# Supplementary material for: Calculation of the Isobaric Heat Capacities of the Liquid and Solid Phase of Organic Compounds at and around 298.15 K Based on Their “True” Molecular Volume
Source: Molecules. 2019 Apr 24;24(8):1626. doi: 10.3390/molecules24081626 (PMC6514989; doi:10.3390/molecules24081626)
Supplement: Supplementary file 1 [file molecules-24-01626-s001.zip]

Archive with 50 entries (50 files):
- S01. Compounds List for Cp(liq,298) calculations.sdf
- S02. Compounds List for Cp(sol,298) calculations.sdf
- S03. Experimental and Calculated Cp(liq,298) Data Table to Figure 2.doc
- S04. Experimental and Calculated Cp(liq,298) Data Table to Figure 4.doc
- S05. Experimental and Calculated Cp(liq,298) Data Table to Figure 6.doc
- S06. Experimental and Calculated Cp(liq,298) Data Table to Figure 8.doc
- S07. Experimental and Calculated Cp(liq,298) Data Table to Figure 9.doc
- S08. Experimental and Calculated Cp(sol,298) Data Table to Figure 11.doc
- S09. Experimental and Calculated Cp(sol,298) Data Table to Figure 12.doc
- S10. Experimental and Calculated Cp(sol,298) Data Table to Figure 13.doc
- S11. Experimental and Calculated Cp(sol,298) Data Table to Figure 14.doc
- S12. Experimental and Calculated Cp(liq,250) Data Table to Figure 15A.doc
- S13. Experimental and Calculated Cp(liq,275) Data Table to Figure 15B.doc
- S14. Experimental and Calculated Cp(liq,325) Data Table to Figure 15C.doc
- S15. Experimental and Calculated Cp(liq,350) Data Table to Figure 15D.doc
- S16. Experimental and Calculated Cp(liq,250) Data Table to Figure 16A.doc
- S17. Experimental and Calculated Cp(liq,275) Data Table to Figure 16B.doc
- S18. Experimental and Calculated Cp(liq,325) Data Table to Figure 16C.doc
- S19. Experimental and Calculated Cp(liq,350) Data Table to Figure 16D.doc
- S20. Experimental and Calculated Cp(sol,250) Data Table to Figure 17A.doc
- S21. Experimental and Calculated Cp(sol,275) Data Table to Figure 17B.doc
- S22. Experimental and Calculated Cp(sol,325) Data Table to Figure 17C.doc
- S23. Experimental and Calculated Cp(sol,350) Data Table to Figure 17D.doc
- S24. Experimental and Calculated Cp(sol,250) Data Table to Figure 18A.doc
- S25. Experimental and Calculated Cp(sol,275) Data Table to Figure 18B.doc
- S26. Experimental and Calculated Cp(sol,325) Data Table to Figure 18C.doc
- S27. Experimental and Calculated Cp(sol,350) Data Table to Figure 18D.doc
- S28. Outliers of Cp(liq,298) by Vm approach.xls
- S29. Outliers of Cp(sol,298) by Vm approach.xls
- Table 1.doc
- Table 10.doc
- Table 11.doc
- Table 12.doc
- Table 13.doc
- Table 14.doc
- Table 15.doc
- Table 16.doc
- Table 17.doc
- Table 18.doc
- Table 19.doc
- Table 2.doc
- Table 20.doc
- Table 3.doc
- Table 4.doc
- Table 4.xls
- Table 5.doc
- Table 6.doc
- Table 7.doc
- Table 8.doc
- Table 9.doc
