# Supplementary material for: Calculation of the Isobaric Heat Capacities of the Liquid and Solid Phase of Organic Compounds at and around 298.15 K Based on Their “True” Molecular Volume
Source: Molecules. 2019 Apr 24;24(8):1626. doi: 10.3390/molecules24081626 (PMC6514989; doi:10.3390/molecules24081626)
Supplement: Supplementary file 1 [file molecules-24-01626-s001.zip › S01. Compounds List for Cp(liq,298) calculations.sdf]

Water
  ChemBrain IXL

  3  2  0  0  0  0  0  0  0  0  1 V2000
    2.0153    3.2434    0.0000 O   0  0  0  0  0  0  0  0  0  0  0  0
    2.7110    3.8904    0.0000 H   0  0  0  0  0  0  0  0  0  0  0  0
    2.3077    2.3395    0.0000 H   0  0  0  0  0  0  0  0  0  0  0  0
  1  2  1  0  0  0  0
  1  3  1  0  0  0  0
M  END
>  <Alias name>
Water

>  <Cp(liq,298)>   J/mol/K
75.32

$$$$
Methylbromide
  ChemBrain IXL

  5  4  0  0  0  0  0  0  0  0  1 V2000
    2.1104    9.0236    0.1455 C   0  0  0  0  0  0  0  0  0  0  0  0
    3.9403    8.7536   -0.4016 Br  0  0  0  0  0  0  0  0  0  0  0  0
    1.7811    8.1769    0.7351 H   0  0  0  0  0  0  0  0  0  0  0  0
    2.0408    9.9263    0.7399 H   0  0  0  0  0  0  0  0  0  0  0  0
    1.4818    9.1193   -0.7312 H   0  0  0  0  0  0  0  0  0  0  0  0
  1  2  1  0  0  0  0
  1  3  1  0  0  0  0
  1  4  1  0  0  0  0
  1  5  1  0  0  0  0
M  END
>  <Alias name>
Bromomethane

>  <Cp(liq,298)>   J/mol/K
78.7

$$$$
Carbon disulfide
  ChemBrain IXL

  3  2  0  0  0  0  0  0  0  0  1 V2000
    1.4958   17.0519   -0.0427 S   0  0  0  0  0  0  0  0  0  0  0  0
    3.2054   17.0580   -0.0093 C   0  0  0  0  0  0  0  0  0  0  0  0
    4.9151   17.0642    0.0241 S   0  0  0  0  0  0  0  0  0  0  0  0
  1  2  2  0  0  0  0
  2  3  2  0  0  0  0
M  END
>  <Alias name>
Carbon disulfide

>  <Cp(liq,298)>   J/mol/K
78.99

$$$$
Tetrafluoromethane
  ChemBrain IXL

  5  4  0  0  0  0  0  0  0  0  1 V2000
    2.7702   18.5805   -0.1689 C   0  0  0  0  0  0  0  0  0  0  0  0
    2.7784   17.5304   -1.0331 F   0  0  0  0  0  0  0  0  0  0  0  0
    3.2032   18.1662    1.0519 F   0  0  0  0  0  0  0  0  0  0  0  0
    1.5052   19.0679   -0.0598 F   0  0  0  0  0  0  0  0  0  0  0  0
    3.5939   19.5573   -0.6346 F   0  0  0  0  0  0  0  0  0  0  0  0
  1  2  1  0  0  0  0
  1  3  1  0  0  0  0
  1  4  1  0  0  0  0
  1  5  1  0  0  0  0
M  END
>  <Alias name>
Tetrafluoromethane

>  <Cp(liq,298)>   J/mol/K
79.9

$$$$
Chloromethane
  ChemBrain IXL

  5  4  0  0  0  0  0  0  0  0  1 V2000
    2.2466    9.2036   -0.0362 C   0  0  0  0  0  0  0  0  0  0  0  0
    3.8942    9.2852   -0.7154 Cl  0  0  0  0  0  0  0  0  0  0  0  0
    2.0350    8.1887    0.2769 H   0  0  0  0  0  0  0  0  0  0  0  0
    2.1744    9.8671    0.8167 H   0  0  0  0  0  0  0  0  0  0  0  0
    1.5300    9.5057   -0.7901 H   0  0  0  0  0  0  0  0  0  0  0  0
  1  2  1  0  0  0  0
  1  3  1  0  0  0  0
  1  4  1  0  0  0  0
  1  5  1  0  0  0  0
M  END
>  <Alias name>
Methyl chloride

>  <Cp(liq,298)>   J/mol/K
80.8

$$$$
Cyclopropane
  ChemBrain IXL

  9  9  0  0  0  0  0  0  0  0  1 V2000
    3.7035    9.0223    0.1970 C   0  0  0  0  0  0  0  0  0  0  0  0
    2.2383    9.0250   -0.2695 C   0  0  0  0  0  0  0  0  0  0  0  0
    3.0100   10.3503   -0.1578 C   0  0  0  0  0  0  0  0  0  0  0  0
    3.8478    8.8236    1.2488 H   0  0  0  0  0  0  0  0  0  0  0  0
    4.4184    8.6519   -0.5236 H   0  0  0  0  0  0  0  0  0  0  0  0
    1.5017    8.8456    0.5000 H   0  0  0  0  0  0  0  0  0  0  0  0
    2.0658    8.6669   -1.2739 H   0  0  0  0  0  0  0  0  0  0  0  0
    2.7324   10.9792    0.6758 H   0  0  0  0  0  0  0  0  0  0  0  0
    3.2875   10.7984   -1.1005 H   0  0  0  0  0  0  0  0  0  0  0  0
  1  2  1  0  0  0  0
  2  3  1  0  0  0  0
  3  1  1  0  0  0  0
  1  4  1  0  0  0  0
  1  5  1  0  0  0  0
  2  6  1  0  0  0  0
  2  7  1  0  0  0  0
  3  8  1  0  0  0  0
  3  9  1  0  0  0  0
M  END
>  <Alias name>
Cyclopropane

>  <Cp(liq,298)>   J/mol/K
81.2

$$$$
Methanol
  ChemBrain IXL

  6  5  0  0  0  0  0  0  0  0  1 V2000
    2.3186    7.8132    0.6035 C   0  0  0  0  0  0  0  0  0  0  0  0
    2.7978    8.3919   -0.6600 O   0  0  0  0  0  0  0  0  0  0  0  0
    3.1511    7.3850    1.1419 H   0  0  0  0  0  0  0  0  0  0  0  0
    1.5910    7.0431    0.3937 H   0  0  0  0  0  0  0  0  0  0  0  0
    1.8615    8.5865    1.2031 H   0  0  0  0  0  0  0  0  0  0  0  0
    2.1255    8.7922   -1.1988 H   0  0  0  0  0  0  0  0  0  0  0  0
  1  2  1  0  0  0  0
  1  3  1  0  0  0  0
  1  4  1  0  0  0  0
  1  5  1  0  0  0  0
  2  6  1  0  0  0  0
M  END
>  <Alias name>
Methanol

>  <Cp(liq,298)>   J/mol/K
81.92

$$$$
Iodomethane
  ChemBrain IXL

  5  4  0  0  0  0  0  0  0  0  1 V2000
    2.0006    9.4101   -0.0370 C   0  0  0  0  0  0  0  0  0  0  0  0
    4.0539    9.1881   -0.5157 I   0  0  0  0  0  0  0  0  0  0  0  0
    1.5636    8.4350    0.1396 H   0  0  0  0  0  0  0  0  0  0  0  0
    1.9013   10.0170    0.8544 H   0  0  0  0  0  0  0  0  0  0  0  0
    1.4879    9.8916   -0.8606 H   0  0  0  0  0  0  0  0  0  0  0  0
  1  2  1  0  0  0  0
  1  3  1  0  0  0  0
  1  4  1  0  0  0  0
  1  5  1  0  0  0  0
M  END
>  <Alias name>
Methyl iodide

>  <Cp(liq,298)>   J/mol/K
82.75

$$$$
Trifluoromethane
  ChemBrain IXL

  5  4  0  0  0  0  0  0  0  0  1 V2000
    2.7567    8.3029   -0.1641 C   0  0  0  0  0  0  0  0  0  0  0  0
    2.7649    7.2528   -1.0283 F   0  0  0  0  0  0  0  0  0  0  0  0
    3.1898    7.8887    1.0568 F   0  0  0  0  0  0  0  0  0  0  0  0
    1.4918    8.7904   -0.0550 F   0  0  0  0  0  0  0  0  0  0  0  0
    3.4126    9.0808   -0.5350 H   0  0  0  0  0  0  0  0  0  0  0  0
  1  2  1  0  0  0  0
  1  3  1  0  0  0  0
  1  4  1  0  0  0  0
  1  5  1  0  0  0  0
M  END
>  <Alias name>
Trifluoromethane

>  <Cp(liq,298)>   J/mol/K
86.6

$$$$
Ethylene oxide
  ChemBrain IXL

  7  7  0  0  0  0  0  0  0  0  1 V2000
    2.1110    9.1848    0.2963 C   0  0  0  0  0  0  0  0  0  0  0  0
    3.5409    9.4522   -0.0659 C   0  0  0  0  0  0  0  0  0  0  0  0
    3.1790    8.2278    0.7060 O   0  0  0  0  0  0  0  0  0  0  0  0
    1.7178    9.8362    1.0669 H   0  0  0  0  0  0  0  0  0  0  0  0
    1.4875    8.8916   -0.5393 H   0  0  0  0  0  0  0  0  0  0  0  0
    3.8235    9.2616   -1.0938 H   0  0  0  0  0  0  0  0  0  0  0  0
    4.0542   10.2081    0.5156 H   0  0  0  0  0  0  0  0  0  0  0  0
  1  2  1  0  0  0  0
  1  3  1  0  0  0  0
  2  3  1  0  0  0  0
  1  4  1  0  0  0  0
  1  5  1  0  0  0  0
  2  6  1  0  0  0  0
  2  7  1  0  0  0  0
M  END
>  <Alias name>
Oxirane

>  <Cp(liq,298)>   J/mol/K
87

$$$$
Acetaldehyde
  ChemBrain IXL

  7  6  0  0  0  0  0  0  0  0  1 V2000
    3.4372    9.2146    0.0366 C   0  0  0  0  0  0  0  0  0  0  0  0
    3.9927    8.1609   -0.2271 O   0  0  0  0  0  0  0  0  0  0  0  0
    1.9005    9.3121   -0.0256 C   0  0  0  0  0  0  0  0  0  0  0  0
    4.0224   10.0791    0.3136 H   0  0  0  0  0  0  0  0  0  0  0  0
    1.4817    8.3238   -0.1450 H   0  0  0  0  0  0  0  0  0  0  0  0
    1.5304    9.7520    0.8886 H   0  0  0  0  0  0  0  0  0  0  0  0
    1.6126    9.9288   -0.8642 H   0  0  0  0  0  0  0  0  0  0  0  0
  1  2  2  0  0  0  0
  1  3  1  0  0  0  0
  1  4  1  0  0  0  0
  3  5  1  0  0  0  0
  3  6  1  0  0  0  0
  3  7  1  0  0  0  0
M  END
>  <Alias name>
Acetaldehyde

>  <Cp(liq,298)>   J/mol/K
89.05

$$$$
Methanethiol
  ChemBrain IXL

  6  5  0  0  0  0  0  0  0  0  1 V2000
    3.3087   11.0016    0.0827 C   0  0  0  0  0  0  0  0  0  0  0  0
    2.1609    9.5965   -0.0149 S   0  0  0  0  0  0  0  0  0  0  0  0
    3.0549    8.6462   -0.3202 H   0  0  0  0  0  0  0  0  0  0  0  0
    2.7582   11.9010    0.3294 H   0  0  0  0  0  0  0  0  0  0  0  0
    3.8027   11.1311   -0.8723 H   0  0  0  0  0  0  0  0  0  0  0  0
    4.0494   10.8100    0.8493 H   0  0  0  0  0  0  0  0  0  0  0  0
  1  2  1  0  0  0  0
  2  3  1  0  0  0  0
  1  4  1  0  0  0  0
  1  5  1  0  0  0  0
  1  6  1  0  0  0  0
M  END
>  <Alias name>
Methanethiol

>  <Cp(liq,298)>   J/mol/K
89.1

$$$$
Vinylchloride
  ChemBrain IXL

  6  5  0  0  0  0  0  0  0  0  1 V2000
    2.1206    9.8826    0.0000 C   0  0  0  0  0  0  0  0  0  0  0  0
    3.4475    9.7361    0.0000 C   0  0  0  0  0  0  0  0  0  0  0  0
    4.5036   11.1739    0.0000 Cl  0  0  0  0  0  0  0  0  0  0  0  0
    1.4794    9.0098    0.0000 H   0  0  0  0  0  0  0  0  0  0  0  0
    1.6852   10.8742    0.0000 H   0  0  0  0  0  0  0  0  0  0  0  0
    3.8828    8.7445    0.0000 H   0  0  0  0  0  0  0  0  0  0  0  0
  1  2  2  0  0  0  0
  2  3  1  0  0  0  0
  1  4  1  0  0  0  0
  1  5  1  0  0  0  0
  2  6  1  0  0  0  0
M  END
>  <Alias name>
Chloroethylene

>  <Cp(liq,298)>   J/mol/K
89.45

$$$$
Acetonitrile
  ChemBrain IXL

  6  5  0  0  0  0  0  0  0  0  1 V2000
    3.5938   10.3729    0.5309 C   0  0  0  0  0  0  0  0  0  0  0  0
    4.6546   10.3655    0.9951 N   0  0  0  0  0  0  0  0  0  0  0  0
    2.1820   10.3827   -0.0869 C   0  0  0  0  0  0  0  0  0  0  0  0
    1.8902    9.3701   -0.3365 H   0  0  0  0  0  0  0  0  0  0  0  0
    1.4790   10.7957    0.6259 H   0  0  0  0  0  0  0  0  0  0  0  0
    2.1848   10.9892   -0.9841 H   0  0  0  0  0  0  0  0  0  0  0  0
  1  2  3  0  0  0  0
  1  3  1  0  0  0  0
  3  4  1  0  0  0  0
  3  5  1  0  0  0  0
  3  6  1  0  0  0  0
M  END
>  <Alias name>
Acetonitrile

>  <Cp(liq,298)>   J/mol/K
91.7

$$$$
Acrylonitrile
  ChemBrain IXL

  7  6  0  0  0  0  0  0  0  0  1 V2000
    2.5134   12.0642    0.0000 C   0  0  0  0  0  0  0  0  0  0  0  0
    3.5193   12.9421    0.0000 C   0  0  0  0  0  0  0  0  0  0  0  0
    4.9198   12.4632    0.0000 C   0  0  0  0  0  0  0  0  0  0  0  0
    6.0155   12.0885    0.0000 N   0  0  0  0  0  0  0  0  0  0  0  0
    2.7219   11.0014    0.0000 H   0  0  0  0  0  0  0  0  0  0  0  0
    1.4888   12.4149    0.0000 H   0  0  0  0  0  0  0  0  0  0  0  0
    3.3105   14.0048    0.0000 H   0  0  0  0  0  0  0  0  0  0  0  0
  1  2  2  0  0  0  0
  2  3  1  0  0  0  0
  3  4  3  0  0  0  0
  1  5  1  0  0  0  0
  1  6  1  0  0  0  0
  2  7  1  0  0  0  0
M  END
>  <Alias name>
Cyanoethylene

>  <Cp(liq,298)>   J/mol/K
98.7

$$$$
Formic acid
  ChemBrain IXL

  5  4  0  0  0  0  0  0  0  0  1 V2000
    2.0351    9.4836    0.4070 O   0  0  0  0  0  0  0  0  0  0  0  0
    2.9363   10.5905    0.0557 C   0  0  0  0  0  0  0  0  0  0  0  0
    4.0374   10.3550   -0.4139 O   0  0  0  0  0  0  0  0  0  0  0  0
    2.3815    8.6151    0.2391 H   0  0  0  0  0  0  0  0  0  0  0  0
    2.6237   11.6122    0.2133 H   0  0  0  0  0  0  0  0  0  0  0  0
  1  2  1  0  0  0  0
  2  3  2  0  0  0  0
  1  4  1  0  0  0  0
  2  5  1  0  0  0  0
M  END
>  <Alias name>
Formic acid

>  <Cp(liq,298)>   J/mol/K
99.04

$$$$
Trimethyleneoxide
  ChemBrain IXL

 10 10  0  0  0  0  0  0  0  0  1 V2000
    3.4122   10.6353   -0.2216 C   0  0  0  0  0  0  0  0  0  0  0  0
    2.2505   11.2269    0.5744 C   0  0  0  0  0  0  0  0  0  0  0  0
    4.3205   11.7282    0.3384 C   0  0  0  0  0  0  0  0  0  0  0  0
    3.1756   12.2473    1.1277 O   0  0  0  0  0  0  0  0  0  0  0  0
    3.2730   10.7055   -1.2933 H   0  0  0  0  0  0  0  0  0  0  0  0
    3.6912    9.6534    0.1401 H   0  0  0  0  0  0  0  0  0  0  0  0
    1.4945   11.6687   -0.0628 H   0  0  0  0  0  0  0  0  0  0  0  0
    1.8724   10.5460    1.3270 H   0  0  0  0  0  0  0  0  0  0  0  0
    5.1159   11.3315    0.9571 H   0  0  0  0  0  0  0  0  0  0  0  0
    4.6402   12.4305   -0.4215 H   0  0  0  0  0  0  0  0  0  0  0  0
  1  2  1  0  0  0  0
  1  3  1  0  0  0  0
  2  4  1  0  0  0  0
  3  4  1  0  0  0  0
  1  5  1  0  0  0  0
  1  6  1  0  0  0  0
  2  7  1  0  0  0  0
  2  8  1  0  0  0  0
  3  9  1  0  0  0  0
  3 10  1  0  0  0  0
M  END
>  <Alias name>
Oxetane

>  <Cp(liq,298)>   J/mol/K
99.6

$$$$
Methylene chloride
  ChemBrain IXL

  5  4  0  0  0  0  0  0  0  0  1 V2000
    2.8986    9.2096   -0.1468 C   0  0  0  0  0  0  0  0  0  0  0  0
    4.0017    8.5124    1.0698 Cl  0  0  0  0  0  0  0  0  0  0  0  0
    1.5302    8.0970   -0.4156 Cl  0  0  0  0  0  0  0  0  0  0  0  0
    2.5251   10.1621    0.2083 H   0  0  0  0  0  0  0  0  0  0  0  0
    3.4333    9.3556   -1.0772 H   0  0  0  0  0  0  0  0  0  0  0  0
  1  2  1  0  0  0  0
  1  3  1  0  0  0  0
  1  4  1  0  0  0  0
  1  5  1  0  0  0  0
M  END
>  <Alias name>
Dichloromethane

>  <Cp(liq,298)>   J/mol/K
100

$$$$
Propene
  ChemBrain IXL

  9  8  0  0  0  0  0  0  0  0  1 V2000
    4.4876   11.2857   -0.5332 C   0  0  0  0  0  0  0  0  0  0  0  0
    3.1885   11.5612   -0.3967 C   0  0  0  0  0  0  0  0  0  0  0  0
    2.2348   10.4816   -0.0570 C   0  0  0  0  0  0  0  0  0  0  0  0
    5.1855   12.0757   -0.7817 H   0  0  0  0  0  0  0  0  0  0  0  0
    4.8436   10.2722   -0.3954 H   0  0  0  0  0  0  0  0  0  0  0  0
    2.8325   12.5746   -0.5345 H   0  0  0  0  0  0  0  0  0  0  0  0
    2.7744    9.5521    0.0765 H   0  0  0  0  0  0  0  0  0  0  0  0
    1.5157   10.3696   -0.8591 H   0  0  0  0  0  0  0  0  0  0  0  0
    1.7165   10.7330    0.8600 H   0  0  0  0  0  0  0  0  0  0  0  0
  1  2  2  0  0  0  0
  2  3  1  0  0  0  0
  1  4  1  0  0  0  0
  1  5  1  0  0  0  0
  2  6  1  0  0  0  0
  3  7  1  0  0  0  0
  3  8  1  0  0  0  0
  3  9  1  0  0  0  0
M  END
>  <Alias name>
Propylene

>  <Cp(liq,298)>   J/mol/K
102

$$$$
Methylamine
  ChemBrain IXL

  7  6  0  0  0  0  0  0  0  0  1 V2000
    1.9515    8.7287    0.0355 C   0  0  0  0  0  0  0  0  0  0  0  0
    3.3968    8.9730    0.1469 N   0  0  0  0  0  0  0  0  0  0  0  0
    1.7680    7.6651   -0.0022 H   0  0  0  0  0  0  0  0  0  0  0  0
    1.4480    9.1508    0.8926 H   0  0  0  0  0  0  0  0  0  0  0  0
    1.5768    9.1908   -0.8659 H   0  0  0  0  0  0  0  0  0  0  0  0
    3.5803   10.0366    0.1845 H   0  0  0  0  0  0  0  0  0  0  0  0
    3.9004    8.5509   -0.7102 H   0  0  0  0  0  0  0  0  0  0  0  0
  1  2  1  0  0  0  0
  1  3  1  0  0  0  0
  1  4  1  0  0  0  0
  1  5  1  0  0  0  0
  2  6  1  0  0  0  0
  2  7  1  0  0  0  0
M  END
>  <Alias name>
Methylamine

>  <Cp(liq,298)>   J/mol/K
102.1

$$$$
Dimethylether
  ChemBrain IXL

  9  8  0  0  0  0  0  0  0  0  1 V2000
    2.2781   11.6753   -0.0949 C   0  0  0  0  0  0  0  0  0  0  0  0
    3.5831   11.0402   -0.3287 O   0  0  0  0  0  0  0  0  0  0  0  0
    4.7414   11.9373   -0.2073 C   0  0  0  0  0  0  0  0  0  0  0  0
    1.4949   10.9401   -0.2060 H   0  0  0  0  0  0  0  0  0  0  0  0
    2.1307   12.4695   -0.8118 H   0  0  0  0  0  0  0  0  0  0  0  0
    2.2501   12.0830    0.9048 H   0  0  0  0  0  0  0  0  0  0  0  0
    5.6482   11.3818   -0.3954 H   0  0  0  0  0  0  0  0  0  0  0  0
    4.6537   12.7378   -0.9269 H   0  0  0  0  0  0  0  0  0  0  0  0
    4.7731   12.3513    0.7897 H   0  0  0  0  0  0  0  0  0  0  0  0
  1  2  1  0  0  0  0
  2  3  1  0  0  0  0
  1  4  1  0  0  0  0
  1  5  1  0  0  0  0
  1  6  1  0  0  0  0
  3  7  1  0  0  0  0
  3  8  1  0  0  0  0
  3  9  1  0  0  0  0
M  END
>  <Alias name>
Dimethylether

>  <Cp(liq,298)>   J/mol/K
102.5

$$$$
Dibromomethane
  ChemBrain IXL

  5  4  0  0  0  0  0  0  0  0  1 V2000
    3.0742    9.8299    0.0000 C   0  0  0  0  0  0  0  0  0  0  0  0
    4.2090    8.4180   -0.6632 Br  0  0  0  0  0  0  0  0  0  0  0  0
    1.5222    9.0618    0.8499 Br  0  0  0  0  0  0  0  0  0  0  0  0
    3.6222   10.4255    0.7196 H   0  0  0  0  0  0  0  0  0  0  0  0
    2.7605   10.4582   -0.8244 H   0  0  0  0  0  0  0  0  0  0  0  0
  1  2  1  0  0  0  0
  1  3  1  0  0  0  0
  1  4  1  0  0  0  0
  1  5  1  0  0  0  0
M  END
>  <Alias name>
Dibromomethane

>  <Cp(liq,298)>   J/mol/K
105.4

$$$$
Ethylbromide
  ChemBrain IXL

  8  7  0  0  0  0  0  0  0  0  1 V2000
    1.9547    9.1984    0.1533 C   0  0  0  0  0  0  0  0  0  0  0  0
    3.4602    9.1753   -0.1743 C   0  0  0  0  0  0  0  0  0  0  0  0
    4.2540   10.8595    0.3300 Br  0  0  0  0  0  0  0  0  0  0  0  0
    1.5090    8.2528   -0.1299 H   0  0  0  0  0  0  0  0  0  0  0  0
    1.8189    9.3576    1.2159 H   0  0  0  0  0  0  0  0  0  0  0  0
    1.4780   10.0009   -0.3958 H   0  0  0  0  0  0  0  0  0  0  0  0
    3.9369    8.3727    0.3748 H   0  0  0  0  0  0  0  0  0  0  0  0
    3.5960    9.0160   -1.2369 H   0  0  0  0  0  0  0  0  0  0  0  0
  1  2  1  0  0  0  0
  2  3  1  0  0  0  0
  1  4  1  0  0  0  0
  1  5  1  0  0  0  0
  1  6  1  0  0  0  0
  2  7  1  0  0  0  0
  2  8  1  0  0  0  0
M  END
>  <Alias name>
Bromoethane

>  <Cp(liq,298)>   J/mol/K
105.8

$$$$
Nitromethane
  ChemBrain IXL

  7  6  0  0  0  0  0  0  0  0  1 V2000
    4.2477    8.5719   -0.6505 O   0  5  0  0  0  0  0  0  0  0  0  0
    3.5239    9.5742   -0.5544 N   0  3  0  0  0  0  0  0  0  0  0  0
    3.9216   10.6692   -0.9791 O   0  0  0  0  0  0  0  0  0  0  0  0
    2.1945    9.4642    0.0631 C   0  0  0  0  0  0  0  0  0  0  0  0
    1.9503    8.4195    0.2109 H   0  0  0  0  0  0  0  0  0  0  0  0
    2.1973    9.9730    1.0192 H   0  0  0  0  0  0  0  0  0  0  0  0
    1.4563    9.9192   -0.5857 H   0  0  0  0  0  0  0  0  0  0  0  0
  1  2  1  0  0  0  0
  2  3  2  0  0  0  0
  2  4  1  0  0  0  0
  4  5  1  0  0  0  0
  4  6  1  0  0  0  0
  4  7  1  0  0  0  0
M  END
>  <Alias name>
Nitromethane

>  <Cp(liq,298)>   J/mol/K
105.98

$$$$
Cyclobutane
  ChemBrain IXL

 12 12  0  0  0  0  0  0  0  0  1 V2000
    3.3989   10.2873   -0.5438 C   0  0  0  0  0  0  0  0  0  0  0  0
    2.3455   11.0064    0.3219 C   0  0  0  0  0  0  0  0  0  0  0  0
    3.3230   12.1793    0.5337 C   0  0  0  0  0  0  0  0  0  0  0  0
    4.3321   11.5078   -0.4186 C   0  0  0  0  0  0  0  0  0  0  0  0
    3.8001    9.4201   -0.0546 H   0  0  0  0  0  0  0  0  0  0  0  0
    3.0648   10.1075   -1.5620 H   0  0  0  0  0  0  0  0  0  0  0  0
    2.1111   10.4743    1.2397 H   0  0  0  0  0  0  0  0  0  0  0  0
    1.4837   11.2968   -0.2486 H   0  0  0  0  0  0  0  0  0  0  0  0
    3.6877   12.2242    1.5424 H   0  0  0  0  0  0  0  0  0  0  0  0
    2.9438   13.1252    0.1567 H   0  0  0  0  0  0  0  0  0  0  0  0
    5.2798   11.2740    0.0586 H   0  0  0  0  0  0  0  0  0  0  0  0
    4.4280   12.0399   -1.3461 H   0  0  0  0  0  0  0  0  0  0  0  0
  1  2  1  0  0  0  0
  2  3  1  0  0  0  0
  3  4  1  0  0  0  0
  4  1  1  0  0  0  0
  1  5  1  0  0  0  0
  1  6  1  0  0  0  0
  2  7  1  0  0  0  0
  2  8  1  0  0  0  0
  3  9  1  0  0  0  0
  3 10  1  0  0  0  0
  4 11  1  0  0  0  0
  4 12  1  0  0  0  0
M  END
>  <Alias name>
Cyclobutane

>  <Cp(liq,298)>   J/mol/K
106.3

$$$$
Vinylbromide
  ChemBrain IXL

  6  5  0  0  0  0  0  0  0  0  1 V2000
    2.1751   10.0959    0.0410 C   0  0  0  0  0  0  0  0  0  0  0  0
    3.5007    9.9434   -0.0008 C   0  0  0  0  0  0  0  0  0  0  0  0
    4.6492   11.4929   -0.0355 Br  0  0  0  0  0  0  0  0  0  0  0  0
    1.5303    9.2260    0.0605 H   0  0  0  0  0  0  0  0  0  0  0  0
    1.7445   11.0895    0.0555 H   0  0  0  0  0  0  0  0  0  0  0  0
    3.9313    8.9498   -0.0152 H   0  0  0  0  0  0  0  0  0  0  0  0
  1  2  2  0  0  0  0
  2  3  1  0  0  0  0
  1  4  1  0  0  0  0
  1  5  1  0  0  0  0
  2  6  1  0  0  0  0
M  END
>  <Alias name>
Bromoethylene

>  <Cp(liq,298)>   J/mol/K
107.5

$$$$
Ethylchloride
  ChemBrain IXL

  8  7  0  0  0  0  0  0  0  0  1 V2000
    3.5804   10.4195    0.1609 C   0  0  0  0  0  0  0  0  0  0  0  0
    2.1091   10.0741   -0.1398 C   0  0  0  0  0  0  0  0  0  0  0  0
    4.5554    8.9254    0.1546 Cl  0  0  0  0  0  0  0  0  0  0  0  0
    3.9541   11.0975   -0.5963 H   0  0  0  0  0  0  0  0  0  0  0  0
    3.6490   10.8911    1.1333 H   0  0  0  0  0  0  0  0  0  0  0  0
    1.5174   10.9811   -0.1360 H   0  0  0  0  0  0  0  0  0  0  0  0
    2.0405    9.6024   -1.1123 H   0  0  0  0  0  0  0  0  0  0  0  0
    1.7354    9.3960    0.6175 H   0  0  0  0  0  0  0  0  0  0  0  0
  1  2  1  0  0  0  0
  1  3  1  0  0  0  0
  1  4  1  0  0  0  0
  1  5  1  0  0  0  0
  2  6  1  0  0  0  0
  2  7  1  0  0  0  0
  2  8  1  0  0  0  0
M  END
>  <Alias name>
Chloroethane

>  <Cp(liq,298)>   J/mol/K
107.8

$$$$
Formamide
  ChemBrain IXL

  6  5  0  0  0  0  0  0  0  0  1 V2000
    1.4764   10.3345    0.0000 O   0  0  0  0  0  0  0  0  0  0  0  0
    2.5945    9.8464    0.0001 C   0  0  0  0  0  0  0  0  0  0  0  0
    3.7211   10.6776    0.0001 N   0  0  0  0  0  0  0  0  0  0  0  0
    3.6083   11.6802    0.0001 H   0  0  0  0  0  0  0  0  0  0  0  0
    4.6458   10.2739    0.0000 H   0  0  0  0  0  0  0  0  0  0  0  0
    2.7155    8.7702    0.0003 H   0  0  0  0  0  0  0  0  0  0  0  0
  1  2  2  0  0  0  0
  2  3  1  0  0  0  0
  3  4  1  0  0  0  0
  3  5  1  0  0  0  0
  2  6  1  0  0  0  0
M  END
>  <Alias name>
Formamide

>  <Cp(liq,298)>   J/mol/K
107.9

$$$$
Isoxazole
  ChemBrain IXL

  8  8  0  0  0  0  0  0  0  0  1 V2000
    3.0386   10.5458    0.0000 C   0  0  0  0  0  0  0  0  0  0  0  0
    2.6228   11.7141   -0.0281 C   0  0  0  0  0  0  0  0  0  0  0  0
    4.4429   10.5855   -0.0044 C   0  0  0  0  0  0  0  0  0  0  0  0
    4.8016   11.7513   -0.0344 N   0  0  0  0  0  0  0  0  0  0  0  0
    3.7364   12.6068   -0.0531 O   0  0  0  0  0  0  0  0  0  0  0  0
    2.3609    9.6106    0.0250 H   0  0  0  0  0  0  0  0  0  0  0  0
    1.5324   11.9851   -0.0322 H   0  0  0  0  0  0  0  0  0  0  0  0
    5.1308    9.6825    0.0164 H   0  0  0  0  0  0  0  0  0  0  0  0
  1  2  2  0  0  0  0
  1  3  1  0  0  0  0
  3  4  2  0  0  0  0
  4  5  1  0  0  0  0
  5  2  1  0  0  0  0
  1  6  1  0  0  0  0
  2  7  1  0  0  0  0
  3  8  1  0  0  0  0
M  END
>  <Alias name>
Isoxazole

>  <Cp(liq,298)>   J/mol/K
108.1

$$$$
1,1,1-Trifluoroethane
  ChemBrain IXL

  8  7  0  0  0  0  0  0  0  0  1 V2000
    2.5675   10.3107    0.3668 C   0  0  0  0  0  0  0  0  0  0  0  0
    3.7664   10.2479   -0.5993 C   0  0  0  0  0  0  0  0  0  0  0  0
    2.2340    9.0516    0.7580 F   0  0  0  0  0  0  0  0  0  0  0  0
    2.9026   11.0506    1.4576 F   0  0  0  0  0  0  0  0  0  0  0  0
    1.5078   10.8855   -0.2626 F   0  0  0  0  0  0  0  0  0  0  0  0
    4.0320   11.2505   -0.9108 H   0  0  0  0  0  0  0  0  0  0  0  0
    3.4995    9.6588   -1.4680 H   0  0  0  0  0  0  0  0  0  0  0  0
    4.6103    9.7902   -0.0981 H   0  0  0  0  0  0  0  0  0  0  0  0
  1  2  1  0  0  0  0
  1  3  1  0  0  0  0
  1  4  1  0  0  0  0
  1  5  1  0  0  0  0
  2  6  1  0  0  0  0
  2  7  1  0  0  0  0
  2  8  1  0  0  0  0
M  END
>  <Alias name>
1,1,1-Trifluoroethane

>  <Cp(liq,298)>   J/mol/K
109.6

$$$$
1,1-Dichloroethylene
  ChemBrain IXL

  6  5  0  0  0  0  0  0  0  0  1 V2000
    2.1857    9.9164    0.0810 C   0  0  0  0  0  0  0  0  0  0  0  0
    3.5136   10.0193   -0.0089 C   0  0  0  0  0  0  0  0  0  0  0  0
    4.2913   11.6231    0.0684 Cl  0  0  0  0  0  0  0  0  0  0  0  0
    4.5106    8.5532   -0.2064 Cl  0  0  0  0  0  0  0  0  0  0  0  0
    1.7136    8.9428    0.0340 H   0  0  0  0  0  0  0  0  0  0  0  0
    1.5804   10.8064    0.2008 H   0  0  0  0  0  0  0  0  0  0  0  0
  1  2  2  0  0  0  0
  2  3  1  0  0  0  0
  2  4  1  0  0  0  0
  1  5  1  0  0  0  0
  1  6  1  0  0  0  0
M  END
>  <Alias name>
Vinylidenechloride

>  <Cp(liq,298)>   J/mol/K
111.29

$$$$
Thiacyclobutane
  ChemBrain IXL

 10 10  0  0  0  0  0  0  0  0  1 V2000
    2.1041    9.1308    0.0000 C   0  0  0  0  0  0  0  0  0  0  0  0
    2.1245   10.7391    0.6279 S   0  0  0  0  0  0  0  0  0  0  0  0
    3.8262   10.6301    0.3567 C   0  0  0  0  0  0  0  0  0  0  0  0
    3.6908    9.1393   -0.2097 C   0  0  0  0  0  0  0  0  0  0  0  0
    1.5628    9.0578   -0.9352 H   0  0  0  0  0  0  0  0  0  0  0  0
    1.7871    8.4024    0.7362 H   0  0  0  0  0  0  0  0  0  0  0  0
    4.3962   10.6739    1.2766 H   0  0  0  0  0  0  0  0  0  0  0  0
    4.1718   11.3292   -0.3948 H   0  0  0  0  0  0  0  0  0  0  0  0
    4.1938    8.4126    0.4162 H   0  0  0  0  0  0  0  0  0  0  0  0
    3.9696    9.0674   -1.2537 H   0  0  0  0  0  0  0  0  0  0  0  0
  1  2  1  0  0  0  0
  2  3  1  0  0  0  0
  3  4  1  0  0  0  0
  4  1  1  0  0  0  0
  1  5  1  0  0  0  0
  1  6  1  0  0  0  0
  3  7  1  0  0  0  0
  3  8  1  0  0  0  0
  4  9  1  0  0  0  0
  4 10  1  0  0  0  0
M  END
>  <Alias name>
Thietane

>  <Cp(liq,298)>   J/mol/K
112.5

$$$$
Dichlorofluoromethane
  ChemBrain IXL

  5  4  0  0  0  0  0  0  0  0  1 V2000
    2.7874    8.1983   -0.0656 C   0  0  0  0  0  0  0  0  0  0  0  0
    3.4068    7.2380   -1.4356 Cl  0  0  0  0  0  0  0  0  0  0  0  0
    2.8804    7.2297    1.4297 Cl  0  0  0  0  0  0  0  0  0  0  0  0
    1.4935    8.5436   -0.3023 F   0  0  0  0  0  0  0  0  0  0  0  0
    3.3854    9.0942    0.0468 H   0  0  0  0  0  0  0  0  0  0  0  0
  1  2  1  0  0  0  0
  1  3  1  0  0  0  0
  1  4  1  0  0  0  0
  1  5  1  0  0  0  0
M  END
>  <Alias name>
Dichlorofluoromethane

>  <Cp(liq,298)>   J/mol/K
112.6

$$$$
Tetrafluoroethylene
  ChemBrain IXL

  6  5  0  0  0  0  0  0  0  0  1 V2000
    2.2149    9.5090    0.1146 C   0  0  0  0  0  0  0  0  0  0  0  0
    3.5227    9.5313   -0.1526 C   0  0  0  0  0  0  0  0  0  0  0  0
    1.4976    8.3725   -0.0941 F   0  0  0  0  0  0  0  0  0  0  0  0
    1.6000   10.6226    0.5954 F   0  0  0  0  0  0  0  0  0  0  0  0
    4.2401   10.6678    0.0560 F   0  0  0  0  0  0  0  0  0  0  0  0
    4.1377    8.4177   -0.6334 F   0  0  0  0  0  0  0  0  0  0  0  0
  1  2  2  0  0  0  0
  1  3  1  0  0  0  0
  1  4  1  0  0  0  0
  2  5  1  0  0  0  0
  2  6  1  0  0  0  0
M  END
>  <Alias name>
Tetrafluoroethene 

>  <Cp(liq,298)>   J/mol/K
113

$$$$
cis-1,2-Dichloroethylene
  ChemBrain IXL

  6  5  0  0  0  0  0  0  0  0  1 V2000
    2.3790   10.5003    0.0000 C   0  0  0  0  0  0  0  0  0  0  0  0
    3.7134   10.5364   -0.0145 C   0  0  0  0  0  0  0  0  0  0  0  0
    1.5292    8.9318    0.0098 Cl  0  0  0  0  0  0  0  0  0  0  0  0
    4.6468    9.0161   -0.0240 Cl  0  0  0  0  0  0  0  0  0  0  0  0
    1.8123   11.4232    0.0058 H   0  0  0  0  0  0  0  0  0  0  0  0
    4.2293   11.4886   -0.0205 H   0  0  0  0  0  0  0  0  0  0  0  0
  1  2  2  0  0  0  0
  1  3  1  0  0  0  0
  2  4  1  0  0  0  0
  1  5  1  0  0  0  0
  2  6  1  0  0  0  0
M  END
>  <Alias name>
cis-1,2-Dichloroethylene

>  <Cp(liq,298)>   J/mol/K
113.8

$$$$
Chlorodifluoromethane
  ChemBrain IXL

  5  4  0  0  0  0  0  0  0  0  1 V2000
    2.9639    8.6800    0.0000 C   0  0  0  0  0  0  0  0  0  0  0  0
    3.1850    7.8926   -1.0866 F   0  0  0  0  0  0  0  0  0  0  0  0
    2.7805    7.8976    1.0971 F   0  0  0  0  0  0  0  0  0  0  0  0
    1.5074    9.6736   -0.2721 Cl  0  0  0  0  0  0  0  0  0  0  0  0
    3.8181    9.3270    0.1568 H   0  0  0  0  0  0  0  0  0  0  0  0
  1  2  1  0  0  0  0
  1  3  1  0  0  0  0
  1  4  1  0  0  0  0
  1  5  1  0  0  0  0
M  END
>  <Alias name>
Chlorodifluoromethane

>  <Cp(liq,298)>   J/mol/K
114.1

$$$$
Chloropentafluoroethane
  ChemBrain IXL

  8  7  0  0  0  0  0  0  0  0  1 V2000
    3.0561   11.6689    0.4631 C   0  0  0  0  0  0  0  0  0  0  0  0
    4.2276   11.3583   -0.4888 C   0  0  0  0  0  0  0  0  0  0  0  0
    1.5126   11.4709   -0.4092 Cl  0  0  0  0  0  0  0  0  0  0  0  0
    3.0923   10.8143    1.5204 F   0  0  0  0  0  0  0  0  0  0  0  0
    3.1629   12.9487    0.9107 F   0  0  0  0  0  0  0  0  0  0  0  0
    4.1915   12.2129   -1.5461 F   0  0  0  0  0  0  0  0  0  0  0  0
    4.1208   10.0785   -0.9364 F   0  0  0  0  0  0  0  0  0  0  0  0
    5.4043   11.5092    0.1762 F   0  0  0  0  0  0  0  0  0  0  0  0
  1  2  1  0  0  0  0
  1  3  1  0  0  0  0
  1  4  1  0  0  0  0
  1  5  1  0  0  0  0
  2  6  1  0  0  0  0
  2  7  1  0  0  0  0
  2  8  1  0  0  0  0
M  END
>  <Alias name>
Refrigerant 115

>  <Cp(liq,298)>   J/mol/K
114.2

$$$$
trans-1,2-Dichloroethylene
  ChemBrain IXL

  6  5  0  0  0  0  0  0  0  0  1 V2000
    2.5898   10.6615    0.0000 C   0  0  0  0  0  0  0  0  0  0  0  0
    3.9169   10.8068    0.0048 C   0  0  0  0  0  0  0  0  0  0  0  0
    1.5366   12.0767    0.2654 Cl  0  0  0  0  0  0  0  0  0  0  0  0
    4.9702    9.3916   -0.2606 Cl  0  0  0  0  0  0  0  0  0  0  0  0
    2.1527    9.6845   -0.1650 H   0  0  0  0  0  0  0  0  0  0  0  0
    4.3541   11.7838    0.1698 H   0  0  0  0  0  0  0  0  0  0  0  0
  1  2  2  0  0  0  0
  1  3  1  0  0  0  0
  2  4  1  0  0  0  0
  1  5  1  0  0  0  0
  2  6  1  0  0  0  0
M  END
>  <Alias name>
trans-1,2-Dichloroethylene

>  <Cp(liq,298)>   J/mol/K
114.24

$$$$
Chloroform
  ChemBrain IXL

  5  4  0  0  0  0  0  0  0  0  1 V2000
    3.2806    9.3784    0.4279 C   0  0  0  0  0  0  0  0  0  0  0  0
    3.8635    9.8865   -1.1798 Cl  0  0  0  0  0  0  0  0  0  0  0  0
    3.8555    7.7253    0.7737 Cl  0  0  0  0  0  0  0  0  0  0  0  0
    1.4970    9.4043    0.4493 Cl  0  0  0  0  0  0  0  0  0  0  0  0
    3.6596   10.0557    1.1789 H   0  0  0  0  0  0  0  0  0  0  0  0
  1  2  1  0  0  0  0
  1  3  1  0  0  0  0
  1  4  1  0  0  0  0
  1  5  1  0  0  0  0
M  END
>  <Alias name>
Trichloromethane

>  <Cp(liq,298)>   J/mol/K
114.32

$$$$
Furan
  ChemBrain IXL

  9  9  0  0  0  0  0  0  0  0  1 V2000
    4.8765   13.1026   -0.0985 O   0  0  0  0  0  0  0  0  0  0  0  0
    3.4483   13.3949   -0.1270 C   0  0  0  0  0  0  0  0  0  0  0  0
    2.7639   12.2816   -0.0086 C   0  0  0  0  0  0  0  0  0  0  0  0
    3.6252   11.2212    0.1017 C   0  0  0  0  0  0  0  0  0  0  0  0
    4.8636   11.6525    0.0542 C   0  0  0  0  0  0  0  0  0  0  0  0
    3.0292   14.3518   -0.2271 H   0  0  0  0  0  0  0  0  0  0  0  0
    1.7110   12.2133    0.0003 H   0  0  0  0  0  0  0  0  0  0  0  0
    3.3367   10.2119    0.2085 H   0  0  0  0  0  0  0  0  0  0  0  0
    5.7162   11.0439    0.1169 H   0  0  0  0  0  0  0  0  0  0  0  0
  1  2  1  0  0  0  0
  2  3  2  0  0  0  0
  3  4  1  0  0  0  0
  4  5  2  0  0  0  0
  5  1  1  0  0  0  0
  2  6  1  0  0  0  0
  3  7  1  0  0  0  0
  4  8  1  0  0  0  0
  5  9  1  0  0  0  0
M  END
>  <Alias name>
Furan

>  <Cp(liq,298)>   J/mol/K
114.56

$$$$
Iodoethane
  ChemBrain IXL

  8  7  0  0  0  0  0  0  0  0  1 V2000
    4.8262    9.3138    0.5927 I   0  0  0  0  0  0  0  0  0  0  0  0
    3.5997   10.9337   -0.0121 C   0  0  0  0  0  0  0  0  0  0  0  0
    2.1214   10.5005    0.0247 C   0  0  0  0  0  0  0  0  0  0  0  0
    3.7478   11.7694    0.6605 H   0  0  0  0  0  0  0  0  0  0  0  0
    3.8640   11.2300   -1.0197 H   0  0  0  0  0  0  0  0  0  0  0  0
    1.8570   10.2042    1.0323 H   0  0  0  0  0  0  0  0  0  0  0  0
    1.9732    9.6649   -0.6480 H   0  0  0  0  0  0  0  0  0  0  0  0
    1.4950   11.3281   -0.2842 H   0  0  0  0  0  0  0  0  0  0  0  0
  1  2  1  0  0  0  0
  2  3  1  0  0  0  0
  2  4  1  0  0  0  0
  2  5  1  0  0  0  0
  3  6  1  0  0  0  0
  3  7  1  0  0  0  0
  3  8  1  0  0  0  0
M  END
>  <Alias name>
Ethyl iodide

>  <Cp(liq,298)>   J/mol/K
115.1

$$$$
Cyclopentadiene
  ChemBrain IXL

 11 11  0  0  0  0  0  0  0  0  1 V2000
    2.6285   10.7905   -0.4611 C   0  0  0  0  0  0  0  0  0  0  0  0
    2.5142   11.9225    0.2564 C   0  0  0  0  0  0  0  0  0  0  0  0
    3.8181   10.5171   -0.6062 C   0  0  0  0  0  0  0  0  0  0  0  0
    3.6338   12.3361    0.5468 C   0  0  0  0  0  0  0  0  0  0  0  0
    4.6322   11.4810    0.0272 C   0  0  0  0  0  0  0  0  0  0  0  0
    1.7929   10.1936   -0.8613 H   0  0  0  0  0  0  0  0  0  0  0  0
    1.5690   12.4116    0.5445 H   0  0  0  0  0  0  0  0  0  0  0  0
    4.1615    9.6374   -1.1577 H   0  0  0  0  0  0  0  0  0  0  0  0
    3.7958   13.2469    1.1302 H   0  0  0  0  0  0  0  0  0  0  0  0
    5.2189   11.0362    0.8212 H   0  0  0  0  0  0  0  0  0  0  0  0
    5.2566   11.9983   -0.6903 H   0  0  0  0  0  0  0  0  0  0  0  0
  1  2  1  0  0  0  0
  1  3  2  0  0  0  0
  2  4  2  0  0  0  0
  3  5  1  0  0  0  0
  5  4  1  0  0  0  0
  1  6  1  0  0  0  0
  2  7  1  0  0  0  0
  3  8  1  0  0  0  0
  4  9  1  0  0  0  0
  5 10  1  0  0  0  0
  5 11  1  0  0  0  0
M  END
>  <Alias name>
Cyclopentadiene

>  <Cp(liq,298)>   J/mol/K
115.3

$$$$
Cyclopropanecarbonitrile
  ChemBrain IXL

 10 10  0  0  0  0  0  0  0  0  1 V2000
    4.6314   11.1727    0.2387 C   0  0  0  0  0  0  0  0  0  0  0  0
    3.6253   12.3395    0.2690 C   0  0  0  0  0  0  0  0  0  0  0  0
    3.6162   11.3447   -0.9078 C   0  0  0  0  0  0  0  0  0  0  0  0
    2.3966   12.1982    1.1883 C   0  0  0  0  0  0  0  0  0  0  0  0
    1.4733   12.0920    1.8790 N   0  0  0  0  0  0  0  0  0  0  0  0
    5.6495   11.4952    0.0592 H   0  0  0  0  0  0  0  0  0  0  0  0
    4.4233   10.4137    0.9827 H   0  0  0  0  0  0  0  0  0  0  0  0
    3.9881   13.3214   -0.0087 H   0  0  0  0  0  0  0  0  0  0  0  0
    4.0749   11.6622   -1.8360 H   0  0  0  0  0  0  0  0  0  0  0  0
    2.8487   10.5806   -0.9126 H   0  0  0  0  0  0  0  0  0  0  0  0
  1  2  1  0  0  0  0
  2  3  1  0  0  0  0
  3  1  1  0  0  0  0
  4  5  3  0  0  0  0
  4  2  1  0  0  0  0
  1  6  1  0  0  0  0
  1  7  1  0  0  0  0
  2  8  1  0  0  0  0
  3  9  1  0  0  0  0
  3 10  1  0  0  0  0
M  END
>  <Alias name>
Cyclopropanecarbonitrile

>  <Cp(liq,298)>   J/mol/K
115.5

$$$$
Ethanol
  ChemBrain IXL

  9  8  0  0  0  0  0  0  0  0  1 V2000
    2.1998   11.0908    0.1833 C   0  0  0  0  0  0  0  0  0  0  0  0
    3.5662   11.7031   -0.1811 C   0  0  0  0  0  0  0  0  0  0  0  0
    4.5010   10.6304   -0.5505 O   0  0  0  0  0  0  0  0  0  0  0  0
    1.8096   10.5500   -0.6662 H   0  0  0  0  0  0  0  0  0  0  0  0
    2.3192   10.4144    1.0168 H   0  0  0  0  0  0  0  0  0  0  0  0
    1.5130   11.8789    0.4547 H   0  0  0  0  0  0  0  0  0  0  0  0
    3.4469   12.3795   -1.0145 H   0  0  0  0  0  0  0  0  0  0  0  0
    3.9564   12.2439    0.6685 H   0  0  0  0  0  0  0  0  0  0  0  0
    5.3725   10.9224   -0.7908 H   0  0  0  0  0  0  0  0  0  0  0  0
  1  2  1  0  0  0  0
  2  3  1  0  0  0  0
  1  4  1  0  0  0  0
  1  5  1  0  0  0  0
  1  6  1  0  0  0  0
  2  7  1  0  0  0  0
  2  8  1  0  0  0  0
  3  9  1  0  0  0  0
M  END
>  <Alias name>
Ethanol

>  <Cp(liq,298)>   J/mol/K
115.9

$$$$
Acetylchloride
  ChemBrain IXL

  7  6  0  0  0  0  0  0  0  0  1 V2000
    2.1080   10.4622   -0.0781 C   0  0  0  0  0  0  0  0  0  0  0  0
    3.4965   10.0665   -0.4038 C   0  0  0  0  0  0  0  0  0  0  0  0
    4.3846   10.9028   -0.4057 O   0  0  0  0  0  0  0  0  0  0  0  0
    3.8713    8.3664   -0.7938 Cl  0  0  0  0  0  0  0  0  0  0  0  0
    1.4963    9.5753    0.0321 H   0  0  0  0  0  0  0  0  0  0  0  0
    2.1005   11.0233    0.8482 H   0  0  0  0  0  0  0  0  0  0  0  0
    1.7114   11.0775   -0.8761 H   0  0  0  0  0  0  0  0  0  0  0  0
  1  2  1  0  0  0  0
  2  3  2  0  0  0  0
  2  4  1  0  0  0  0
  1  5  1  0  0  0  0
  1  6  1  0  0  0  0
  1  7  1  0  0  0  0
M  END
>  <Alias name>
Acetylchloride

>  <Cp(liq,298)>   J/mol/K
117.2

$$$$
Ethanethiol
  ChemBrain IXL

  9  8  0  0  0  0  0  0  0  0  1 V2000
    3.5681   12.5127   -0.0978 C   0  0  0  0  0  0  0  0  0  0  0  0
    2.2065   11.8231    0.1145 C   0  0  0  0  0  0  0  0  0  0  0  0
    4.7903   11.2848   -0.6451 S   0  0  0  0  0  0  0  0  0  0  0  0
    5.8437   12.1058   -0.7537 H   0  0  0  0  0  0  0  0  0  0  0  0
    3.8960   12.9583    0.8332 H   0  0  0  0  0  0  0  0  0  0  0  0
    3.4685   13.2838   -0.8517 H   0  0  0  0  0  0  0  0  0  0  0  0
    2.3060   11.0521    0.8685 H   0  0  0  0  0  0  0  0  0  0  0  0
    1.4782   12.5552    0.4407 H   0  0  0  0  0  0  0  0  0  0  0  0
    1.8785   11.3775   -0.8164 H   0  0  0  0  0  0  0  0  0  0  0  0
  1  2  1  0  0  0  0
  1  3  1  0  0  0  0
  3  4  1  0  0  0  0
  1  5  1  0  0  0  0
  1  6  1  0  0  0  0
  2  7  1  0  0  0  0
  2  8  1  0  0  0  0
  2  9  1  0  0  0  0
M  END
>  <Alias name>
Ethanethiol

>  <Cp(liq,298)>   J/mol/K
117.9

$$$$
Trifluoroacetonitrile
  ChemBrain IXL

  6  5  0  0  0  0  0  0  0  0  1 V2000
    2.3825   10.5938    0.1276 C   0  0  0  0  0  0  0  0  0  0  0  0
    2.2042    9.4834    0.8923 F   0  0  0  0  0  0  0  0  0  0  0  0
    2.2042   11.7043    0.8923 F   0  0  0  0  0  0  0  0  0  0  0  0
    1.4795   10.5938   -0.8893 F   0  0  0  0  0  0  0  0  0  0  0  0
    3.8100   10.5938   -0.4530 C   0  0  0  0  0  0  0  0  0  0  0  0
    4.8826   10.5938   -0.8893 N   0  0  0  0  0  0  0  0  0  0  0  0
  1  2  1  0  0  0  0
  1  3  1  0  0  0  0
  1  4  1  0  0  0  0
  5  6  3  0  0  0  0
  5  1  1  0  0  0  0
M  END
>  <Alias name>
Trifluoroacetonitrile

>  <Cp(liq,298)>   J/mol/K
118

$$$$
Dimethylsulfide
  ChemBrain IXL

  9  8  0  0  0  0  0  0  0  0  1 V2000
    2.4126   12.4649   -0.0503 C   0  0  0  0  0  0  0  0  0  0  0  0
    3.7305   11.4792   -0.8198 S   0  0  0  0  0  0  0  0  0  0  0  0
    5.1058   12.6323   -0.5378 C   0  0  0  0  0  0  0  0  0  0  0  0
    1.4742   11.9286   -0.1181 H   0  0  0  0  0  0  0  0  0  0  0  0
    2.6539   12.6400    0.9909 H   0  0  0  0  0  0  0  0  0  0  0  0
    2.3241   13.4138   -0.5648 H   0  0  0  0  0  0  0  0  0  0  0  0
    4.8945   13.5735   -1.0301 H   0  0  0  0  0  0  0  0  0  0  0  0
    6.0185   12.2110   -0.9408 H   0  0  0  0  0  0  0  0  0  0  0  0
    5.2242   12.7998    0.5256 H   0  0  0  0  0  0  0  0  0  0  0  0
  1  2  1  0  0  0  0
  2  3  1  0  0  0  0
  1  4  1  0  0  0  0
  1  5  1  0  0  0  0
  1  6  1  0  0  0  0
  3  7  1  0  0  0  0
  3  8  1  0  0  0  0
  3  9  1  0  0  0  0
M  END
>  <Alias name>
Dimethyl sulfide

>  <Cp(liq,298)>   J/mol/K
118.1

$$$$
1,1-Difluoroethane
  ChemBrain IXL

  8  7  0  0  0  0  0  0  0  0  1 V2000
    1.9252    8.8633   -0.0726 C   0  0  0  0  0  0  0  0  0  0  0  0
    3.4613    8.9516    0.0124 C   0  0  0  0  0  0  0  0  0  0  0  0
    3.8229   10.2063    0.3926 F   0  0  0  0  0  0  0  0  0  0  0  0
    3.9173    8.0523    0.9250 F   0  0  0  0  0  0  0  0  0  0  0  0
    1.6373    7.8641   -0.3754 H   0  0  0  0  0  0  0  0  0  0  0  0
    1.4967    9.0842    0.8971 H   0  0  0  0  0  0  0  0  0  0  0  0
    1.5621    9.5794   -0.7994 H   0  0  0  0  0  0  0  0  0  0  0  0
    3.8899    8.7307   -0.9574 H   0  0  0  0  0  0  0  0  0  0  0  0
  1  2  1  0  0  0  0
  2  3  1  0  0  0  0
  2  4  1  0  0  0  0
  1  5  1  0  0  0  0
  1  6  1  0  0  0  0
  1  7  1  0  0  0  0
  2  8  1  0  0  0  0
M  END
>  <Alias name>
1,1-Difluoroethane

>  <Cp(liq,298)>   J/mol/K
118.4

$$$$
Methylformate
  ChemBrain IXL

  8  7  0  0  0  0  0  0  0  0  1 V2000
    1.5079    9.8700   -0.5026 O   0  0  0  0  0  0  0  0  0  0  0  0
    2.1525   10.8892   -0.3179 C   0  0  0  0  0  0  0  0  0  0  0  0
    3.6210   10.8503   -0.3726 O   0  0  0  0  0  0  0  0  0  0  0  0
    4.2861   12.1394   -0.1342 C   0  0  0  0  0  0  0  0  0  0  0  0
    1.6442   11.8201   -0.1142 H   0  0  0  0  0  0  0  0  0  0  0  0
    5.3564   12.0089   -0.1946 H   0  0  0  0  0  0  0  0  0  0  0  0
    3.9676   12.8522   -0.8804 H   0  0  0  0  0  0  0  0  0  0  0  0
    4.0227   12.5042    0.8476 H   0  0  0  0  0  0  0  0  0  0  0  0
  1  2  2  0  0  0  0
  2  3  1  0  0  0  0
  3  4  1  0  0  0  0
  2  5  1  0  0  0  0
  4  6  1  0  0  0  0
  4  7  1  0  0  0  0
  4  8  1  0  0  0  0
M  END
>  <Alias name>
Methyl formate

>  <Cp(liq,298)>   J/mol/K
119.1

$$$$
Propionitrile
  ChemBrain IXL

  9  8  0  0  0  0  0  0  0  0  1 V2000
    2.8578   10.1356   -0.3810 C   0  0  0  0  0  0  0  0  0  0  0  0
    3.4990    8.8728   -0.9884 C   0  0  0  0  0  0  0  0  0  0  0  0
    2.0853    9.7555    0.8970 C   0  0  0  0  0  0  0  0  0  0  0  0
    1.5047    9.4699    1.8574 N   0  0  0  0  0  0  0  0  0  0  0  0
    3.6326   10.8513   -0.1351 H   0  0  0  0  0  0  0  0  0  0  0  0
    2.1753   10.5746   -1.0983 H   0  0  0  0  0  0  0  0  0  0  0  0
    4.0419    9.1400   -1.8866 H   0  0  0  0  0  0  0  0  0  0  0  0
    2.7242    8.1572   -1.2343 H   0  0  0  0  0  0  0  0  0  0  0  0
    4.1814    8.4339   -0.2712 H   0  0  0  0  0  0  0  0  0  0  0  0
  1  2  1  0  0  0  0
  3  4  3  0  0  0  0
  3  1  1  0  0  0  0
  1  5  1  0  0  0  0
  1  6  1  0  0  0  0
  2  7  1  0  0  0  0
  2  8  1  0  0  0  0
  2  9  1  0  0  0  0
M  END
>  <Alias name>
Propanenitrile

>  <Cp(liq,298)>   J/mol/K
119.3

$$$$
Isothiazole
  ChemBrain IXL

  8  8  0  0  0  0  0  0  0  0  1 V2000
    3.4478   11.2052    0.0479 C   0  0  0  0  0  0  0  0  0  0  0  0
    2.6628   12.2070    0.0473 C   0  0  0  0  0  0  0  0  0  0  0  0
    4.7750   11.6214   -0.0051 C   0  0  0  0  0  0  0  0  0  0  0  0
    4.8962   12.8879   -0.0415 N   0  0  0  0  0  0  0  0  0  0  0  0
    3.5347   13.6627   -0.0179 S   0  0  0  0  0  0  0  0  0  0  0  0
    3.1203   10.1137    0.0863 H   0  0  0  0  0  0  0  0  0  0  0  0
    1.5516   12.1418    0.0843 H   0  0  0  0  0  0  0  0  0  0  0  0
    5.6101   10.8921   -0.0130 H   0  0  0  0  0  0  0  0  0  0  0  0
  1  2  2  0  0  0  0
  1  3  1  0  0  0  0
  3  4  2  0  0  0  0
  4  5  1  0  0  0  0
  5  2  1  0  0  0  0
  1  6  1  0  0  0  0
  2  7  1  0  0  0  0
  3  8  1  0  0  0  0
M  END
>  <Alias name>
Isothiazole

>  <Cp(liq,298)>   J/mol/K
119.7

$$$$
Maleic anhydride
  ChemBrain IXL

  9  9  0  0  0  0  0  0  0  0  1 V2000
    4.2103   13.2396   -0.2536 C   0  0  0  0  0  0  0  0  0  0  0  0
    3.0100   13.1057   -0.0508 C   0  0  0  0  0  0  0  0  0  0  0  0
    2.7536   11.7837    0.2681 C   0  0  0  0  0  0  0  0  0  0  0  0
    1.6330   11.3016    0.4798 O   0  0  0  0  0  0  0  0  0  0  0  0
    4.8323   12.0083   -0.1047 C   0  0  0  0  0  0  0  0  0  0  0  0
    6.0247   11.7688   -0.3416 O   0  0  0  0  0  0  0  0  0  0  0  0
    3.9235   11.0844    0.3012 O   0  0  0  0  0  0  0  0  0  0  0  0
    4.6994   14.2075   -0.5167 H   0  0  0  0  0  0  0  0  0  0  0  0
    2.2636   13.9328   -0.1139 H   0  0  0  0  0  0  0  0  0  0  0  0
  1  2  2  0  0  0  0
  3  4  2  0  0  0  0
  5  6  2  0  0  0  0
  5  7  1  0  0  0  0
  5  1  1  0  0  0  0
  3  2  1  0  0  0  0
  3  7  1  0  0  0  0
  1  8  1  0  0  0  0
  2  9  1  0  0  0  0
M  END
>  <Alias name>
2,5-Furandione

>  <Cp(liq,298)>   J/mol/K
120.1

$$$$
Propylene oxide
  ChemBrain IXL

 10 10  0  0  0  0  0  0  0  0  1 V2000
    3.3779   11.7313   -0.4108 C   0  0  0  0  0  0  0  0  0  0  0  0
    2.0062   11.1260   -0.3727 C   0  0  0  0  0  0  0  0  0  0  0  0
    2.2502   12.4636    0.2374 O   0  0  0  0  0  0  0  0  0  0  0  0
    4.4120   11.2635    0.6319 C   0  0  0  0  0  0  0  0  0  0  0  0
    3.6999   12.2251   -1.3192 H   0  0  0  0  0  0  0  0  0  0  0  0
    1.4992   11.1116   -1.3296 H   0  0  0  0  0  0  0  0  0  0  0  0
    1.9070   10.2900    0.3086 H   0  0  0  0  0  0  0  0  0  0  0  0
    4.5805   12.0538    1.3529 H   0  0  0  0  0  0  0  0  0  0  0  0
    5.3436   11.0243    0.1342 H   0  0  0  0  0  0  0  0  0  0  0  0
    4.0387   10.3837    1.1414 H   0  0  0  0  0  0  0  0  0  0  0  0
  1  2  1  0  0  0  0
  1  3  1  0  0  0  0
  1  4  1  0  0  0  0
  2  3  1  0  0  0  0
  1  5  1  0  0  0  0
  2  6  1  0  0  0  0
  2  7  1  0  0  0  0
  4  8  1  0  0  0  0
  4  9  1  0  0  0  0
  4 10  1  0  0  0  0
M  END
>  <Alias name>
Methyloxiran

>  <Cp(liq,298)>   J/mol/K
120.4

$$$$
Thiazole
  ChemBrain IXL

  8  8  0  0  0  0  0  0  0  0  1 V2000
    3.2372   12.2699    0.0522 C   0  0  0  0  0  0  0  0  0  0  0  0
    2.7271   13.4366    0.0420 C   0  0  0  0  0  0  0  0  0  0  0  0
    4.5707   12.2843    0.0094 N   0  0  0  0  0  0  0  0  0  0  0  0
    5.0500   13.3989   -0.0317 C   0  0  0  0  0  0  0  0  0  0  0  0
    3.8765   14.5682   -0.0208 S   0  0  0  0  0  0  0  0  0  0  0  0
    2.6512   11.3686    0.0918 H   0  0  0  0  0  0  0  0  0  0  0  0
    1.6536   13.6659    0.0711 H   0  0  0  0  0  0  0  0  0  0  0  0
    6.1121   13.6199   -0.0707 H   0  0  0  0  0  0  0  0  0  0  0  0
  1  2  2  0  0  0  0
  1  3  1  0  0  0  0
  3  4  2  0  0  0  0
  4  5  1  0  0  0  0
  5  2  1  0  0  0  0
  1  6  1  0  0  0  0
  2  7  1  0  0  0  0
  4  8  1  0  0  0  0
M  END
>  <Alias name>
Thiazole

>  <Cp(liq,298)>   J/mol/K
121

$$$$
2-Methylpropene
  ChemBrain IXL

 12 11  0  0  0  0  0  0  0  0  1 V2000
    2.4994   10.6105   -0.4244 C   0  0  0  0  0  0  0  0  0  0  0  0
    3.4022   11.6721    0.0737 C   0  0  0  0  0  0  0  0  0  0  0  0
    2.8709   13.0252    0.3515 C   0  0  0  0  0  0  0  0  0  0  0  0
    4.6959   11.4092    0.2723 C   0  0  0  0  0  0  0  0  0  0  0  0
    3.0590    9.6925   -0.5549 H   0  0  0  0  0  0  0  0  0  0  0  0
    1.7027   10.4490    0.2912 H   0  0  0  0  0  0  0  0  0  0  0  0
    2.0757   10.9130   -1.3741 H   0  0  0  0  0  0  0  0  0  0  0  0
    1.8179   13.0581    0.1007 H   0  0  0  0  0  0  0  0  0  0  0  0
    3.4069   13.7531   -0.2449 H   0  0  0  0  0  0  0  0  0  0  0  0
    2.9991   13.2547    1.4022 H   0  0  0  0  0  0  0  0  0  0  0  0
    5.3566   12.1861    0.6368 H   0  0  0  0  0  0  0  0  0  0  0  0
    5.0847   10.4191    0.0690 H   0  0  0  0  0  0  0  0  0  0  0  0
  1  2  1  0  0  0  0
  2  3  1  0  0  0  0
  2  4  2  0  0  0  0
  1  5  1  0  0  0  0
  1  6  1  0  0  0  0
  1  7  1  0  0  0  0
  3  8  1  0  0  0  0
  3  9  1  0  0  0  0
  3 10  1  0  0  0  0
  4 11  1  0  0  0  0
  4 12  1  0  0  0  0
M  END
>  <Alias name>
Isobutylene

>  <Cp(liq,298)>   J/mol/K
121.3

$$$$
Fluorotrichloromethane
  ChemBrain IXL

  5  4  0  0  0  0  0  0  0  0  1 V2000
    3.0965    9.2158   -0.0369 C   0  0  0  0  0  0  0  0  0  0  0  0
    3.5460    8.2080   -1.4386 Cl  0  0  0  0  0  0  0  0  0  0  0  0
    3.0216    8.1989    1.4270 Cl  0  0  0  0  0  0  0  0  0  0  0  0
    1.5011    9.9598   -0.3264 Cl  0  0  0  0  0  0  0  0  0  0  0  0
    4.0272   10.1922    0.1366 F   0  0  0  0  0  0  0  0  0  0  0  0
  1  2  1  0  0  0  0
  1  3  1  0  0  0  0
  1  4  1  0  0  0  0
  1  5  1  0  0  0  0
M  END
>  <Alias name>
Fluorotrichloromethane

>  <Cp(liq,298)>   J/mol/K
121.55

$$$$
Chlorotrifluoromethane
  ChemBrain IXL

  5  4  0  0  0  0  0  0  0  0  1 V2000
    2.7210    8.7798   -0.0363 C   0  0  0  0  0  0  0  0  0  0  0  0
    3.0637    8.0052   -1.1003 F   0  0  0  0  0  0  0  0  0  0  0  0
    2.6616    8.0108    1.0839 F   0  0  0  0  0  0  0  0  0  0  0  0
    1.5058    9.3474   -0.2615 F   0  0  0  0  0  0  0  0  0  0  0  0
    3.9435   10.0600    0.1855 Cl  0  0  0  0  0  0  0  0  0  0  0  0
  1  2  1  0  0  0  0
  1  3  1  0  0  0  0
  1  4  1  0  0  0  0
  1  5  1  0  0  0  0
M  END
>  <Alias name>
Chlorotrifluoromethane

>  <Cp(liq,298)>   J/mol/K
121.6

$$$$
2,3-Dihydrofuran
  ChemBrain IXL

 11 11  0  0  0  0  0  0  0  0  1 V2000
    3.6631   13.1496    0.0000 O   0  0  0  0  0  0  0  0  0  0  0  0
    4.8377   12.3014    0.0711 C   0  0  0  0  0  0  0  0  0  0  0  0
    4.2675   10.8666   -0.1365 C   0  0  0  0  0  0  0  0  0  0  0  0
    2.9029   11.0980   -0.3815 C   0  0  0  0  0  0  0  0  0  0  0  0
    2.5817   12.3213   -0.2993 C   0  0  0  0  0  0  0  0  0  0  0  0
    5.3110   12.3897    1.0260 H   0  0  0  0  0  0  0  0  0  0  0  0
    5.5123   12.5506   -0.7176 H   0  0  0  0  0  0  0  0  0  0  0  0
    4.3892   10.2697    0.7559 H   0  0  0  0  0  0  0  0  0  0  0  0
    4.7198   10.3864   -0.9845 H   0  0  0  0  0  0  0  0  0  0  0  0
    2.1836   10.3028   -0.6247 H   0  0  0  0  0  0  0  0  0  0  0  0
    1.5548   12.6836   -0.4527 H   0  0  0  0  0  0  0  0  0  0  0  0
  1  2  1  0  0  0  0
  2  3  1  0  0  0  0
  4  5  2  0  0  0  0
  5  1  1  0  0  0  0
  4  3  1  0  0  0  0
  2  6  1  0  0  0  0
  2  7  1  0  0  0  0
  3  8  1  0  0  0  0
  3  9  1  0  0  0  0
  4 10  1  0  0  0  0
  5 11  1  0  0  0  0
M  END
>  <Alias name>
2,3-Dihydrofuran

>  <Cp(liq,298)>   J/mol/K
122.1

$$$$
Propiolactone
  ChemBrain IXL

  9  9  0  0  0  0  0  0  0  0  1 V2000
    2.3912    9.8690    0.1304 C   0  0  0  0  0  0  0  0  0  0  0  0
    2.1344   11.1650    0.6514 O   0  0  0  0  0  0  0  0  0  0  0  0
    3.8574   10.2536    0.1010 C   0  0  0  0  0  0  0  0  0  0  0  0
    3.4715   11.4433    0.5984 C   0  0  0  0  0  0  0  0  0  0  0  0
    4.1541   12.5014    0.9135 O   0  0  0  0  0  0  0  0  0  0  0  0
    1.9636    9.7440   -0.8351 H   0  0  0  0  0  0  0  0  0  0  0  0
    2.1604    9.1103    0.8346 H   0  0  0  0  0  0  0  0  0  0  0  0
    4.5064    9.7225    0.8016 H   0  0  0  0  0  0  0  0  0  0  0  0
    4.3084   10.3601   -0.8870 H   0  0  0  0  0  0  0  0  0  0  0  0
  1  2  1  0  0  0  0
  1  3  1  0  0  0  0
  3  4  1  0  0  0  0
  4  2  1  0  0  0  0
  4  5  2  0  0  0  0
  1  6  1  0  0  0  0
  1  7  1  0  0  0  0
  3  8  1  0  0  0  0
  3  9  1  0  0  0  0
M  END
>  <Alias name>
2-Oxetanone

>  <Cp(liq,298)>   J/mol/K
122.1

$$$$
1,3-Dioxolane
  ChemBrain IXL

 11 11  0  0  0  0  0  0  0  0  1 V2000
    4.3417   10.9411   -0.4776 C   0  0  0  0  0  0  0  0  0  0  0  0
    3.5387   12.1539   -0.4277 O   0  0  0  0  0  0  0  0  0  0  0  0
    2.3493   11.8874    0.3785 C   0  0  0  0  0  0  0  0  0  0  0  0
    2.0728   10.4636    0.1534 O   0  0  0  0  0  0  0  0  0  0  0  0
    3.3193    9.7908   -0.2928 C   0  0  0  0  0  0  0  0  0  0  0  0
    5.0295   10.9439    0.3590 H   0  0  0  0  0  0  0  0  0  0  0  0
    4.8834   10.8483   -1.4107 H   0  0  0  0  0  0  0  0  0  0  0  0
    1.5151   12.5045    0.0689 H   0  0  0  0  0  0  0  0  0  0  0  0
    2.5762   12.0531    1.4244 H   0  0  0  0  0  0  0  0  0  0  0  0
    3.1374    9.2829   -1.2317 H   0  0  0  0  0  0  0  0  0  0  0  0
    3.6796    9.0916    0.4516 H   0  0  0  0  0  0  0  0  0  0  0  0
  1  2  1  0  0  0  0
  2  3  1  0  0  0  0
  3  4  1  0  0  0  0
  4  5  1  0  0  0  0
  5  1  1  0  0  0  0
  1  6  1  0  0  0  0
  1  7  1  0  0  0  0
  3  8  1  0  0  0  0
  3  9  1  0  0  0  0
  5 10  1  0  0  0  0
  5 11  1  0  0  0  0
M  END
>  <Alias name>
1,3-Dioxolane

>  <Cp(liq,298)>   J/mol/K
122.16

$$$$
Cyclopentene
  ChemBrain IXL

 13 13  0  0  0  0  0  0  0  0  1 V2000
    3.6774   12.6613    0.6517 C   0  0  0  0  0  0  0  0  0  0  0  0
    2.3021   12.6040    0.3453 C   0  0  0  0  0  0  0  0  0  0  0  0
    2.0866   11.1346   -0.0453 C   0  0  0  0  0  0  0  0  0  0  0  0
    3.5105   10.5772   -0.1857 C   0  0  0  0  0  0  0  0  0  0  0  0
    4.3145   11.5928    0.3717 C   0  0  0  0  0  0  0  0  0  0  0  0
    4.1583   13.5406    1.0943 H   0  0  0  0  0  0  0  0  0  0  0  0
    2.0854   13.2571   -0.4931 H   0  0  0  0  0  0  0  0  0  0  0  0
    1.7119   12.8745    1.2049 H   0  0  0  0  0  0  0  0  0  0  0  0
    1.5532   11.0589   -0.9700 H   0  0  0  0  0  0  0  0  0  0  0  0
    1.5671   10.6175    0.7464 H   0  0  0  0  0  0  0  0  0  0  0  0
    3.6301    9.6574    0.3621 H   0  0  0  0  0  0  0  0  0  0  0  0
    3.7649   10.4401   -1.2312 H   0  0  0  0  0  0  0  0  0  0  0  0
    5.3886   11.4771    0.5537 H   0  0  0  0  0  0  0  0  0  0  0  0
  1  2  1  0  0  0  0
  2  3  1  0  0  0  0
  3  4  1  0  0  0  0
  4  5  1  0  0  0  0
  5  1  2  0  0  0  0
  1  6  1  0  0  0  0
  2  7  1  0  0  0  0
  2  8  1  0  0  0  0
  3  9  1  0  0  0  0
  3 10  1  0  0  0  0
  4 11  1  0  0  0  0
  4 12  1  0  0  0  0
  5 13  1  0  0  0  0
M  END
>  <Alias name>
Cyclopentene

>  <Cp(liq,298)>   J/mol/K
122.38

$$$$
Chlorotrifluoroethylene
  ChemBrain IXL

  6  5  0  0  0  0  0  0  0  0  1 V2000
    2.4298   10.0777    0.0000 C   0  0  0  0  0  0  0  0  0  0  0  0
    3.7634   10.0252   -0.0326 C   0  0  0  0  0  0  0  0  0  0  0  0
    1.4779    8.5691    0.0231 Cl  0  0  0  0  0  0  0  0  0  0  0  0
    1.7969   11.2814    0.0156 F   0  0  0  0  0  0  0  0  0  0  0  0
    4.4890   11.1753   -0.0502 F   0  0  0  0  0  0  0  0  0  0  0  0
    4.3963    8.8215   -0.0482 F   0  0  0  0  0  0  0  0  0  0  0  0
  1  2  2  0  0  0  0
  1  3  1  0  0  0  0
  1  4  1  0  0  0  0
  2  5  1  0  0  0  0
  2  6  1  0  0  0  0
M  END
>  <Alias name>
Chlorotrifluoroethylene

>  <Cp(liq,298)>   J/mol/K
122.6

$$$$
Methylcumulene
  ChemBrain IXL

 10  9  0  0  0  0  0  0  0  0  1 V2000
    2.0620   12.5833    0.2115 C   0  0  0  0  0  0  0  0  0  0  0  0
    3.2581   13.0425   -0.1636 C   0  0  0  0  0  0  0  0  0  0  0  0
    4.4542   13.5016   -0.5387 C   0  0  0  0  0  0  0  0  0  0  0  0
    5.6807   12.7605   -0.1685 C   0  0  0  0  0  0  0  0  0  0  0  0
    1.5176   11.9023   -0.4309 H   0  0  0  0  0  0  0  0  0  0  0  0
    1.6360   12.8920    1.1582 H   0  0  0  0  0  0  0  0  0  0  0  0
    4.5271   14.4163   -1.1139 H   0  0  0  0  0  0  0  0  0  0  0  0
    6.4764   13.4633    0.0456 H   0  0  0  0  0  0  0  0  0  0  0  0
    5.9767   12.1193   -0.9896 H   0  0  0  0  0  0  0  0  0  0  0  0
    5.4865   12.1566    0.7092 H   0  0  0  0  0  0  0  0  0  0  0  0
  1  2  2  0  0  0  0
  2  3  2  0  0  0  0
  3  4  1  0  0  0  0
  1  5  1  0  0  0  0
  1  6  1  0  0  0  0
  3  7  1  0  0  0  0
  4  8  1  0  0  0  0
  4  9  1  0  0  0  0
  4 10  1  0  0  0  0
M  END
>  <Alias name>
1,2-Butadiene

>  <Cp(liq,298)>   J/mol/K
123

$$$$
Acetic acid
  ChemBrain IXL

  8  7  0  0  0  0  0  0  0  0  1 V2000
    2.3098    9.5634    0.0405 C   0  0  0  0  0  0  0  0  0  0  0  0
    3.7637    9.6105   -0.4682 C   0  0  0  0  0  0  0  0  0  0  0  0
    4.4437    8.5976   -0.4662 O   0  0  0  0  0  0  0  0  0  0  0  0
    4.3312   10.8758   -0.9558 O   0  0  0  0  0  0  0  0  0  0  0  0
    2.0111    8.5353    0.1822 H   0  0  0  0  0  0  0  0  0  0  0  0
    2.2399   10.0914    0.9801 H   0  0  0  0  0  0  0  0  0  0  0  0
    1.6595   10.0306   -0.6842 H   0  0  0  0  0  0  0  0  0  0  0  0
    3.7402   11.6189   -0.9257 H   0  0  0  0  0  0  0  0  0  0  0  0
  1  2  1  0  0  0  0
  2  3  2  0  0  0  0
  2  4  1  0  0  0  0
  1  5  1  0  0  0  0
  1  6  1  0  0  0  0
  1  7  1  0  0  0  0
  4  8  1  0  0  0  0
M  END
>  <Alias name>
Acetic acid

>  <Cp(liq,298)>   J/mol/K
123.1

$$$$
s-trans-Butadiene
  ChemBrain IXL

 10  9  0  0  0  0  0  0  0  0  1 V2000
    2.5339   13.3453    0.0563 C   0  0  0  0  0  0  0  0  0  0  0  0
    3.5128   14.2515    0.0023 C   0  0  0  0  0  0  0  0  0  0  0  0
    4.9076   13.8198   -0.0076 C   0  0  0  0  0  0  0  0  0  0  0  0
    5.8865   14.7260   -0.0616 C   0  0  0  0  0  0  0  0  0  0  0  0
    1.5022   13.6647    0.0636 H   0  0  0  0  0  0  0  0  0  0  0  0
    2.7737   12.2929    0.0927 H   0  0  0  0  0  0  0  0  0  0  0  0
    3.2730   15.3039   -0.0341 H   0  0  0  0  0  0  0  0  0  0  0  0
    5.1474   12.7674    0.0288 H   0  0  0  0  0  0  0  0  0  0  0  0
    5.6467   15.7784   -0.0980 H   0  0  0  0  0  0  0  0  0  0  0  0
    6.9182   14.4066   -0.0689 H   0  0  0  0  0  0  0  0  0  0  0  0
  1  2  2  0  0  0  0
  2  3  1  0  0  0  0
  3  4  2  0  0  0  0
  1  5  1  0  0  0  0
  1  6  1  0  0  0  0
  2  7  1  0  0  0  0
  3  8  1  0  0  0  0
  4  9  1  0  0  0  0
  4 10  1  0  0  0  0
M  END
>  <Alias name>
s-trans-1,3-Butadiene

>  <Cp(liq,298)>   J/mol/K
123.65

$$$$
N-Methylformamide
  ChemBrain IXL

  9  8  0  0  0  0  0  0  0  0  1 V2000
    1.4954   11.8227    1.1215 O   0  0  0  0  0  0  0  0  0  0  0  0
    2.4995   11.2943    0.6732 C   0  0  0  0  0  0  0  0  0  0  0  0
    3.5790   12.0827    0.2571 N   0  0  0  0  0  0  0  0  0  0  0  0
    4.7889   11.4460   -0.2831 C   0  0  0  0  0  0  0  0  0  0  0  0
    3.5266   13.0878    0.3279 H   0  0  0  0  0  0  0  0  0  0  0  0
    2.5558   10.2155    0.5972 H   0  0  0  0  0  0  0  0  0  0  0  0
    5.5105   12.2088   -0.5483 H   0  0  0  0  0  0  0  0  0  0  0  0
    4.5315   10.8706   -1.1638 H   0  0  0  0  0  0  0  0  0  0  0  0
    5.2160   10.7895    0.4649 H   0  0  0  0  0  0  0  0  0  0  0  0
  1  2  2  0  0  0  0
  2  3  1  0  0  0  0
  3  4  1  0  0  0  0
  3  5  1  0  0  0  0
  2  6  1  0  0  0  0
  4  7  1  0  0  0  0
  4  8  1  0  0  0  0
  4  9  1  0  0  0  0
M  END
>  <Alias name>
N-Methylformamide

>  <Cp(liq,298)>   J/mol/K
123.8

$$$$
Thiophene
  ChemBrain IXL

  9  9  0  0  0  0  0  0  0  0  1 V2000
    3.1877   12.2805    0.0523 C   0  0  0  0  0  0  0  0  0  0  0  0
    2.7047   13.4279   -0.1174 C   0  0  0  0  0  0  0  0  0  0  0  0
    4.5770   12.2768    0.0811 C   0  0  0  0  0  0  0  0  0  0  0  0
    5.0730   13.4213   -0.0682 C   0  0  0  0  0  0  0  0  0  0  0  0
    3.8953   14.5812   -0.2530 S   0  0  0  0  0  0  0  0  0  0  0  0
    2.5838   11.3910    0.1633 H   0  0  0  0  0  0  0  0  0  0  0  0
    1.6352   13.6356   -0.1678 H   0  0  0  0  0  0  0  0  0  0  0  0
    5.1709   11.3839    0.2170 H   0  0  0  0  0  0  0  0  0  0  0  0
    6.1447   13.6232   -0.0741 H   0  0  0  0  0  0  0  0  0  0  0  0
  1  2  2  0  0  0  0
  1  3  1  0  0  0  0
  3  4  2  0  0  0  0
  4  5  1  0  0  0  0
  5  2  1  0  0  0  0
  1  6  1  0  0  0  0
  2  7  1  0  0  0  0
  3  8  1  0  0  0  0
  4  9  1  0  0  0  0
M  END
>  <Alias name>
Thiophene

>  <Cp(liq,298)>   J/mol/K
123.8

$$$$
Tetrahydrofuran
  ChemBrain IXL

 13 13  0  0  0  0  0  0  0  0  1 V2000
    3.4950   13.1413    0.4194 O   0  0  0  0  0  0  0  0  0  0  0  0
    4.5065   12.5580   -0.4772 C   0  0  0  0  0  0  0  0  0  0  0  0
    4.0679   11.1112   -0.7699 C   0  0  0  0  0  0  0  0  0  0  0  0
    2.8322   10.8336    0.1041 C   0  0  0  0  0  0  0  0  0  0  0  0
    2.4513   12.1662    0.7754 C   0  0  0  0  0  0  0  0  0  0  0  0
    5.4721   12.5586    0.0077 H   0  0  0  0  0  0  0  0  0  0  0  0
    4.5553   13.1228   -1.3962 H   0  0  0  0  0  0  0  0  0  0  0  0
    4.8618   10.4250   -0.5172 H   0  0  0  0  0  0  0  0  0  0  0  0
    3.8096   11.0093   -1.8141 H   0  0  0  0  0  0  0  0  0  0  0  0
    2.0168   10.4811   -0.5089 H   0  0  0  0  0  0  0  0  0  0  0  0
    3.0732   10.0978    0.8577 H   0  0  0  0  0  0  0  0  0  0  0  0
    2.4115   12.0422    1.8473 H   0  0  0  0  0  0  0  0  0  0  0  0
    1.4926   12.5025    0.4074 H   0  0  0  0  0  0  0  0  0  0  0  0
  1  2  1  0  0  0  0
  2  3  1  0  0  0  0
  3  4  1  0  0  0  0
  4  5  1  0  0  0  0
  5  1  1  0  0  0  0
  2  6  1  0  0  0  0
  2  7  1  0  0  0  0
  3  8  1  0  0  0  0
  3  9  1  0  0  0  0
  4 10  1  0  0  0  0
  4 11  1  0  0  0  0
  5 12  1  0  0  0  0
  5 13  1  0  0  0  0
M  END
>  <Alias name>
Tetrahydrofuran

>  <Cp(liq,298)>   J/mol/K
123.9

$$$$
2-Butyne
  ChemBrain IXL

 10  9  0  0  0  0  0  0  0  0  1 V2000
    3.6530   13.5049    0.1660 C   0  0  0  0  0  0  0  0  0  0  0  0
    4.7018   14.0236   -0.1169 C   0  0  0  0  0  0  0  0  0  0  0  0
    2.3106   12.8410    0.5282 C   0  0  0  0  0  0  0  0  0  0  0  0
    6.0442   14.6875   -0.4791 C   0  0  0  0  0  0  0  0  0  0  0  0
    2.1454   11.9860   -0.1157 H   0  0  0  0  0  0  0  0  0  0  0  0
    2.3357   12.5157    1.5609 H   0  0  0  0  0  0  0  0  0  0  0  0
    1.5071   13.5546    0.3940 H   0  0  0  0  0  0  0  0  0  0  0  0
    6.2094   15.5425    0.1648 H   0  0  0  0  0  0  0  0  0  0  0  0
    6.0190   15.0128   -1.5118 H   0  0  0  0  0  0  0  0  0  0  0  0
    6.8477   13.9739   -0.3449 H   0  0  0  0  0  0  0  0  0  0  0  0
  1  2  3  0  0  0  0
  1  3  1  0  0  0  0
  2  4  1  0  0  0  0
  3  5  1  0  0  0  0
  3  6  1  0  0  0  0
  3  7  1  0  0  0  0
  4  8  1  0  0  0  0
  4  9  1  0  0  0  0
  4 10  1  0  0  0  0
M  END
>  <Alias name>
2-Butyne

>  <Cp(liq,298)>   J/mol/K
124.3

$$$$
trans-2-Butene
  ChemBrain IXL

 12 11  0  0  0  0  0  0  0  0  1 V2000
    3.2449   13.0841    0.0523 C   0  0  0  0  0  0  0  0  0  0  0  0
    4.5710   13.0056   -0.0793 C   0  0  0  0  0  0  0  0  0  0  0  0
    2.5658   14.3939   -0.0648 C   0  0  0  0  0  0  0  0  0  0  0  0
    5.2501   11.6958    0.0378 C   0  0  0  0  0  0  0  0  0  0  0  0
    2.6659   12.1893    0.2449 H   0  0  0  0  0  0  0  0  0  0  0  0
    5.1500   13.9004   -0.2719 H   0  0  0  0  0  0  0  0  0  0  0  0
    1.4931   14.2450   -0.0730 H   0  0  0  0  0  0  0  0  0  0  0  0
    2.8373   15.0179    0.7777 H   0  0  0  0  0  0  0  0  0  0  0  0
    2.8701   14.8773   -0.9850 H   0  0  0  0  0  0  0  0  0  0  0  0
    6.3228   11.8448    0.0458 H   0  0  0  0  0  0  0  0  0  0  0  0
    4.9785   11.0718   -0.8046 H   0  0  0  0  0  0  0  0  0  0  0  0
    4.9459   11.2125    0.9580 H   0  0  0  0  0  0  0  0  0  0  0  0
  1  2  2  0  0  0  0
  1  3  1  0  0  0  0
  2  4  1  0  0  0  0
  1  5  1  0  0  0  0
  2  6  1  0  0  0  0
  3  7  1  0  0  0  0
  3  8  1  0  0  0  0
  3  9  1  0  0  0  0
  4 10  1  0  0  0  0
  4 11  1  0  0  0  0
  4 12  1  0  0  0  0
M  END
>  <Alias name>
trans-2-Butene

>  <Cp(liq,298)>   J/mol/K
124.3

$$$$
Acetone
  ChemBrain IXL

 10  9  0  0  0  0  0  0  0  0  1 V2000
    2.0932   11.4013    0.9353 C   0  0  0  0  0  0  0  0  0  0  0  0
    3.2073   10.7289    0.1098 C   0  0  0  0  0  0  0  0  0  0  0  0
    4.2250   11.5936   -0.6593 C   0  0  0  0  0  0  0  0  0  0  0  0
    3.2836    9.5122    0.0651 O   0  0  0  0  0  0  0  0  0  0  0  0
    1.4572   10.6426    1.3669 H   0  0  0  0  0  0  0  0  0  0  0  0
    2.5358   11.9914    1.7241 H   0  0  0  0  0  0  0  0  0  0  0  0
    1.5057   12.0410    0.2934 H   0  0  0  0  0  0  0  0  0  0  0  0
    4.0448   12.6369   -0.4463 H   0  0  0  0  0  0  0  0  0  0  0  0
    4.1173   11.4188   -1.7196 H   0  0  0  0  0  0  0  0  0  0  0  0
    5.2262   11.3309   -0.3510 H   0  0  0  0  0  0  0  0  0  0  0  0
  1  2  1  0  0  0  0
  2  3  1  0  0  0  0
  2  4  2  0  0  0  0
  1  5  1  0  0  0  0
  1  6  1  0  0  0  0
  1  7  1  0  0  0  0
  3  8  1  0  0  0  0
  3  9  1  0  0  0  0
  3 10  1  0  0  0  0
M  END
>  <Alias name>
Propanone

>  <Cp(liq,298)>   J/mol/K
124.7

$$$$
3-Chloropropene
  ChemBrain IXL

  9  8  0  0  0  0  0  0  0  0  1 V2000
    2.1935   11.8736    0.7630 C   0  0  0  0  0  0  0  0  0  0  0  0
    3.3294   11.5451    0.1432 C   0  0  0  0  0  0  0  0  0  0  0  0
    4.2396   12.6053   -0.3446 C   0  0  0  0  0  0  0  0  0  0  0  0
    5.6572   11.8578   -1.1283 Cl  0  0  0  0  0  0  0  0  0  0  0  0
    1.5275   11.0978    1.1199 H   0  0  0  0  0  0  0  0  0  0  0  0
    1.9381   12.9159    0.9088 H   0  0  0  0  0  0  0  0  0  0  0  0
    3.5848   10.5028   -0.0026 H   0  0  0  0  0  0  0  0  0  0  0  0
    3.7176   13.2278   -1.0608 H   0  0  0  0  0  0  0  0  0  0  0  0
    4.5670   13.2124    0.4903 H   0  0  0  0  0  0  0  0  0  0  0  0
  1  2  2  0  0  0  0
  2  3  1  0  0  0  0
  3  4  1  0  0  0  0
  1  5  1  0  0  0  0
  1  6  1  0  0  0  0
  2  7  1  0  0  0  0
  3  8  1  0  0  0  0
  3  9  1  0  0  0  0
M  END
>  <Alias name>
Allyl chloride

>  <Cp(liq,298)>   J/mol/K
125.1

$$$$
1,1-Dichloroethane
  ChemBrain IXL

  8  7  0  0  0  0  0  0  0  0  1 V2000
    2.5850   10.5861    0.2872 C   0  0  0  0  0  0  0  0  0  0  0  0
    4.0053   10.4569   -0.2964 C   0  0  0  0  0  0  0  0  0  0  0  0
    1.9476    8.9632    0.6653 Cl  0  0  0  0  0  0  0  0  0  0  0  0
    1.5218   11.3795   -0.9056 Cl  0  0  0  0  0  0  0  0  0  0  0  0
    2.6191   11.1803    1.1920 H   0  0  0  0  0  0  0  0  0  0  0  0
    4.3922   11.4421   -0.5259 H   0  0  0  0  0  0  0  0  0  0  0  0
    3.9712    9.8627   -1.2012 H   0  0  0  0  0  0  0  0  0  0  0  0
    4.6507    9.9753    0.4277 H   0  0  0  0  0  0  0  0  0  0  0  0
  1  2  1  0  0  0  0
  1  3  1  0  0  0  0
  1  4  1  0  0  0  0
  1  5  1  0  0  0  0
  2  6  1  0  0  0  0
  2  7  1  0  0  0  0
  2  8  1  0  0  0  0
M  END
>  <Alias name>
1,1-Dichloroethane

>  <Cp(liq,298)>   J/mol/K
126.27

$$$$
Methacrylonitrile
  ChemBrain IXL

 10  9  0  0  0  0  0  0  0  0  1 V2000
    3.8365   12.1893   -0.0971 C   0  0  0  0  0  0  0  0  0  0  0  0
    4.4696   10.9283   -0.5437 C   0  0  0  0  0  0  0  0  0  0  0  0
    4.6633   13.3988    0.1121 C   0  0  0  0  0  0  0  0  0  0  0  0
    2.5196   12.2357    0.1170 C   0  0  0  0  0  0  0  0  0  0  0  0
    4.9650    9.9416   -0.8931 N   0  0  0  0  0  0  0  0  0  0  0  0
    4.0313   14.2166    0.4355 H   0  0  0  0  0  0  0  0  0  0  0  0
    5.4106   13.1986    0.8699 H   0  0  0  0  0  0  0  0  0  0  0  0
    5.1530   13.6663   -0.8161 H   0  0  0  0  0  0  0  0  0  0  0  0
    1.9145   11.3506   -0.0361 H   0  0  0  0  0  0  0  0  0  0  0  0
    2.0563   13.1584    0.4438 H   0  0  0  0  0  0  0  0  0  0  0  0
  1  2  1  0  0  0  0
  1  3  1  0  0  0  0
  1  4  2  0  0  0  0
  2  5  3  0  0  0  0
  3  6  1  0  0  0  0
  3  7  1  0  0  0  0
  3  8  1  0  0  0  0
  4  9  1  0  0  0  0
  4 10  1  0  0  0  0
M  END
>  <Alias name>
2-Methylacrylonitrile

>  <Cp(liq,298)>   J/mol/K
126.3

$$$$
Dichlorodifluoromethane
  ChemBrain IXL

  5  4  0  0  0  0  0  0  0  0  1 V2000
    1.5201    9.1912   -0.5656 F   0  0  0  0  0  0  0  0  0  0  0  0
    2.7165    8.8545   -0.0134 C   0  0  0  0  0  0  0  0  0  0  0  0
    3.2937    9.9610    0.5270 F   0  0  0  0  0  0  0  0  0  0  0  0
    2.4602    7.6342    1.2624 Cl  0  0  0  0  0  0  0  0  0  0  0  0
    3.7849    8.1818   -1.2738 Cl  0  0  0  0  0  0  0  0  0  0  0  0
  1  2  1  0  0  0  0
  2  3  1  0  0  0  0
  2  4  1  0  0  0  0
  2  5  1  0  0  0  0
M  END
>  <Alias name>
Dichlorodifluoromethane

>  <Cp(liq,298)>   J/mol/K
126.8

$$$$
cis-2-Butene
  ChemBrain IXL

 12 11  0  0  0  0  0  0  0  0  1 V2000
    3.3144   13.0104   -0.3463 C   0  0  0  0  0  0  0  0  0  0  0  0
    4.5134   12.6264   -0.7904 C   0  0  0  0  0  0  0  0  0  0  0  0
    2.4166   12.0290    0.3027 C   0  0  0  0  0  0  0  0  0  0  0  0
    4.9447   11.2193   -0.6338 C   0  0  0  0  0  0  0  0  0  0  0  0
    2.9988   14.0400   -0.4609 H   0  0  0  0  0  0  0  0  0  0  0  0
    5.1704   13.3445   -1.2653 H   0  0  0  0  0  0  0  0  0  0  0  0
    2.8990   11.0598    0.3278 H   0  0  0  0  0  0  0  0  0  0  0  0
    2.2005   12.3510    1.3139 H   0  0  0  0  0  0  0  0  0  0  0  0
    1.4931   11.9582   -0.2587 H   0  0  0  0  0  0  0  0  0  0  0  0
    5.9366   11.0972   -1.0512 H   0  0  0  0  0  0  0  0  0  0  0  0
    4.2518   10.5693   -1.1537 H   0  0  0  0  0  0  0  0  0  0  0  0
    4.9613   10.9617    0.4180 H   0  0  0  0  0  0  0  0  0  0  0  0
  1  2  2  0  0  0  0
  1  3  1  0  0  0  0
  2  4  1  0  0  0  0
  1  5  1  0  0  0  0
  2  6  1  0  0  0  0
  3  7  1  0  0  0  0
  3  8  1  0  0  0  0
  3  9  1  0  0  0  0
  4 10  1  0  0  0  0
  4 11  1  0  0  0  0
  4 12  1  0  0  0  0
M  END
>  <Alias name>
cis-2-Butene

>  <Cp(liq,298)>   J/mol/K
127

$$$$
Pyrrole
  ChemBrain IXL

 10 10  0  0  0  0  0  0  0  0  1 V2000
    2.8114   10.8645    0.0000 C   0  0  0  0  0  0  0  0  0  0  0  0
    2.5323   11.9832   -0.4631 C   0  0  0  0  0  0  0  0  0  0  0  0
    4.1709   10.9222    0.4654 C   0  0  0  0  0  0  0  0  0  0  0  0
    4.5891   12.0704    0.2411 C   0  0  0  0  0  0  0  0  0  0  0  0
    3.6042   12.7352   -0.3258 N   0  0  0  0  0  0  0  0  0  0  0  0
    2.0797    9.9723    0.0295 H   0  0  0  0  0  0  0  0  0  0  0  0
    1.5337   12.2738   -0.9133 H   0  0  0  0  0  0  0  0  0  0  0  0
    4.7966   10.0875    0.9596 H   0  0  0  0  0  0  0  0  0  0  0  0
    5.6287   12.4476    0.4887 H   0  0  0  0  0  0  0  0  0  0  0  0
    3.6656   13.7346   -0.6289 H   0  0  0  0  0  0  0  0  0  0  0  0
  1  2  2  0  0  0  0
  1  3  1  0  0  0  0
  3  4  2  0  0  0  0
  4  5  1  0  0  0  0
  5  2  1  0  0  0  0
  1  6  1  0  0  0  0
  2  7  1  0  0  0  0
  3  8  1  0  0  0  0
  4  9  1  0  0  0  0
  5 10  1  0  0  0  0
M  END
>  <Alias name>
Pyrrole

>  <Cp(liq,298)>   J/mol/K
127.74

$$$$
Cyclopentane
  ChemBrain IXL

 15 15  0  0  0  0  0  0  0  0  1 V2000
    2.2067   11.3150    0.0470 C   0  0  0  0  0  0  0  0  0  0  0  0
    3.5388   10.5582   -0.2683 C   0  0  0  0  0  0  0  0  0  0  0  0
    4.6533   11.5444    0.0720 C   0  0  0  0  0  0  0  0  0  0  0  0
    4.0552   12.9099   -0.2328 C   0  0  0  0  0  0  0  0  0  0  0  0
    2.6135   12.8104    0.2591 C   0  0  0  0  0  0  0  0  0  0  0  0
    1.5273   11.2113   -0.7900 H   0  0  0  0  0  0  0  0  0  0  0  0
    1.7478   10.9353    0.9513 H   0  0  0  0  0  0  0  0  0  0  0  0
    3.6214    9.6391    0.2983 H   0  0  0  0  0  0  0  0  0  0  0  0
    3.5783   10.3472   -1.3298 H   0  0  0  0  0  0  0  0  0  0  0  0
    4.8835   11.4803    1.1283 H   0  0  0  0  0  0  0  0  0  0  0  0
    5.5403   11.3579   -0.5204 H   0  0  0  0  0  0  0  0  0  0  0  0
    4.0621   13.0748   -1.3031 H   0  0  0  0  0  0  0  0  0  0  0  0
    4.5922   13.7013    0.2752 H   0  0  0  0  0  0  0  0  0  0  0  0
    1.9542   13.4846   -0.2733 H   0  0  0  0  0  0  0  0  0  0  0  0
    2.5957   13.0306    1.3193 H   0  0  0  0  0  0  0  0  0  0  0  0
  1  2  1  0  0  0  0
  2  3  1  0  0  0  0
  3  4  1  0  0  0  0
  4  5  1  0  0  0  0
  5  1  1  0  0  0  0
  1  6  1  0  0  0  0
  1  7  1  0  0  0  0
  2  8  1  0  0  0  0
  2  9  1  0  0  0  0
  3 10  1  0  0  0  0
  3 11  1  0  0  0  0
  4 12  1  0  0  0  0
  4 13  1  0  0  0  0
  5 14  1  0  0  0  0
  5 15  1  0  0  0  0
M  END
>  <Alias name>
Cyclopentane

>  <Cp(liq,298)>   J/mol/K
128.8

$$$$
1,2-Dichloroethane
  ChemBrain IXL

  8  7  0  0  0  0  0  0  0  0  1 V2000
    3.0800   11.1827    0.0474 C   0  0  0  0  0  0  0  0  0  0  0  0
    4.0043   12.4115   -0.0554 C   0  0  0  0  0  0  0  0  0  0  0  0
    1.4694   11.6962    0.6174 Cl  0  0  0  0  0  0  0  0  0  0  0  0
    5.6149   11.8980   -0.6254 Cl  0  0  0  0  0  0  0  0  0  0  0  0
    3.5010   10.4719    0.7476 H   0  0  0  0  0  0  0  0  0  0  0  0
    2.9871   10.7184   -0.9266 H   0  0  0  0  0  0  0  0  0  0  0  0
    3.5833   13.1223   -0.7556 H   0  0  0  0  0  0  0  0  0  0  0  0
    4.0972   12.8759    0.9185 H   0  0  0  0  0  0  0  0  0  0  0  0
  1  2  1  0  0  0  0
  1  3  1  0  0  0  0
  2  4  1  0  0  0  0
  1  5  1  0  0  0  0
  1  6  1  0  0  0  0
  2  7  1  0  0  0  0
  2  8  1  0  0  0  0
M  END
>  <Alias name>
Ethylenedichloride

>  <Cp(liq,298)>   J/mol/K
128.81

$$$$
Trichloroethylene
  ChemBrain IXL

  6  5  0  0  0  0  0  0  0  0  1 V2000
    2.4597   10.3392    0.0000 C   0  0  0  0  0  0  0  0  0  0  0  0
    3.7947   10.2829    0.0004 C   0  0  0  0  0  0  0  0  0  0  0  0
    1.5044    8.8332    0.0263 Cl  0  0  0  0  0  0  0  0  0  0  0  0
    1.6308   11.9200   -0.0269 Cl  0  0  0  0  0  0  0  0  0  0  0  0
    4.7539   11.7882   -0.0258 Cl  0  0  0  0  0  0  0  0  0  0  0  0
    4.2955    9.3231    0.0167 H   0  0  0  0  0  0  0  0  0  0  0  0
  1  2  2  0  0  0  0
  1  3  1  0  0  0  0
  1  4  1  0  0  0  0
  2  5  1  0  0  0  0
  2  6  1  0  0  0  0
M  END
>  <Alias name>
Trichloroethylene

>  <Cp(liq,298)>   J/mol/K
128.9

$$$$
1-Butene
  ChemBrain IXL

 12 11  0  0  0  0  0  0  0  0  1 V2000
    3.1667   11.7411    0.4872 C   0  0  0  0  0  0  0  0  0  0  0  0
    3.9598   12.8016   -0.1737 C   0  0  0  0  0  0  0  0  0  0  0  0
    2.0604   12.0586    1.1636 C   0  0  0  0  0  0  0  0  0  0  0  0
    5.1758   12.1697   -0.8786 C   0  0  0  0  0  0  0  0  0  0  0  0
    3.4838   10.7076    0.4221 H   0  0  0  0  0  0  0  0  0  0  0  0
    3.3436   13.3110   -0.9043 H   0  0  0  0  0  0  0  0  0  0  0  0
    4.3019   13.5122    0.5685 H   0  0  0  0  0  0  0  0  0  0  0  0
    1.4800   11.2826    1.6472 H   0  0  0  0  0  0  0  0  0  0  0  0
    1.7433   13.0921    1.2287 H   0  0  0  0  0  0  0  0  0  0  0  0
    5.7562   12.9457   -1.3622 H   0  0  0  0  0  0  0  0  0  0  0  0
    4.8338   11.4590   -1.6208 H   0  0  0  0  0  0  0  0  0  0  0  0
    5.7920   11.6603   -0.1480 H   0  0  0  0  0  0  0  0  0  0  0  0
  1  2  1  0  0  0  0
  1  3  2  0  0  0  0
  2  4  1  0  0  0  0
  1  5  1  0  0  0  0
  2  6  1  0  0  0  0
  2  7  1  0  0  0  0
  3  8  1  0  0  0  0
  3  9  1  0  0  0  0
  4 10  1  0  0  0  0
  4 11  1  0  0  0  0
  4 12  1  0  0  0  0
M  END
>  <Alias name>
1-Butene

>  <Cp(liq,298)>   J/mol/K
128.96

$$$$
Ethylamine
  ChemBrain IXL

 10  9  0  0  0  0  0  0  0  0  1 V2000
    3.5560   10.9913   -0.2309 C   0  0  0  0  0  0  0  0  0  0  0  0
    4.5245   12.0957   -0.1757 N   0  0  0  0  0  0  0  0  0  0  0  0
    2.1824   11.4876    0.2607 C   0  0  0  0  0  0  0  0  0  0  0  0
    4.2086   12.8500   -0.7668 H   0  0  0  0  0  0  0  0  0  0  0  0
    5.4240   11.7706   -0.4971 H   0  0  0  0  0  0  0  0  0  0  0  0
    3.8954   10.1815    0.4031 H   0  0  0  0  0  0  0  0  0  0  0  0
    3.4684   10.6386   -1.2511 H   0  0  0  0  0  0  0  0  0  0  0  0
    1.4689   10.6739    0.2201 H   0  0  0  0  0  0  0  0  0  0  0  0
    2.2700   11.8403    1.2809 H   0  0  0  0  0  0  0  0  0  0  0  0
    1.8431   12.2973   -0.3733 H   0  0  0  0  0  0  0  0  0  0  0  0
  1  2  1  0  0  0  0
  1  3  1  0  0  0  0
  2  4  1  0  0  0  0
  2  5  1  0  0  0  0
  1  6  1  0  0  0  0
  1  7  1  0  0  0  0
  3  8  1  0  0  0  0
  3  9  1  0  0  0  0
  3 10  1  0  0  0  0
M  END
>  <Alias name>
Ethylamine

>  <Cp(liq,298)>   J/mol/K
130

$$$$
1-Bromo-2-chloroethane
  ChemBrain IXL

  8  7  0  0  0  0  0  0  0  0  1 V2000
    1.5139   12.1599    0.6349 Br  0  0  0  0  0  0  0  0  0  0  0  0
    3.3027   11.5486    0.2507 C   0  0  0  0  0  0  0  0  0  0  0  0
    4.1485   12.7280   -0.2671 C   0  0  0  0  0  0  0  0  0  0  0  0
    5.8028   12.1626   -0.6224 Cl  0  0  0  0  0  0  0  0  0  0  0  0
    3.7504   11.1522    1.1536 H   0  0  0  0  0  0  0  0  0  0  0  0
    3.2647   10.7728   -0.5040 H   0  0  0  0  0  0  0  0  0  0  0  0
    3.7007   13.1244   -1.1701 H   0  0  0  0  0  0  0  0  0  0  0  0
    4.1864   13.5038    0.4876 H   0  0  0  0  0  0  0  0  0  0  0  0
  1  2  1  0  0  0  0
  2  3  1  0  0  0  0
  3  4  1  0  0  0  0
  2  5  1  0  0  0  0
  2  6  1  0  0  0  0
  3  7  1  0  0  0  0
  3  8  1  0  0  0  0
M  END
>  <Alias name>
1-Bromo-2-chloroethane

>  <Cp(liq,298)>   J/mol/K
130.1

$$$$
1-Chloro-1,1-difluoroethane
  ChemBrain IXL

  8  7  0  0  0  0  0  0  0  0  1 V2000
    2.4479    9.6410    0.4143 C   0  0  0  0  0  0  0  0  0  0  0  0
    3.4851    9.2281   -0.6480 C   0  0  0  0  0  0  0  0  0  0  0  0
    1.5129    8.2086    0.9209 Cl  0  0  0  0  0  0  0  0  0  0  0  0
    3.0881   10.1688    1.4918 F   0  0  0  0  0  0  0  0  0  0  0  0
    1.6051   10.5696   -0.1120 F   0  0  0  0  0  0  0  0  0  0  0  0
    4.0527   10.0976   -0.9555 H   0  0  0  0  0  0  0  0  0  0  0  0
    2.9753    8.8078   -1.5062 H   0  0  0  0  0  0  0  0  0  0  0  0
    4.1563    8.4886   -0.2290 H   0  0  0  0  0  0  0  0  0  0  0  0
  1  2  1  0  0  0  0
  1  3  1  0  0  0  0
  1  4  1  0  0  0  0
  1  5  1  0  0  0  0
  2  6  1  0  0  0  0
  2  7  1  0  0  0  0
  2  8  1  0  0  0  0
M  END
>  <Alias name>
1-Chloro-1,1-difluoroethane

>  <Cp(liq,298)>   J/mol/K
130.5

$$$$
Perfluoroethane
  ChemBrain IXL

  8  7  0  0  0  0  0  0  0  0  1 V2000
    2.7119    9.9436    0.6163 C   0  0  0  0  0  0  0  0  0  0  0  0
    3.4232   10.5243   -0.6212 C   0  0  0  0  0  0  0  0  0  0  0  0
    1.6028   10.6817    0.8897 F   0  0  0  0  0  0  0  0  0  0  0  0
    2.3501    8.6562    0.3688 F   0  0  0  0  0  0  0  0  0  0  0  0
    3.5551    9.9805    1.6827 F   0  0  0  0  0  0  0  0  0  0  0  0
    3.7850   11.8118   -0.3737 F   0  0  0  0  0  0  0  0  0  0  0  0
    2.5799   10.4875   -1.6876 F   0  0  0  0  0  0  0  0  0  0  0  0
    4.5323    9.7863   -0.8946 F   0  0  0  0  0  0  0  0  0  0  0  0
  1  2  1  0  0  0  0
  1  3  1  0  0  0  0
  1  4  1  0  0  0  0
  1  5  1  0  0  0  0
  2  6  1  0  0  0  0
  2  7  1  0  0  0  0
  2  8  1  0  0  0  0
M  END
>  <Alias name>
Perfluoroethane

>  <Cp(liq,298)>   J/mol/K
131.4

$$$$
1-Chloro-2,3-epoxypropane
  ChemBrain IXL

 10 10  0  0  0  0  0  0  0  0  1 V2000
    2.3058   13.3106   -0.1048 C   0  0  0  0  0  0  0  0  0  0  0  0
    3.7195   13.4041    0.3842 C   0  0  0  0  0  0  0  0  0  0  0  0
    3.0936   14.5598   -0.3201 O   0  0  0  0  0  0  0  0  0  0  0  0
    4.7362   12.5709   -0.4201 C   0  0  0  0  0  0  0  0  0  0  0  0
    6.3603   13.2884   -0.2491 Cl  0  0  0  0  0  0  0  0  0  0  0  0
    2.1417   12.7288   -1.0035 H   0  0  0  0  0  0  0  0  0  0  0  0
    1.5280   13.3998    0.6434 H   0  0  0  0  0  0  0  0  0  0  0  0
    3.8173   13.4890    1.4594 H   0  0  0  0  0  0  0  0  0  0  0  0
    4.4523   12.5653   -1.4653 H   0  0  0  0  0  0  0  0  0  0  0  0
    4.7488   11.5554   -0.0440 H   0  0  0  0  0  0  0  0  0  0  0  0
  1  2  1  0  0  0  0
  1  3  1  0  0  0  0
  3  2  1  0  0  0  0
  2  4  1  0  0  0  0
  4  5  1  0  0  0  0
  1  6  1  0  0  0  0
  1  7  1  0  0  0  0
  2  8  1  0  0  0  0
  4  9  1  0  0  0  0
  4 10  1  0  0  0  0
M  END
>  <Alias name>
Epichlorohydrin

>  <Cp(liq,298)>   J/mol/K
131.6

$$$$
1-Cyanobicyclobutane
  ChemBrain IXL

 11 12  0  0  0  0  0  0  0  0  1 V2000
    2.1577   11.7735   -0.4222 C   0  0  0  0  0  0  0  0  0  0  0  0
    2.6946   13.0728    0.2078 C   0  0  0  0  0  0  0  0  0  0  0  0
    3.2746   11.7140    0.6445 C   0  0  0  0  0  0  0  0  0  0  0  0
    2.2369   10.5795    0.5480 C   0  0  0  0  0  0  0  0  0  0  0  0
    4.5812   11.3815   -0.1045 C   0  0  0  0  0  0  0  0  0  0  0  0
    5.5621   11.1319   -0.6669 N   0  0  0  0  0  0  0  0  0  0  0  0
    2.6265   11.5509   -1.3729 H   0  0  0  0  0  0  0  0  0  0  0  0
    2.0344   13.5441    0.9252 H   0  0  0  0  0  0  0  0  0  0  0  0
    3.3298   13.6816   -0.4237 H   0  0  0  0  0  0  0  0  0  0  0  0
    2.5888    9.6458    0.1269 H   0  0  0  0  0  0  0  0  0  0  0  0
    1.4888   10.5714    1.3309 H   0  0  0  0  0  0  0  0  0  0  0  0
  1  2  1  0  0  0  0
  2  3  1  0  0  0  0
  3  4  1  0  0  0  0
  4  1  1  0  0  0  0
  1  3  1  0  0  0  0
  5  6  3  0  0  0  0
  5  3  1  0  0  0  0
  1  7  1  0  0  0  0
  2  8  1  0  0  0  0
  2  9  1  0  0  0  0
  4 10  1  0  0  0  0
  4 11  1  0  0  0  0
M  END
>  <Alias name>
1-Cyanobicyclobutane

>  <Cp(liq,298)>   J/mol/K
131.8

$$$$
Carbon tetrachloride
  ChemBrain IXL

  5  4  0  0  0  0  0  0  0  0  1 V2000
    2.5158    8.6503    0.0689 C   0  0  0  0  0  0  0  0  0  0  0  0
    3.6803    9.6634   -0.8257 Cl  0  0  0  0  0  0  0  0  0  0  0  0
    1.4814    9.6895    1.0852 Cl  0  0  0  0  0  0  0  0  0  0  0  0
    1.4997    7.7494   -1.0880 Cl  0  0  0  0  0  0  0  0  0  0  0  0
    3.4019    7.4989    1.1042 Cl  0  0  0  0  0  0  0  0  0  0  0  0
  1  2  1  0  0  0  0
  1  3  1  0  0  0  0
  1  4  1  0  0  0  0
  1  5  1  0  0  0  0
M  END
>  <Alias name>
Tetrachloromethane

>  <Cp(liq,298)>   J/mol/K
131.8

$$$$
Isobutyroylchloride
  ChemBrain IXL

 13 12  0  0  0  0  0  0  0  0  1 V2000
    4.0028   14.5364   -0.1580 C   0  0  0  0  0  0  0  0  0  0  0  0
    3.6300   13.1224    0.3281 C   0  0  0  0  0  0  0  0  0  0  0  0
    2.3115   12.6817   -0.3367 C   0  0  0  0  0  0  0  0  0  0  0  0
    4.7071   12.1753   -0.0368 C   0  0  0  0  0  0  0  0  0  0  0  0
    4.4498   10.9949   -0.2067 O   0  0  0  0  0  0  0  0  0  0  0  0
    6.3818   12.7598   -0.2282 Cl  0  0  0  0  0  0  0  0  0  0  0  0
    3.2131   15.2289    0.1062 H   0  0  0  0  0  0  0  0  0  0  0  0
    4.1295   14.5267   -1.2335 H   0  0  0  0  0  0  0  0  0  0  0  0
    4.9277   14.8475    0.3117 H   0  0  0  0  0  0  0  0  0  0  0  0
    3.5064   13.1315    1.4040 H   0  0  0  0  0  0  0  0  0  0  0  0
    2.0515   11.6864    0.0019 H   0  0  0  0  0  0  0  0  0  0  0  0
    1.5224   13.3725   -0.0664 H   0  0  0  0  0  0  0  0  0  0  0  0
    2.4339   12.6765   -1.4127 H   0  0  0  0  0  0  0  0  0  0  0  0
  1  2  1  0  0  0  0
  2  3  1  0  0  0  0
  4  5  2  0  0  0  0
  4  2  1  0  0  0  0
  4  6  1  0  0  0  0
  1  7  1  0  0  0  0
  1  8  1  0  0  0  0
  1  9  1  0  0  0  0
  2 10  1  0  0  0  0
  3 11  1  0  0  0  0
  3 12  1  0  0  0  0
  3 13  1  0  0  0  0
M  END
>  <Alias name>
Isobutyroylchloride

>  <Cp(liq,298)>   J/mol/K
131.8

$$$$
1-Chloropropane
  ChemBrain IXL

 11 10  0  0  0  0  0  0  0  0  1 V2000
    2.1895   12.8315    0.5601 C   0  0  0  0  0  0  0  0  0  0  0  0
    3.5551   12.1603    0.3164 C   0  0  0  0  0  0  0  0  0  0  0  0
    4.5135   13.1707   -0.3434 C   0  0  0  0  0  0  0  0  0  0  0  0
    6.0945   12.3937   -0.6256 Cl  0  0  0  0  0  0  0  0  0  0  0  0
    1.5159   12.1215    1.0238 H   0  0  0  0  0  0  0  0  0  0  0  0
    2.3186   13.6860    1.2129 H   0  0  0  0  0  0  0  0  0  0  0  0
    1.7743   13.1588   -0.3851 H   0  0  0  0  0  0  0  0  0  0  0  0
    3.9703   11.8331    1.2616 H   0  0  0  0  0  0  0  0  0  0  0  0
    3.4260   11.3059   -0.3364 H   0  0  0  0  0  0  0  0  0  0  0  0
    4.0983   13.4979   -1.2886 H   0  0  0  0  0  0  0  0  0  0  0  0
    4.6426   14.0251    0.3094 H   0  0  0  0  0  0  0  0  0  0  0  0
  1  2  1  0  0  0  0
  2  3  1  0  0  0  0
  3  4  1  0  0  0  0
  1  5  1  0  0  0  0
  1  6  1  0  0  0  0
  1  7  1  0  0  0  0
  2  8  1  0  0  0  0
  2  9  1  0  0  0  0
  3 10  1  0  0  0  0
  3 11  1  0  0  0  0
M  END
>  <Alias name>
1-Chloropropane

>  <Cp(liq,298)>   J/mol/K
132.2

$$$$
1-Butyne
  ChemBrain IXL

 10  9  0  0  0  0  0  0  0  0  1 V2000
    2.3418   12.4897    0.8847 C   0  0  0  0  0  0  0  0  0  0  0  0
    3.2779   12.9338    0.2714 C   0  0  0  0  0  0  0  0  0  0  0  0
    4.4761   13.5022   -0.5135 C   0  0  0  0  0  0  0  0  0  0  0  0
    5.4563   12.3621   -0.8513 C   0  0  0  0  0  0  0  0  0  0  0  0
    1.4998   12.0902    1.4363 H   0  0  0  0  0  0  0  0  0  0  0  0
    4.9819   14.2465    0.0890 H   0  0  0  0  0  0  0  0  0  0  0  0
    4.1234   13.9585   -1.4301 H   0  0  0  0  0  0  0  0  0  0  0  0
    6.2983   12.7616   -1.4029 H   0  0  0  0  0  0  0  0  0  0  0  0
    4.9505   11.6177   -1.4537 H   0  0  0  0  0  0  0  0  0  0  0  0
    5.8090   11.9058    0.0654 H   0  0  0  0  0  0  0  0  0  0  0  0
  1  2  3  0  0  0  0
  2  3  1  0  0  0  0
  3  4  1  0  0  0  0
  1  5  1  0  0  0  0
  3  6  1  0  0  0  0
  3  7  1  0  0  0  0
  4  8  1  0  0  0  0
  4  9  1  0  0  0  0
  4 10  1  0  0  0  0
M  END
>  <Alias name>
1-Butyne

>  <Cp(liq,298)>   J/mol/K
132.6

$$$$
Trimethylamine
  ChemBrain IXL

 13 12  0  0  0  0  0  0  0  0  1 V2000
    2.2654   11.4686   -0.2360 C   0  0  0  0  0  0  0  0  0  0  0  0
    3.5988   11.7019   -0.8095 N   0  0  0  0  0  0  0  0  0  0  0  0
    4.5310   10.6781   -0.3152 C   0  0  0  0  0  0  0  0  0  0  0  0
    4.0774   13.0337   -0.4115 C   0  0  0  0  0  0  0  0  0  0  0  0
    1.9138   10.4902   -0.5285 H   0  0  0  0  0  0  0  0  0  0  0  0
    2.3221   11.5236    0.8412 H   0  0  0  0  0  0  0  0  0  0  0  0
    1.5806   12.2206   -0.5993 H   0  0  0  0  0  0  0  0  0  0  0  0
    5.5105   10.8495   -0.7366 H   0  0  0  0  0  0  0  0  0  0  0  0
    4.1794    9.6997   -0.6076 H   0  0  0  0  0  0  0  0  0  0  0  0
    4.5879   10.7331    0.7620 H   0  0  0  0  0  0  0  0  0  0  0  0
    3.3927   13.7858   -0.7748 H   0  0  0  0  0  0  0  0  0  0  0  0
    5.0570   13.2051   -0.8330 H   0  0  0  0  0  0  0  0  0  0  0  0
    4.1343   13.0889    0.6656 H   0  0  0  0  0  0  0  0  0  0  0  0
  1  2  1  0  0  0  0
  2  3  1  0  0  0  0
  2  4  1  0  0  0  0
  1  5  1  0  0  0  0
  1  6  1  0  0  0  0
  1  7  1  0  0  0  0
  3  8  1  0  0  0  0
  3  9  1  0  0  0  0
  3 10  1  0  0  0  0
  4 11  1  0  0  0  0
  4 12  1  0  0  0  0
  4 13  1  0  0  0  0
M  END
>  <Alias name>
Trimethylamine

>  <Cp(liq,298)>   J/mol/K
132.6

$$$$
Pyridine
  ChemBrain IXL

 11 11  0  0  0  0  0  0  0  0  1 V2000
    2.4201   11.9066    0.0484 C   0  0  0  0  0  0  0  0  0  0  0  0
    2.4352   13.3003   -0.0106 C   0  0  0  0  0  0  0  0  0  0  0  0
    3.6085   13.9706   -0.0500 N   0  0  0  0  0  0  0  0  0  0  0  0
    4.7880   13.3102   -0.0333 C   0  0  0  0  0  0  0  0  0  0  0  0
    4.8160   11.9168    0.0252 C   0  0  0  0  0  0  0  0  0  0  0  0
    3.6213   11.2087    0.0665 C   0  0  0  0  0  0  0  0  0  0  0  0
    1.4810   11.3732    0.0798 H   0  0  0  0  0  0  0  0  0  0  0  0
    1.5039   13.8465   -0.0248 H   0  0  0  0  0  0  0  0  0  0  0  0
    5.7141   13.8643   -0.0655 H   0  0  0  0  0  0  0  0  0  0  0  0
    5.7600   11.3913    0.0385 H   0  0  0  0  0  0  0  0  0  0  0  0
    3.6263   10.1288    0.1120 H   0  0  0  0  0  0  0  0  0  0  0  0
  1  2  4  0  0  0  0
  2  3  4  0  0  0  0
  3  4  4  0  0  0  0
  4  5  4  0  0  0  0
  5  6  4  0  0  0  0
  6  1  4  0  0  0  0
  1  7  1  0  0  0  0
  2  8  1  0  0  0  0
  4  9  1  0  0  0  0
  5 10  1  0  0  0  0
  6 11  1  0  0  0  0
M  END
>  <Alias name>
Pyridine

>  <Cp(liq,298)>   J/mol/K
133

$$$$
1,5-Hexadiene
  ChemBrain IXL

 16 15  0  0  0  0  0  0  0  0  1 V2000
    2.3967   18.0843    0.0000 C   0  0  0  0  0  0  0  0  0  0  0  0
    3.6340   17.5827    0.0015 C   0  0  0  0  0  0  0  0  0  0  0  0
    4.8019   18.4926    0.0018 C   0  0  0  0  0  0  0  0  0  0  0  0
    6.1008   17.6624    0.0012 C   0  0  0  0  0  0  0  0  0  0  0  0
    7.2687   18.5723    0.0013 C   0  0  0  0  0  0  0  0  0  0  0  0
    8.5060   18.0708    0.0000 C   0  0  0  0  0  0  0  0  0  0  0  0
    1.5426   17.4184   -0.0002 H   0  0  0  0  0  0  0  0  0  0  0  0
    2.2470   19.1569   -0.0010 H   0  0  0  0  0  0  0  0  0  0  0  0
    3.7832   16.5100    0.0025 H   0  0  0  0  0  0  0  0  0  0  0  0
    4.7727   19.1177   -0.8822 H   0  0  0  0  0  0  0  0  0  0  0  0
    4.7729   19.1168    0.8864 H   0  0  0  0  0  0  0  0  0  0  0  0
    6.1301   17.0374    0.8852 H   0  0  0  0  0  0  0  0  0  0  0  0
    6.1297   17.0381   -0.8834 H   0  0  0  0  0  0  0  0  0  0  0  0
    7.1195   19.6451    0.0025 H   0  0  0  0  0  0  0  0  0  0  0  0
    9.3600   18.7366    0.0001 H   0  0  0  0  0  0  0  0  0  0  0  0
    8.6557   16.9981   -0.0012 H   0  0  0  0  0  0  0  0  0  0  0  0
  1  2  2  0  0  0  0
  2  3  1  0  0  0  0
  3  4  1  0  0  0  0
  4  5  1  0  0  0  0
  5  6  2  0  0  0  0
  1  7  1  0  0  0  0
  1  8  1  0  0  0  0
  2  9  1  0  0  0  0
  3 10  1  0  0  0  0
  3 11  1  0  0  0  0
  4 12  1  0  0  0  0
  4 13  1  0  0  0  0
  5 14  1  0  0  0  0
  6 15  1  0  0  0  0
  6 16  1  0  0  0  0
M  END
>  <Alias name>
1,5-Hexadiene

>  <Cp(liq,298)>   J/mol/K
133.1

$$$$
Methylenecyclobutane
  ChemBrain IXL

 13 13  0  0  0  0  0  0  0  0  1 V2000
    2.3714   12.2697   -0.7217 C   0  0  0  0  0  0  0  0  0  0  0  0
    3.6854   12.6179   -0.2680 C   0  0  0  0  0  0  0  0  0  0  0  0
    4.1354   13.7179    0.3725 C   0  0  0  0  0  0  0  0  0  0  0  0
    4.8670   11.9485   -0.3365 C   0  0  0  0  0  0  0  0  0  0  0  0
    5.4833   13.0946    0.3629 C   0  0  0  0  0  0  0  0  0  0  0  0
    2.1770   11.2981   -1.2406 H   0  0  0  0  0  0  0  0  0  0  0  0
    1.5061   12.9621   -0.5698 H   0  0  0  0  0  0  0  0  0  0  0  0
    4.0225   14.6044   -0.2629 H   0  0  0  0  0  0  0  0  0  0  0  0
    3.6645   13.8132    1.3554 H   0  0  0  0  0  0  0  0  0  0  0  0
    4.8231   11.0166    0.2351 H   0  0  0  0  0  0  0  0  0  0  0  0
    5.1779   11.8155   -1.3798 H   0  0  0  0  0  0  0  0  0  0  0  0
    5.8235   12.8419    1.3375 H   0  0  0  0  0  0  0  0  0  0  0  0
    6.1761   13.6213   -0.2433 H   0  0  0  0  0  0  0  0  0  0  0  0
  1  2  2  0  0  0  0
  2  3  1  0  0  0  0
  2  4  1  0  0  0  0
  4  5  1  0  0  0  0
  5  3  1  0  0  0  0
  1  6  1  0  0  0  0
  1  7  1  0  0  0  0
  3  8  1  0  0  0  0
  3  9  1  0  0  0  0
  4 10  1  0  0  0  0
  4 11  1  0  0  0  0
  5 12  1  0  0  0  0
  5 13  1  0  0  0  0
M  END
>  <Alias name>
Methylenecyclobutane

>  <Cp(liq,298)>   J/mol/K
133.6

$$$$
Diiodomethane
  ChemBrain IXL

  5  4  0  0  0  0  0  0  0  0  1 V2000
    3.4361   10.8597    0.2121 C   0  0  0  0  0  0  0  0  0  0  0  0
    4.8597    9.3913    0.7703 I   0  0  0  0  0  0  0  0  0  0  0  0
    1.4806   10.1041    0.5279 I   0  0  0  0  0  0  0  0  0  0  0  0
    3.5807   11.7493    0.8125 H   0  0  0  0  0  0  0  0  0  0  0  0
    3.5632   11.1061   -0.8348 H   0  0  0  0  0  0  0  0  0  0  0  0
  1  2  1  0  0  0  0
  1  3  1  0  0  0  0
  1  4  1  0  0  0  0
  1  5  1  0  0  0  0
M  END
>  <Alias name>
Diiodomethane

>  <Cp(liq,298)>   J/mol/K
133.81

$$$$
Ethylenecarbonate
  ChemBrain IXL

 10 10  0  0  0  0  0  0  0  0  1 V2000
    2.2983   10.9285   -0.2814 C   0  0  0  0  0  0  0  0  0  0  0  0
    2.3304   12.4562    0.1647 C   0  0  0  0  0  0  0  0  0  0  0  0
    3.5986   10.6796   -0.8549 O   0  0  0  0  0  0  0  0  0  0  0  0
    4.3272   11.8661   -0.7984 C   0  0  0  0  0  0  0  0  0  0  0  0
    3.6376   12.9302   -0.2204 O   0  0  0  0  0  0  0  0  0  0  0  0
    5.4754   11.9652   -1.2205 O   0  0  0  0  0  0  0  0  0  0  0  0
    1.5322   10.7677   -1.0227 H   0  0  0  0  0  0  0  0  0  0  0  0
    2.1439   10.2877    0.5713 H   0  0  0  0  0  0  0  0  0  0  0  0
    1.5690   13.0180   -0.3513 H   0  0  0  0  0  0  0  0  0  0  0  0
    2.2084   12.5404    1.2326 H   0  0  0  0  0  0  0  0  0  0  0  0
  1  2  1  0  0  0  0
  1  3  1  0  0  0  0
  3  4  1  0  0  0  0
  4  5  1  0  0  0  0
  5  2  1  0  0  0  0
  4  6  2  0  0  0  0
  1  7  1  0  0  0  0
  1  8  1  0  0  0  0
  2  9  1  0  0  0  0
  2 10  1  0  0  0  0
M  END
>  <Alias name>
1,3-Dioxolan-2-one

>  <Cp(liq,298)>   J/mol/K
133.9

$$$$
1-Cyanopropane
  ChemBrain IXL

 12 11  0  0  0  0  0  0  0  0  1 V2000
    4.6502   13.6832   -0.3207 C   0  0  0  0  0  0  0  0  0  0  0  0
    3.4022   13.0379    0.3132 C   0  0  0  0  0  0  0  0  0  0  0  0
    2.3418   14.1236    0.5806 C   0  0  0  0  0  0  0  0  0  0  0  0
    5.7104   12.5974   -0.5880 C   0  0  0  0  0  0  0  0  0  0  0  0
    6.5071   11.7814   -0.7889 N   0  0  0  0  0  0  0  0  0  0  0  0
    4.3761   14.1578   -1.2548 H   0  0  0  0  0  0  0  0  0  0  0  0
    5.0560   14.4252    0.3558 H   0  0  0  0  0  0  0  0  0  0  0  0
    3.6763   12.5633    1.2473 H   0  0  0  0  0  0  0  0  0  0  0  0
    2.9964   12.2959   -0.3632 H   0  0  0  0  0  0  0  0  0  0  0  0
    2.7475   14.8657    1.2571 H   0  0  0  0  0  0  0  0  0  0  0  0
    1.4651   13.6700    1.0260 H   0  0  0  0  0  0  0  0  0  0  0  0
    2.0676   14.5982   -0.3535 H   0  0  0  0  0  0  0  0  0  0  0  0
  1  2  1  0  0  0  0
  2  3  1  0  0  0  0
  4  5  3  0  0  0  0
  4  1  1  0  0  0  0
  1  6  1  0  0  0  0
  1  7  1  0  0  0  0
  2  8  1  0  0  0  0
  2  9  1  0  0  0  0
  3 10  1  0  0  0  0
  3 11  1  0  0  0  0
  3 12  1  0  0  0  0
M  END
>  <Alias name>
Butyronitrile

>  <Cp(liq,298)>   J/mol/K
134.2

$$$$
Nitroethane
  ChemBrain IXL

 10  9  0  0  0  0  0  0  0  0  1 V2000
    4.0676   10.4001   -1.5716 O   0  5  0  0  0  0  0  0  0  0  0  0
    4.2973   11.2289   -0.6781 N   0  3  0  0  0  0  0  0  0  0  0  0
    5.4588   11.4086   -0.2829 O   0  0  0  0  0  0  0  0  0  0  0  0
    3.1926   11.9987   -0.0876 C   0  0  0  0  0  0  0  0  0  0  0  0
    2.3274   11.0694    0.7859 C   0  0  0  0  0  0  0  0  0  0  0  0
    3.5953   12.7968    0.5237 H   0  0  0  0  0  0  0  0  0  0  0  0
    2.5842   12.4211   -0.8777 H   0  0  0  0  0  0  0  0  0  0  0  0
    1.9245   10.2713    0.1747 H   0  0  0  0  0  0  0  0  0  0  0  0
    2.9357   10.6469    1.5761 H   0  0  0  0  0  0  0  0  0  0  0  0
    1.5140   11.6368    1.2208 H   0  0  0  0  0  0  0  0  0  0  0  0
  1  2  1  0  0  0  0
  2  3  2  0  0  0  0
  2  4  1  0  0  0  0
  4  5  1  0  0  0  0
  4  6  1  0  0  0  0
  4  7  1  0  0  0  0
  5  8  1  0  0  0  0
  5  9  1  0  0  0  0
  5 10  1  0  0  0  0
M  END
>  <Alias name>
Nitroethane

>  <Cp(liq,298)>   J/mol/K
134.22

$$$$
Spiro(2,2)pentane
  ChemBrain IXL

 13 14  0  0  0  0  0  0  0  0  1 V2000
    2.3035   11.9975   -0.8638 C   0  0  0  0  0  0  0  0  0  0  0  0
    2.7265   10.7112   -0.0853 C   0  0  0  0  0  0  0  0  0  0  0  0
    3.5735   11.9832   -0.0107 C   0  0  0  0  0  0  0  0  0  0  0  0
    5.0272   12.3895   -0.2604 C   0  0  0  0  0  0  0  0  0  0  0  0
    4.2637   12.8964    1.0043 C   0  0  0  0  0  0  0  0  0  0  0  0
    1.5174   12.6092   -0.4389 H   0  0  0  0  0  0  0  0  0  0  0  0
    2.5093   12.0327   -1.9264 H   0  0  0  0  0  0  0  0  0  0  0  0
    2.0758   10.4899    0.7515 H   0  0  0  0  0  0  0  0  0  0  0  0
    3.0662    9.9169   -0.7383 H   0  0  0  0  0  0  0  0  0  0  0  0
    5.7216   11.5680   -0.1355 H   0  0  0  0  0  0  0  0  0  0  0  0
    5.1368   13.0762   -1.0906 H   0  0  0  0  0  0  0  0  0  0  0  0
    4.6220   12.4482    1.9227 H   0  0  0  0  0  0  0  0  0  0  0  0
    4.0395   13.9551    0.9642 H   0  0  0  0  0  0  0  0  0  0  0  0
  1  2  1  0  0  0  0
  2  3  1  0  0  0  0
  1  3  1  0  0  0  0
  3  4  1  0  0  0  0
  3  5  1  0  0  0  0
  4  5  1  0  0  0  0
  1  6  1  0  0  0  0
  1  7  1  0  0  0  0
  2  8  1  0  0  0  0
  2  9  1  0  0  0  0
  4 10  1  0  0  0  0
  4 11  1  0  0  0  0
  5 12  1  0  0  0  0
  5 13  1  0  0  0  0
M  END
>  <Alias name>
Spiro[2.2]pentane

>  <Cp(liq,298)>   J/mol/K
134.52

$$$$
1-Bromopropane
  ChemBrain IXL

 11 10  0  0  0  0  0  0  0  0  1 V2000
    2.1828   12.4176    0.6791 C   0  0  0  0  0  0  0  0  0  0  0  0
    3.3465   11.5946    0.0933 C   0  0  0  0  0  0  0  0  0  0  0  0
    4.3293   12.5365   -0.6289 C   0  0  0  0  0  0  0  0  0  0  0  0
    5.7860   11.5063   -1.3622 Br  0  0  0  0  0  0  0  0  0  0  0  0
    1.4921   11.7556    1.1866 H   0  0  0  0  0  0  0  0  0  0  0  0
    2.5719   13.1423    1.3836 H   0  0  0  0  0  0  0  0  0  0  0  0
    1.6665   12.9332   -0.1212 H   0  0  0  0  0  0  0  0  0  0  0  0
    3.8627   11.0789    0.8936 H   0  0  0  0  0  0  0  0  0  0  0  0
    2.9574   10.8699   -0.6112 H   0  0  0  0  0  0  0  0  0  0  0  0
    3.8130   13.0522   -1.4292 H   0  0  0  0  0  0  0  0  0  0  0  0
    4.7184   13.2612    0.0756 H   0  0  0  0  0  0  0  0  0  0  0  0
  1  2  1  0  0  0  0
  2  3  1  0  0  0  0
  3  4  1  0  0  0  0
  1  5  1  0  0  0  0
  1  6  1  0  0  0  0
  1  7  1  0  0  0  0
  2  8  1  0  0  0  0
  2  9  1  0  0  0  0
  3 10  1  0  0  0  0
  3 11  1  0  0  0  0
M  END
>  <Alias name>
1-Bromopropane

>  <Cp(liq,298)>   J/mol/K
134.6

$$$$
Propionaldehyde
  ChemBrain IXL

 10  9  0  0  0  0  0  0  0  0  1 V2000
    3.2278   13.0062    0.5221 C   0  0  0  0  0  0  0  0  0  0  0  0
    3.7834   13.9010    1.1379 O   0  0  0  0  0  0  0  0  0  0  0  0
    4.0578   11.8594   -0.0868 C   0  0  0  0  0  0  0  0  0  0  0  0
    3.2207   10.5655   -0.0909 C   0  0  0  0  0  0  0  0  0  0  0  0
    2.1544   13.0179    0.4038 H   0  0  0  0  0  0  0  0  0  0  0  0
    4.9504   11.7089    0.5023 H   0  0  0  0  0  0  0  0  0  0  0  0
    4.3335   12.1130   -1.0997 H   0  0  0  0  0  0  0  0  0  0  0  0
    2.9451   10.3119    0.9221 H   0  0  0  0  0  0  0  0  0  0  0  0
    3.8024    9.7618   -0.5177 H   0  0  0  0  0  0  0  0  0  0  0  0
    2.3281   10.7160   -0.6800 H   0  0  0  0  0  0  0  0  0  0  0  0
  1  2  2  0  0  0  0
  1  3  1  0  0  0  0
  1  5  1  0  0  0  0
  3  4  1  0  0  0  0
  3  6  1  0  0  0  0
  3  7  1  0  0  0  0
  4  8  1  0  0  0  0
  4  9  1  0  0  0  0
  4 10  1  0  0  0  0
M  END
>  <Alias name>
Propanal

>  <Cp(liq,298)>   J/mol/K
134.7

$$$$
Methylhydrazine
  ChemBrain IXL

  9  8  0  0  0  0  0  0  0  0  1 V2000
    3.5938   12.4151   -0.1400 N   0  0  0  0  0  0  0  0  0  0  0  0
    4.6275   11.5150    0.3342 N   0  0  0  0  0  0  0  0  0  0  0  0
    2.2756   11.7943    0.0553 C   0  0  0  0  0  0  0  0  0  0  0  0
    3.7353   12.6026   -1.1213 H   0  0  0  0  0  0  0  0  0  0  0  0
    5.5320   11.9417    0.2010 H   0  0  0  0  0  0  0  0  0  0  0  0
    4.5841   10.6500   -0.1837 H   0  0  0  0  0  0  0  0  0  0  0  0
    2.2280   10.8658   -0.5002 H   0  0  0  0  0  0  0  0  0  0  0  0
    2.1238   11.5931    1.1085 H   0  0  0  0  0  0  0  0  0  0  0  0
    1.5039   12.4667   -0.2987 H   0  0  0  0  0  0  0  0  0  0  0  0
  1  2  1  0  0  0  0
  1  3  1  0  0  0  0
  1  4  1  0  0  0  0
  2  5  1  0  0  0  0
  2  6  1  0  0  0  0
  3  7  1  0  0  0  0
  3  8  1  0  0  0  0
  3  9  1  0  0  0  0
M  END
>  <Alias name>
Methylhydrazine

>  <Cp(liq,298)>   J/mol/K
134.93

$$$$
Bromoform
  ChemBrain IXL

  5  4  0  0  0  0  0  0  0  0  1 V2000
    2.6251   10.2543    0.1641 C   0  0  0  0  0  0  0  0  0  0  0  0
    2.2515    8.6421   -0.8272 Br  0  0  0  0  0  0  0  0  0  0  0  0
    2.6840   11.7546   -1.0470 Br  0  0  0  0  0  0  0  0  0  0  0  0
    4.3266   10.0808    1.0562 Br  0  0  0  0  0  0  0  0  0  0  0  0
    1.8465   10.4144    0.8996 H   0  0  0  0  0  0  0  0  0  0  0  0
  1  2  1  0  0  0  0
  1  3  1  0  0  0  0
  1  4  1  0  0  0  0
  1  5  1  0  0  0  0
M  END
>  <Alias name>
Tribromomethane

>  <Cp(liq,298)>   J/mol/K
135.1

$$$$
2-Bromopropane
  ChemBrain IXL

 11 10  0  0  0  0  0  0  0  0  1 V2000
    3.4518   11.1840    0.2301 C   0  0  0  0  0  0  0  0  0  0  0  0
    2.2390   11.8348   -0.4628 C   0  0  0  0  0  0  0  0  0  0  0  0
    4.1689   12.3987    1.5460 Br  0  0  0  0  0  0  0  0  0  0  0  0
    4.5342   10.8669   -0.8199 C   0  0  0  0  0  0  0  0  0  0  0  0
    3.1410   10.2675    0.7163 H   0  0  0  0  0  0  0  0  0  0  0  0
    1.4783   12.0577    0.2751 H   0  0  0  0  0  0  0  0  0  0  0  0
    1.8365   11.1529   -1.2016 H   0  0  0  0  0  0  0  0  0  0  0  0
    2.5499   12.7513   -0.9489 H   0  0  0  0  0  0  0  0  0  0  0  0
    4.8451   11.7833   -1.3060 H   0  0  0  0  0  0  0  0  0  0  0  0
    4.1317   10.1849   -1.5587 H   0  0  0  0  0  0  0  0  0  0  0  0
    5.3866   10.4094   -0.3329 H   0  0  0  0  0  0  0  0  0  0  0  0
  1  2  1  0  0  0  0
  1  3  1  0  0  0  0
  1  4  1  0  0  0  0
  1  5  1  0  0  0  0
  2  6  1  0  0  0  0
  2  7  1  0  0  0  0
  2  8  1  0  0  0  0
  4  9  1  0  0  0  0
  4 10  1  0  0  0  0
  4 11  1  0  0  0  0
M  END
>  <Alias name>
2-Bromopropane

>  <Cp(liq,298)>   J/mol/K
135.6

$$$$
1,2-Dibromoethane
  ChemBrain IXL

  8  7  0  0  0  0  0  0  0  0  1 V2000
    3.2855   13.1422    0.2022 C   0  0  0  0  0  0  0  0  0  0  0  0
    4.2723   12.0428   -0.2363 C   0  0  0  0  0  0  0  0  0  0  0  0
    6.0600   12.5333    0.2973 Br  0  0  0  0  0  0  0  0  0  0  0  0
    1.4979   12.6517   -0.3313 Br  0  0  0  0  0  0  0  0  0  0  0  0
    3.3234   13.2527    1.2789 H   0  0  0  0  0  0  0  0  0  0  0  0
    3.5578   14.0796   -0.2668 H   0  0  0  0  0  0  0  0  0  0  0  0
    4.2345   11.9322   -1.3130 H   0  0  0  0  0  0  0  0  0  0  0  0
    4.0001   11.1053    0.2327 H   0  0  0  0  0  0  0  0  0  0  0  0
  1  2  1  0  0  0  0
  2  3  1  0  0  0  0
  1  4  1  0  0  0  0
  1  5  1  0  0  0  0
  1  6  1  0  0  0  0
  2  7  1  0  0  0  0
  2  8  1  0  0  0  0
M  END
>  <Alias name>
1,2-Dibromoethane

>  <Cp(liq,298)>   J/mol/K
136

$$$$
1-Iodopropane
  ChemBrain IXL

 11 10  0  0  0  0  0  0  0  0  1 V2000
    3.5271   14.1085   -0.1628 C   0  0  0  0  0  0  0  0  0  0  0  0
    4.4863   12.9418    0.1436 C   0  0  0  0  0  0  0  0  0  0  0  0
    5.9429   13.4358    0.0501 C   0  0  0  0  0  0  0  0  0  0  0  0
    1.5234   13.4284   -0.0340 I   0  0  0  0  0  0  0  0  0  0  0  0
    3.6852   14.9039    0.5550 H   0  0  0  0  0  0  0  0  0  0  0  0
    3.7186   14.4804   -1.1617 H   0  0  0  0  0  0  0  0  0  0  0  0
    4.3282   12.1464   -0.5741 H   0  0  0  0  0  0  0  0  0  0  0  0
    4.2948   12.5699    1.1425 H   0  0  0  0  0  0  0  0  0  0  0  0
    6.1012   14.2311    0.7679 H   0  0  0  0  0  0  0  0  0  0  0  0
    6.1346   13.8077   -0.9488 H   0  0  0  0  0  0  0  0  0  0  0  0
    6.6167   12.6158    0.2655 H   0  0  0  0  0  0  0  0  0  0  0  0
  1  2  1  0  0  0  0
  2  3  1  0  0  0  0
  1  4  1  0  0  0  0
  1  5  1  0  0  0  0
  1  6  1  0  0  0  0
  2  7  1  0  0  0  0
  2  8  1  0  0  0  0
  3  9  1  0  0  0  0
  3 10  1  0  0  0  0
  3 11  1  0  0  0  0
M  END
>  <Alias name>
1-Iodopropane

>  <Cp(liq,298)>   J/mol/K
136.2

$$$$
Benzene
  ChemBrain IXL

 12 12  0  0  0  0  0  0  0  0  1 V2000
    5.2971   13.3215    0.0524 C   0  0  0  0  0  0  0  0  0  0  0  0
    4.3694   14.3548   -0.0807 C   0  0  0  0  0  0  0  0  0  0  0  0
    3.0047   14.0674   -0.1098 C   0  0  0  0  0  0  0  0  0  0  0  0
    2.5676   12.7467   -0.0058 C   0  0  0  0  0  0  0  0  0  0  0  0
    3.4953   11.7134    0.1273 C   0  0  0  0  0  0  0  0  0  0  0  0
    4.8601   12.0008    0.1563 C   0  0  0  0  0  0  0  0  0  0  0  0
    6.3567   13.5446    0.0752 H   0  0  0  0  0  0  0  0  0  0  0  0
    4.7087   15.3801   -0.1615 H   0  0  0  0  0  0  0  0  0  0  0  0
    2.2844   14.8696   -0.2130 H   0  0  0  0  0  0  0  0  0  0  0  0
    1.5081   12.5236   -0.0285 H   0  0  0  0  0  0  0  0  0  0  0  0
    3.1560   10.6881    0.2080 H   0  0  0  0  0  0  0  0  0  0  0  0
    5.5803   11.1986    0.2596 H   0  0  0  0  0  0  0  0  0  0  0  0
  1  2  4  0  0  0  0
  2  3  4  0  0  0  0
  3  4  4  0  0  0  0
  4  5  4  0  0  0  0
  5  6  4  0  0  0  0
  6  1  4  0  0  0  0
  1  7  1  0  0  0  0
  2  8  1  0  0  0  0
  3  9  1  0  0  0  0
  4 10  1  0  0  0  0
  5 11  1  0  0  0  0
  6 12  1  0  0  0  0
M  END
>  <Alias name>
Benzene

>  <Cp(liq,298)>   J/mol/K
136.8

$$$$
Dimethylamine
  ChemBrain IXL

 10  9  0  0  0  0  0  0  0  0  1 V2000
    2.6023    9.6957   -0.7555 C   0  0  0  0  0  0  0  0  0  0  0  0
    3.7204   10.0684    0.1233 N   0  0  0  0  0  0  0  0  0  0  0  0
    3.3806   11.2978    0.8541 C   0  0  0  0  0  0  0  0  0  0  0  0
    1.7170    9.5276   -0.1602 H   0  0  0  0  0  0  0  0  0  0  0  0
    2.4165   10.4933   -1.4596 H   0  0  0  0  0  0  0  0  0  0  0  0
    2.8520    8.7925   -1.2924 H   0  0  0  0  0  0  0  0  0  0  0  0
    4.6056   10.2364   -0.4721 H   0  0  0  0  0  0  0  0  0  0  0  0
    4.2021   11.5715    1.4997 H   0  0  0  0  0  0  0  0  0  0  0  0
    2.4954   11.1298    1.4495 H   0  0  0  0  0  0  0  0  0  0  0  0
    3.1949   12.0955    0.1500 H   0  0  0  0  0  0  0  0  0  0  0  0
  1  2  1  0  0  0  0
  2  3  1  0  0  0  0
  1  4  1  0  0  0  0
  1  5  1  0  0  0  0
  1  6  1  0  0  0  0
  2  7  1  0  0  0  0
  3  8  1  0  0  0  0
  3  9  1  0  0  0  0
  3 10  1  0  0  0  0
M  END
>  <Alias name>
Dimethylamine

>  <Cp(liq,298)>   J/mol/K
136.8

$$$$
2-Iodopropane
  ChemBrain IXL

 11 10  0  0  0  0  0  0  0  0  1 V2000
    2.0662   11.4330    0.1377 C   0  0  0  0  0  0  0  0  0  0  0  0
    3.5461   11.1252   -0.1630 C   0  0  0  0  0  0  0  0  0  0  0  0
    4.3796   12.4131   -0.0139 C   0  0  0  0  0  0  0  0  0  0  0  0
    4.2548    9.6633    1.1990 I   0  0  0  0  0  0  0  0  0  0  0  0
    1.4808   10.5280    0.0329 H   0  0  0  0  0  0  0  0  0  0  0  0
    1.9737   11.8076    1.1497 H   0  0  0  0  0  0  0  0  0  0  0  0
    1.7042   12.1797   -0.5581 H   0  0  0  0  0  0  0  0  0  0  0  0
    3.6384   10.7507   -1.1749 H   0  0  0  0  0  0  0  0  0  0  0  0
    4.0176   13.1598   -0.7097 H   0  0  0  0  0  0  0  0  0  0  0  0
    5.4194   12.1966   -0.2254 H   0  0  0  0  0  0  0  0  0  0  0  0
    4.2874   12.7877    0.9981 H   0  0  0  0  0  0  0  0  0  0  0  0
  1  2  1  0  0  0  0
  2  3  1  0  0  0  0
  2  4  1  0  0  0  0
  1  5  1  0  0  0  0
  1  6  1  0  0  0  0
  1  7  1  0  0  0  0
  2  8  1  0  0  0  0
  3  9  1  0  0  0  0
  3 10  1  0  0  0  0
  3 11  1  0  0  0  0
M  END
>  <Alias name>
2-Iodopropane

>  <Cp(liq,298)>   J/mol/K
137.3

$$$$
Ethanolamine
  ChemBrain IXL

 11 10  0  0  0  0  0  0  0  0  1 V2000
    4.8164   14.1725   -0.1661 C   0  0  0  0  0  0  0  0  0  0  0  0
    3.5114   13.4453    0.2117 C   0  0  0  0  0  0  0  0  0  0  0  0
    5.9685   13.3630    0.2563 N   0  0  0  0  0  0  0  0  0  0  0  0
    2.3595   14.2548   -0.2107 O   0  0  0  0  0  0  0  0  0  0  0  0
    6.8230   13.8393    0.0091 H   0  0  0  0  0  0  0  0  0  0  0  0
    5.9374   12.4666   -0.2059 H   0  0  0  0  0  0  0  0  0  0  0  0
    1.4806   13.8641   -0.0079 H   0  0  0  0  0  0  0  0  0  0  0  0
    4.8501   15.1347    0.3299 H   0  0  0  0  0  0  0  0  0  0  0  0
    4.8512   14.3179   -1.2387 H   0  0  0  0  0  0  0  0  0  0  0  0
    3.4778   12.4831   -0.2843 H   0  0  0  0  0  0  0  0  0  0  0  0
    3.4767   13.2999    1.2843 H   0  0  0  0  0  0  0  0  0  0  0  0
  1  2  1  0  0  0  0
  1  3  1  0  0  0  0
  2  4  1  0  0  0  0
  3  5  1  0  0  0  0
  3  6  1  0  0  0  0
  4  7  1  0  0  0  0
  1  8  1  0  0  0  0
  1  9  1  0  0  0  0
  2 10  1  0  0  0  0
  2 11  1  0  0  0  0
M  END
>  <Alias name>
Colamine

>  <Cp(liq,298)>   J/mol/K
137.7

$$$$
2-Chlorothiophene
  ChemBrain IXL

  9  9  0  0  0  0  0  0  0  0  1 V2000
    3.2064   13.5125    0.0573 C   0  0  0  0  0  0  0  0  0  0  0  0
    2.6905   14.6399   -0.1098 C   0  0  0  0  0  0  0  0  0  0  0  0
    4.5997   13.5521    0.0802 C   0  0  0  0  0  0  0  0  0  0  0  0
    5.0617   14.7116   -0.0714 C   0  0  0  0  0  0  0  0  0  0  0  0
    3.8485   15.8340   -0.2520 S   0  0  0  0  0  0  0  0  0  0  0  0
    6.8250   15.1035   -0.0899 Cl  0  0  0  0  0  0  0  0  0  0  0  0
    2.6235   12.6063    0.1712 H   0  0  0  0  0  0  0  0  0  0  0  0
    1.6173   14.8082   -0.1551 H   0  0  0  0  0  0  0  0  0  0  0  0
    5.2218   12.6802    0.2139 H   0  0  0  0  0  0  0  0  0  0  0  0
  1  2  2  0  0  0  0
  1  3  1  0  0  0  0
  3  4  2  0  0  0  0
  4  5  1  0  0  0  0
  5  2  1  0  0  0  0
  4  6  1  0  0  0  0
  1  7  1  0  0  0  0
  2  8  1  0  0  0  0
  3  9  1  0  0  0  0
M  END
>  <Alias name>
2-Chlorothiophene

>  <Cp(liq,298)>   J/mol/K
139.43

$$$$
Tetrahydrothiophene
  ChemBrain IXL

 13 13  0  0  0  0  0  0  0  0  1 V2000
    3.2690   11.2709   -0.2927 C   0  0  0  0  0  0  0  0  0  0  0  0
    2.4079   12.4604    0.1253 C   0  0  0  0  0  0  0  0  0  0  0  0
    4.6815   11.5498    0.3223 C   0  0  0  0  0  0  0  0  0  0  0  0
    3.4842   13.9215    0.0036 S   0  0  0  0  0  0  0  0  0  0  0  0
    5.0318   12.9725   -0.1073 C   0  0  0  0  0  0  0  0  0  0  0  0
    3.3438   11.2337   -1.3725 H   0  0  0  0  0  0  0  0  0  0  0  0
    2.8563   10.3447    0.0873 H   0  0  0  0  0  0  0  0  0  0  0  0
    1.5131   12.5674   -0.4751 H   0  0  0  0  0  0  0  0  0  0  0  0
    2.1387   12.3196    1.1648 H   0  0  0  0  0  0  0  0  0  0  0  0
    4.6245   11.4965    1.4025 H   0  0  0  0  0  0  0  0  0  0  0  0
    5.4133   10.8440   -0.0504 H   0  0  0  0  0  0  0  0  0  0  0  0
    5.8194   13.4137    0.4906 H   0  0  0  0  0  0  0  0  0  0  0  0
    5.3360   12.9345   -1.1460 H   0  0  0  0  0  0  0  0  0  0  0  0
  1  2  1  0  0  0  0
  1  3  1  0  0  0  0
  2  4  1  0  0  0  0
  3  5  1  0  0  0  0
  5  4  1  0  0  0  0
  1  6  1  0  0  0  0
  1  7  1  0  0  0  0
  2  8  1  0  0  0  0
  2  9  1  0  0  0  0
  3 10  1  0  0  0  0
  3 11  1  0  0  0  0
  5 12  1  0  0  0  0
  5 13  1  0  0  0  0
M  END
>  <Alias name>
Thiolane

>  <Cp(liq,298)>   J/mol/K
140.16

$$$$
Acetic acid methylester
  ChemBrain IXL

 11 10  0  0  0  0  0  0  0  0  1 V2000
    2.3449   13.4550    0.4466 C   0  0  0  0  0  0  0  0  0  0  0  0
    3.5851   14.2305   -0.0383 C   0  0  0  0  0  0  0  0  0  0  0  0
    3.4623   15.3586   -0.4864 O   0  0  0  0  0  0  0  0  0  0  0  0
    4.9162   13.6107    0.0391 O   0  0  0  0  0  0  0  0  0  0  0  0
    6.0210   14.4468   -0.4527 C   0  0  0  0  0  0  0  0  0  0  0  0
    1.4512   13.9478    0.0932 H   0  0  0  0  0  0  0  0  0  0  0  0
    2.3768   12.4470    0.0604 H   0  0  0  0  0  0  0  0  0  0  0  0
    2.3373   13.4268    1.5262 H   0  0  0  0  0  0  0  0  0  0  0  0
    5.8534   14.6903   -1.4915 H   0  0  0  0  0  0  0  0  0  0  0  0
    6.0696   15.3567    0.1271 H   0  0  0  0  0  0  0  0  0  0  0  0
    6.9516   13.9075   -0.3550 H   0  0  0  0  0  0  0  0  0  0  0  0
  1  2  1  0  0  0  0
  2  3  2  0  0  0  0
  2  4  1  0  0  0  0
  4  5  1  0  0  0  0
  1  6  1  0  0  0  0
  1  7  1  0  0  0  0
  1  8  1  0  0  0  0
  5  9  1  0  0  0  0
  5 10  1  0  0  0  0
  5 11  1  0  0  0  0
M  END
>  <Alias name>
Methyl acetate

>  <Cp(liq,298)>   J/mol/K
140.56

$$$$
Butane
  ChemBrain IXL

 14 13  0  0  0  0  0  0  0  0  1 V2000
    2.5088   12.9342   -0.2788 C   0  0  0  0  0  0  0  0  0  0  0  0
    3.4387   14.1490   -0.0930 C   0  0  0  0  0  0  0  0  0  0  0  0
    4.8912   13.6629    0.0765 C   0  0  0  0  0  0  0  0  0  0  0  0
    5.8211   14.8776    0.2623 C   0  0  0  0  0  0  0  0  0  0  0  0
    2.8086   12.3824   -1.1574 H   0  0  0  0  0  0  0  0  0  0  0  0
    2.5753   12.2940    0.5885 H   0  0  0  0  0  0  0  0  0  0  0  0
    1.4908   13.2749   -0.3975 H   0  0  0  0  0  0  0  0  0  0  0  0
    3.3722   14.7892   -0.9602 H   0  0  0  0  0  0  0  0  0  0  0  0
    3.1389   14.7008    0.7857 H   0  0  0  0  0  0  0  0  0  0  0  0
    4.9577   13.0227    0.9438 H   0  0  0  0  0  0  0  0  0  0  0  0
    5.1910   13.1111   -0.8021 H   0  0  0  0  0  0  0  0  0  0  0  0
    5.7546   15.5178   -0.6049 H   0  0  0  0  0  0  0  0  0  0  0  0
    5.5213   15.4294    1.1410 H   0  0  0  0  0  0  0  0  0  0  0  0
    6.8390   14.5369    0.3811 H   0  0  0  0  0  0  0  0  0  0  0  0
  1  2  1  0  0  0  0
  2  3  1  0  0  0  0
  3  4  1  0  0  0  0
  1  5  1  0  0  0  0
  1  6  1  0  0  0  0
  1  7  1  0  0  0  0
  2  8  1  0  0  0  0
  2  9  1  0  0  0  0
  3 10  1  0  0  0  0
  3 11  1  0  0  0  0
  4 12  1  0  0  0  0
  4 13  1  0  0  0  0
  4 14  1  0  0  0  0
M  END
>  <Alias name>
Butane

>  <Cp(liq,298)>   J/mol/K
140.9

$$$$
1,3-Cyclohexadiene
  ChemBrain IXL

 14 14  0  0  0  0  0  0  0  0  1 V2000
    3.6676   14.4084    0.6287 C   0  0  0  0  0  0  0  0  0  0  0  0
    4.9101   13.9704    0.8107 C   0  0  0  0  0  0  0  0  0  0  0  0
    5.1738   12.5225    0.8173 C   0  0  0  0  0  0  0  0  0  0  0  0
    4.3028   11.6962    0.2450 C   0  0  0  0  0  0  0  0  0  0  0  0
    3.0869   12.2423   -0.3902 C   0  0  0  0  0  0  0  0  0  0  0  0
    2.5714   13.4375    0.4389 C   0  0  0  0  0  0  0  0  0  0  0  0
    3.4618   15.4723    0.6201 H   0  0  0  0  0  0  0  0  0  0  0  0
    5.7232   14.6742    0.9523 H   0  0  0  0  0  0  0  0  0  0  0  0
    6.0710   12.1329    1.2860 H   0  0  0  0  0  0  0  0  0  0  0  0
    4.4855   10.6281    0.2454 H   0  0  0  0  0  0  0  0  0  0  0  0
    3.3236   12.5740   -1.3932 H   0  0  0  0  0  0  0  0  0  0  0  0
    2.3245   11.4751   -0.4333 H   0  0  0  0  0  0  0  0  0  0  0  0
    1.7513   13.9140   -0.0828 H   0  0  0  0  0  0  0  0  0  0  0  0
    2.2309   13.0867    1.4049 H   0  0  0  0  0  0  0  0  0  0  0  0
  1  2  2  0  0  0  0
  2  3  1  0  0  0  0
  3  4  2  0  0  0  0
  4  5  1  0  0  0  0
  5  6  1  0  0  0  0
  6  1  1  0  0  0  0
  1  7  1  0  0  0  0
  2  8  1  0  0  0  0
  3  9  1  0  0  0  0
  4 10  1  0  0  0  0
  5 11  1  0  0  0  0
  5 12  1  0  0  0  0
  6 13  1  0  0  0  0
  6 14  1  0  0  0  0
M  END
>  <Alias name>
1,3-Cyclohexadiene

>  <Cp(liq,298)>   J/mol/K
141.3

$$$$
Butyrolactone
  ChemBrain IXL

 12 12  0  0  0  0  0  0  0  0  1 V2000
    3.1439   10.6987    0.0938 C   0  0  0  0  0  0  0  0  0  0  0  0
    4.4933   11.1884   -0.4340 C   0  0  0  0  0  0  0  0  0  0  0  0
    4.5209   12.5637   -0.0995 C   0  0  0  0  0  0  0  0  0  0  0  0
    3.3144   13.0783    0.4177 O   0  0  0  0  0  0  0  0  0  0  0  0
    5.5231   13.2532   -0.2442 O   0  0  0  0  0  0  0  0  0  0  0  0
    2.3583   12.0041    0.5219 C   0  0  0  0  0  0  0  0  0  0  0  0
    2.6090   10.1704   -0.6787 H   0  0  0  0  0  0  0  0  0  0  0  0
    3.2976   10.0605    0.9540 H   0  0  0  0  0  0  0  0  0  0  0  0
    4.5465   11.0656   -1.5150 H   0  0  0  0  0  0  0  0  0  0  0  0
    5.3130   10.6647    0.0466 H   0  0  0  0  0  0  0  0  0  0  0  0
    1.5310   12.1822   -0.1532 H   0  0  0  0  0  0  0  0  0  0  0  0
    2.0065   11.9193    1.5379 H   0  0  0  0  0  0  0  0  0  0  0  0
  1  2  1  0  0  0  0
  2  3  1  0  0  0  0
  3  4  1  0  0  0  0
  3  5  2  0  0  0  0
  1  6  1  0  0  0  0
  6  4  1  0  0  0  0
  1  7  1  0  0  0  0
  1  8  1  0  0  0  0
  2  9  1  0  0  0  0
  2 10  1  0  0  0  0
  6 11  1  0  0  0  0
  6 12  1  0  0  0  0
M  END
>  <Alias name>
gamma-Butyrolactone

>  <Cp(liq,298)>   J/mol/K
141.4

$$$$
1,4-Cyclohexadiene
  ChemBrain IXL

 14 14  0  0  0  0  0  0  0  0  1 V2000
    3.1629   13.1380    0.9245 C   0  0  0  0  0  0  0  0  0  0  0  0
    4.5017   12.8936    0.8902 C   0  0  0  0  0  0  0  0  0  0  0  0
    5.1270   11.8553   -0.0267 C   0  0  0  0  0  0  0  0  0  0  0  0
    4.1303   11.1113   -0.9001 C   0  0  0  0  0  0  0  0  0  0  0  0
    2.7915   11.3557   -0.8657 C   0  0  0  0  0  0  0  0  0  0  0  0
    2.1662   12.3940    0.0511 C   0  0  0  0  0  0  0  0  0  0  0  0
    2.7931   13.8921    1.6018 H   0  0  0  0  0  0  0  0  0  0  0  0
    5.1470   13.4622    1.5415 H   0  0  0  0  0  0  0  0  0  0  0  0
    5.8267   12.3520   -0.6663 H   0  0  0  0  0  0  0  0  0  0  0  0
    5.6625   11.1344    0.5800 H   0  0  0  0  0  0  0  0  0  0  0  0
    4.5001   10.3572   -1.5773 H   0  0  0  0  0  0  0  0  0  0  0  0
    2.1462   10.7871   -1.5170 H   0  0  0  0  0  0  0  0  0  0  0  0
    1.4665   11.8973    0.6908 H   0  0  0  0  0  0  0  0  0  0  0  0
    1.6307   13.1149   -0.5555 H   0  0  0  0  0  0  0  0  0  0  0  0
  1  2  2  0  0  0  0
  2  3  1  0  0  0  0
  3  4  1  0  0  0  0
  4  5  2  0  0  0  0
  5  6  1  0  0  0  0
  6  1  1  0  0  0  0
  1  7  1  0  0  0  0
  2  8  1  0  0  0  0
  3  9  1  0  0  0  0
  3 10  1  0  0  0  0
  4 11  1  0  0  0  0
  5 12  1  0  0  0  0
  6 13  1  0  0  0  0
  6 14  1  0  0  0  0
M  END
>  <Alias name>
1,4-Cyclohexadiene

>  <Cp(liq,298)>   J/mol/K
142.2

$$$$
2-Methylfuran
  ChemBrain IXL

 12 12  0  0  0  0  0  0  0  0  1 V2000
    4.0278   13.3701    0.4475 C   0  0  0  0  0  0  0  0  0  0  0  0
    3.6036   14.5147    0.3231 C   0  0  0  0  0  0  0  0  0  0  0  0
    5.3733   13.4032    0.6493 C   0  0  0  0  0  0  0  0  0  0  0  0
    5.7552   14.5732    0.6443 C   0  0  0  0  0  0  0  0  0  0  0  0
    4.6676   15.4166    0.4361 O   0  0  0  0  0  0  0  0  0  0  0  0
    2.1218   14.8294    0.0815 C   0  0  0  0  0  0  0  0  0  0  0  0
    3.4046   12.4694    0.4014 H   0  0  0  0  0  0  0  0  0  0  0  0
    6.0305   12.5250    0.7941 H   0  0  0  0  0  0  0  0  0  0  0  0
    6.8096   14.8703    0.7877 H   0  0  0  0  0  0  0  0  0  0  0  0
    1.5641   13.8913    0.0068 H   0  0  0  0  0  0  0  0  0  0  0  0
    1.7237   15.4105    0.9063 H   0  0  0  0  0  0  0  0  0  0  0  0
    2.0054   15.3825   -0.8428 H   0  0  0  0  0  0  0  0  0  0  0  0
  1  2  2  0  0  0  0
  1  3  1  0  0  0  0
  3  4  2  0  0  0  0
  4  5  1  0  0  0  0
  5  2  1  0  0  0  0
  2  6  1  0  0  0  0
  1  7  1  0  0  0  0
  3  8  1  0  0  0  0
  4  9  1  0  0  0  0
  6 10  1  0  0  0  0
  6 11  1  0  0  0  0
  6 12  1  0  0  0  0
M  END
>  <Alias name>
2-Methylfuran

>  <Cp(liq,298)>   J/mol/K
143.72

$$$$
1,3-Dioxane
  ChemBrain IXL

 14 14  0  0  0  0  0  0  0  0  1 V2000
    5.0369   13.3809   -0.3561 C   0  0  0  0  0  0  0  0  0  0  0  0
    4.6214   12.2520   -1.2045 O   0  0  0  0  0  0  0  0  0  0  0  0
    3.1646   12.0909   -1.3323 C   0  0  0  0  0  0  0  0  0  0  0  0
    2.5529   11.9194    0.0718 C   0  0  0  0  0  0  0  0  0  0  0  0
    2.9458   13.1284    0.9429 C   0  0  0  0  0  0  0  0  0  0  0  0
    4.4122   13.2435    0.9697 O   0  0  0  0  0  0  0  0  0  0  0  0
    4.7160   14.3101   -0.8108 H   0  0  0  0  0  0  0  0  0  0  0  0
    6.1149   13.3817   -0.2528 H   0  0  0  0  0  0  0  0  0  0  0  0
    2.9456   11.2178   -1.9342 H   0  0  0  0  0  0  0  0  0  0  0  0
    2.7447   12.9709   -1.8039 H   0  0  0  0  0  0  0  0  0  0  0  0
    2.9355   11.0120    0.5224 H   0  0  0  0  0  0  0  0  0  0  0  0
    1.4743   11.8592   -0.0045 H   0  0  0  0  0  0  0  0  0  0  0  0
    2.5210   14.0308    0.5205 H   0  0  0  0  0  0  0  0  0  0  0  0
    2.5722   12.9888    1.9497 H   0  0  0  0  0  0  0  0  0  0  0  0
  1  2  1  0  0  0  0
  2  3  1  0  0  0  0
  3  4  1  0  0  0  0
  4  5  1  0  0  0  0
  5  6  1  0  0  0  0
  6  1  1  0  0  0  0
  1  7  1  0  0  0  0
  1  8  1  0  0  0  0
  3  9  1  0  0  0  0
  3 10  1  0  0  0  0
  4 11  1  0  0  0  0
  4 12  1  0  0  0  0
  5 13  1  0  0  0  0
  5 14  1  0  0  0  0
M  END
>  <Alias name>
1,3-Dioxane

>  <Cp(liq,298)>   J/mol/K
143.9

$$$$
2-Bromothiophene
  ChemBrain IXL

  9  9  0  0  0  0  0  0  0  0  1 V2000
    3.2478   13.6872    0.0580 C   0  0  0  0  0  0  0  0  0  0  0  0
    2.7249   14.8263   -0.1108 C   0  0  0  0  0  0  0  0  0  0  0  0
    4.6230   13.7306    0.0800 C   0  0  0  0  0  0  0  0  0  0  0  0
    5.0748   14.8926   -0.0721 C   0  0  0  0  0  0  0  0  0  0  0  0
    3.8667   16.0069   -0.2515 S   0  0  0  0  0  0  0  0  0  0  0  0
    6.9552   15.3292   -0.0944 Br  0  0  0  0  0  0  0  0  0  0  0  0
    2.6823   12.7703    0.1738 H   0  0  0  0  0  0  0  0  0  0  0  0
    1.6560   15.0105   -0.1582 H   0  0  0  0  0  0  0  0  0  0  0  0
    5.2465   12.8555    0.2142 H   0  0  0  0  0  0  0  0  0  0  0  0
  1  2  2  0  0  0  0
  1  3  1  0  0  0  0
  3  4  2  0  0  0  0
  4  5  1  0  0  0  0
  5  2  1  0  0  0  0
  4  6  1  0  0  0  0
  1  7  1  0  0  0  0
  2  8  1  0  0  0  0
  3  9  1  0  0  0  0
M  END
>  <Alias name>
2-Bromothiophene

>  <Cp(liq,298)>   J/mol/K
144

$$$$
Acrylic acid
  ChemBrain IXL

  9  8  0  0  0  0  0  0  0  0  1 V2000
    3.5754   13.1465    0.0000 C   0  0  0  0  0  0  0  0  0  0  0  0
    4.6879   14.0924   -0.0013 C   0  0  0  0  0  0  0  0  0  0  0  0
    4.4685   15.2926   -0.0038 O   0  0  0  0  0  0  0  0  0  0  0  0
    6.0724   13.5985    0.0003 O   0  0  0  0  0  0  0  0  0  0  0  0
    2.3178   13.5947   -0.0015 C   0  0  0  0  0  0  0  0  0  0  0  0
    3.7700   12.0842    0.0022 H   0  0  0  0  0  0  0  0  0  0  0  0
    6.7399   14.2746   -0.0007 H   0  0  0  0  0  0  0  0  0  0  0  0
    1.4952   12.8949   -0.0005 H   0  0  0  0  0  0  0  0  0  0  0  0
    2.1230   14.6570   -0.0037 H   0  0  0  0  0  0  0  0  0  0  0  0
  1  2  1  0  0  0  0
  2  3  2  0  0  0  0
  2  4  1  0  0  0  0
  1  5  2  0  0  0  0
  1  6  1  0  0  0  0
  4  7  1  0  0  0  0
  5  8  1  0  0  0  0
  5  9  1  0  0  0  0
M  END
>  <Alias name>
Acrylic acid

>  <Cp(liq,298)>   J/mol/K
144.2

$$$$
Formic acid ethylester
  ChemBrain IXL

 11 10  0  0  0  0  0  0  0  0  1 V2000
    6.9062   14.1494   -1.0668 O   0  0  0  0  0  0  0  0  0  0  0  0
    5.8886   13.6271   -0.6426 C   0  0  0  0  0  0  0  0  0  0  0  0
    4.6780   14.4356   -0.4378 O   0  0  0  0  0  0  0  0  0  0  0  0
    3.5164   13.6957    0.0765 C   0  0  0  0  0  0  0  0  0  0  0  0
    2.3258   14.6599    0.2427 C   0  0  0  0  0  0  0  0  0  0  0  0
    5.8771   12.5709   -0.4175 H   0  0  0  0  0  0  0  0  0  0  0  0
    3.2514   12.9130   -0.6189 H   0  0  0  0  0  0  0  0  0  0  0  0
    3.7624   13.2592    1.0332 H   0  0  0  0  0  0  0  0  0  0  0  0
    2.0798   15.0964   -0.7140 H   0  0  0  0  0  0  0  0  0  0  0  0
    1.4725   14.1163    0.6206 H   0  0  0  0  0  0  0  0  0  0  0  0
    2.5908   15.4426    0.9381 H   0  0  0  0  0  0  0  0  0  0  0  0
  1  2  2  0  0  0  0
  2  3  1  0  0  0  0
  3  4  1  0  0  0  0
  2  6  1  0  0  0  0
  4  5  1  0  0  0  0
  4  7  1  0  0  0  0
  4  8  1  0  0  0  0
  5  9  1  0  0  0  0
  5 10  1  0  0  0  0
  5 11  1  0  0  0  0
M  END
>  <Alias name>
Ethyl formate

>  <Cp(liq,298)>   J/mol/K
144.3

$$$$
1,1,1-Trichloroethane
  ChemBrain IXL

  8  7  0  0  0  0  0  0  0  0  1 V2000
    2.4354   10.3005   -0.0798 C   0  0  0  0  0  0  0  0  0  0  0  0
    3.9105   10.2050   -0.5154 C   0  0  0  0  0  0  0  0  0  0  0  0
    1.7665    8.6586    0.1190 Cl  0  0  0  0  0  0  0  0  0  0  0  0
    1.5034   11.1756   -1.3241 Cl  0  0  0  0  0  0  0  0  0  0  0  0
    2.3285   11.1778    1.4698 Cl  0  0  0  0  0  0  0  0  0  0  0  0
    4.3165   11.2017   -0.6361 H   0  0  0  0  0  0  0  0  0  0  0  0
    3.9753    9.6725   -1.4562 H   0  0  0  0  0  0  0  0  0  0  0  0
    4.4762    9.6737    0.2399 H   0  0  0  0  0  0  0  0  0  0  0  0
  1  2  1  0  0  0  0
  1  3  1  0  0  0  0
  1  4  1  0  0  0  0
  1  5  1  0  0  0  0
  2  6  1  0  0  0  0
  2  7  1  0  0  0  0
  2  8  1  0  0  0  0
M  END
>  <Alias name>
1,1,1-Trichloroethane

>  <Cp(liq,298)>   J/mol/K
144.4

$$$$
n-Propylmercaptan
  ChemBrain IXL

 12 11  0  0  0  0  0  0  0  0  1 V2000
    4.8244   14.5306   -0.4020 C   0  0  0  0  0  0  0  0  0  0  0  0
    3.4891   13.7801   -0.2334 C   0  0  0  0  0  0  0  0  0  0  0  0
    6.1048   13.3700   -0.9633 S   0  0  0  0  0  0  0  0  0  0  0  0
    2.4032   14.7644    0.2427 C   0  0  0  0  0  0  0  0  0  0  0  0
    7.1252   14.2360   -1.0300 H   0  0  0  0  0  0  0  0  0  0  0  0
    5.1187   14.9616    0.5470 H   0  0  0  0  0  0  0  0  0  0  0  0
    4.7054   15.3189   -1.1351 H   0  0  0  0  0  0  0  0  0  0  0  0
    3.1948   13.3492   -1.1824 H   0  0  0  0  0  0  0  0  0  0  0  0
    3.6082   12.9918    0.4996 H   0  0  0  0  0  0  0  0  0  0  0  0
    1.4648   14.2370    0.3612 H   0  0  0  0  0  0  0  0  0  0  0  0
    2.6975   15.1953    1.1917 H   0  0  0  0  0  0  0  0  0  0  0  0
    2.2841   15.5527   -0.4903 H   0  0  0  0  0  0  0  0  0  0  0  0
  1  2  1  0  0  0  0
  1  3  1  0  0  0  0
  3  5  1  0  0  0  0
  2  4  1  0  0  0  0
  1  6  1  0  0  0  0
  1  7  1  0  0  0  0
  2  8  1  0  0  0  0
  2  9  1  0  0  0  0
  4 10  1  0  0  0  0
  4 11  1  0  0  0  0
  4 12  1  0  0  0  0
M  END
>  <Alias name>
1-Propanethiol

>  <Cp(liq,298)>   J/mol/K
144.56

$$$$
Ethylmethylsulfide
  ChemBrain IXL

 12 11  0  0  0  0  0  0  0  0  1 V2000
    2.3154   14.0027    0.7718 C   0  0  0  0  0  0  0  0  0  0  0  0
    3.6534   12.8577    0.3244 S   0  0  0  0  0  0  0  0  0  0  0  0
    4.8358   14.0847   -0.3067 C   0  0  0  0  0  0  0  0  0  0  0  0
    6.1175   13.3691   -0.7754 C   0  0  0  0  0  0  0  0  0  0  0  0
    1.4843   13.4435    1.1835 H   0  0  0  0  0  0  0  0  0  0  0  0
    2.6761   14.7088    1.5095 H   0  0  0  0  0  0  0  0  0  0  0  0
    1.9883   14.5382   -0.1109 H   0  0  0  0  0  0  0  0  0  0  0  0
    4.3938   14.6165   -1.1402 H   0  0  0  0  0  0  0  0  0  0  0  0
    5.0816   14.7871    0.4802 H   0  0  0  0  0  0  0  0  0  0  0  0
    6.8222   14.1005   -1.1515 H   0  0  0  0  0  0  0  0  0  0  0  0
    5.8717   12.6667   -1.5622 H   0  0  0  0  0  0  0  0  0  0  0  0
    6.5595   12.8374    0.0581 H   0  0  0  0  0  0  0  0  0  0  0  0
  1  2  1  0  0  0  0
  2  3  1  0  0  0  0
  3  4  1  0  0  0  0
  1  5  1  0  0  0  0
  1  6  1  0  0  0  0
  1  7  1  0  0  0  0
  3  8  1  0  0  0  0
  3  9  1  0  0  0  0
  4 10  1  0  0  0  0
  4 11  1  0  0  0  0
  4 12  1  0  0  0  0
M  END
>  <Alias name>
Ethyl methyl sulfide

>  <Cp(liq,298)>   J/mol/K
144.6

$$$$
Methylphosphonyl difluoride
  ChemBrain IXL

  8  7  0  0  0  0  0  0  0  0  1 V2000
    3.4132   11.3488   -0.2560 P   0  0  0  0  0  0  0  0  0  0  0  0
    1.9993   11.6334   -0.7817 F   0  0  0  0  0  0  0  0  0  0  0  0
    4.4049   11.3520   -1.4276 F   0  0  0  0  0  0  0  0  0  0  0  0
    3.7711   12.3239    0.6525 O   0  0  0  0  0  0  0  0  0  0  0  0
    3.4422    9.6766    0.5806 C   0  0  0  0  0  0  0  0  0  0  0  0
    4.4397    9.4758    0.9515 H   0  0  0  0  0  0  0  0  0  0  0  0
    3.1613    8.9113   -0.1323 H   0  0  0  0  0  0  0  0  0  0  0  0
    2.7425    9.6743    1.4072 H   0  0  0  0  0  0  0  0  0  0  0  0
  1  2  1  0  0  0  0
  1  3  1  0  0  0  0
  1  4  2  0  0  0  0
  1  5  1  0  0  0  0
  5  6  1  0  0  0  0
  5  7  1  0  0  0  0
  5  8  1  0  0  0  0
M  END
>  <Alias name>
Methylphosphonyl difluoride

>  <Cp(liq,298)>   J/mol/K
145.14

$$$$
Isopropylmercaptan
  ChemBrain IXL

 12 11  0  0  0  0  0  0  0  0  1 V2000
    3.6867   10.3314    0.6002 C   0  0  0  0  0  0  0  0  0  0  0  0
    3.8379   11.8391    0.8807 C   0  0  0  0  0  0  0  0  0  0  0  0
    4.9006    9.8238   -0.6529 S   0  0  0  0  0  0  0  0  0  0  0  0
    2.2638   10.0454    0.0824 C   0  0  0  0  0  0  0  0  0  0  0  0
    4.4906   10.6255   -1.6453 H   0  0  0  0  0  0  0  0  0  0  0  0
    3.8570    9.7753    1.5138 H   0  0  0  0  0  0  0  0  0  0  0  0
    3.1143   12.1416    1.6276 H   0  0  0  0  0  0  0  0  0  0  0  0
    4.8379   12.0400    1.2447 H   0  0  0  0  0  0  0  0  0  0  0  0
    3.6677   12.3951   -0.0329 H   0  0  0  0  0  0  0  0  0  0  0  0
    2.1575    8.9858   -0.1148 H   0  0  0  0  0  0  0  0  0  0  0  0
    1.5402   10.3479    0.8293 H   0  0  0  0  0  0  0  0  0  0  0  0
    2.0935   10.6015   -0.8312 H   0  0  0  0  0  0  0  0  0  0  0  0
  1  2  1  0  0  0  0
  1  3  1  0  0  0  0
  1  4  1  0  0  0  0
  3  5  1  0  0  0  0
  1  6  1  0  0  0  0
  2  7  1  0  0  0  0
  2  8  1  0  0  0  0
  2  9  1  0  0  0  0
  4 10  1  0  0  0  0
  4 11  1  0  0  0  0
  4 12  1  0  0  0  0
M  END
>  <Alias name>
2-Propanethiol

>  <Cp(liq,298)>   J/mol/K
145.35

$$$$
Dimethylsulfoxide
  ChemBrain IXL

 10  9  0  0  0  0  0  0  0  0  1 V2000
    3.8762   10.7518   -0.0461 S   0  0  0  0  0  0  0  0  0  0  0  0
    4.7409   10.3641   -1.1171 O   0  0  0  0  0  0  0  0  0  0  0  0
    2.1683   10.8594   -0.6556 C   0  0  0  0  0  0  0  0  0  0  0  0
    4.3935   12.3713    0.5939 C   0  0  0  0  0  0  0  0  0  0  0  0
    1.8597    9.8940   -1.0374 H   0  0  0  0  0  0  0  0  0  0  0  0
    1.5134   11.1530    0.1554 H   0  0  0  0  0  0  0  0  0  0  0  0
    2.1135   11.5953   -1.4482 H   0  0  0  0  0  0  0  0  0  0  0  0
    3.7385   12.6649    1.4049 H   0  0  0  0  0  0  0  0  0  0  0  0
    5.4117   12.3073    0.9573 H   0  0  0  0  0  0  0  0  0  0  0  0
    4.3387   13.1070   -0.1988 H   0  0  0  0  0  0  0  0  0  0  0  0
  1  2  2  0  0  0  0
  1  3  1  0  0  0  0
  1  4  1  0  0  0  0
  3  5  1  0  0  0  0
  3  6  1  0  0  0  0
  3  7  1  0  0  0  0
  4  8  1  0  0  0  0
  4  9  1  0  0  0  0
  4 10  1  0  0  0  0
M  END
>  <Alias name>
DMSO

>  <Cp(liq,298)>   J/mol/K
145.4

$$$$
Butanedinitrile
  ChemBrain IXL

 10  9  0  0  0  0  0  0  0  0  1 V2000
    6.2427   14.7023   -0.5834 C   0  0  0  0  0  0  0  0  0  0  0  0
    7.2574   15.2217   -0.7870 N   0  0  0  0  0  0  0  0  0  0  0  0
    4.8922   14.0112   -0.3125 C   0  0  0  0  0  0  0  0  0  0  0  0
    2.5545   14.3394    0.5593 C   0  0  0  0  0  0  0  0  0  0  0  0
    1.5398   13.8201    0.7629 N   0  0  0  0  0  0  0  0  0  0  0  0
    3.9050   15.0305    0.2883 C   0  0  0  0  0  0  0  0  0  0  0  0
    4.4915   13.6250   -1.2415 H   0  0  0  0  0  0  0  0  0  0  0  0
    5.0377   13.1954    0.3848 H   0  0  0  0  0  0  0  0  0  0  0  0
    4.3056   15.4168    1.2174 H   0  0  0  0  0  0  0  0  0  0  0  0
    3.7595   15.8463   -0.4089 H   0  0  0  0  0  0  0  0  0  0  0  0
  1  2  3  0  0  0  0
  1  3  1  0  0  0  0
  4  5  3  0  0  0  0
  3  6  1  0  0  0  0
  4  6  1  0  0  0  0
  3  7  1  0  0  0  0
  3  8  1  0  0  0  0
  6  9  1  0  0  0  0
  6 10  1  0  0  0  0
M  END
>  <Alias name>
Succinonitrile

>  <Cp(liq,298)>   J/mol/K
145.6

$$$$
Cyclobutanecarbonitrile
  ChemBrain IXL

 13 13  0  0  0  0  0  0  0  0  1 V2000
    3.4248   10.9402    0.4757 C   0  0  0  0  0  0  0  0  0  0  0  0
    2.4223   12.0504    0.8466 C   0  0  0  0  0  0  0  0  0  0  0  0
    3.5771   13.0691    0.9077 C   0  0  0  0  0  0  0  0  0  0  0  0
    4.5554   11.9857    0.4134 C   0  0  0  0  0  0  0  0  0  0  0  0
    3.1296   10.2609   -0.8759 C   0  0  0  0  0  0  0  0  0  0  0  0
    2.9079    9.7505   -1.8914 N   0  0  0  0  0  0  0  0  0  0  0  0
    3.5705   10.2488    1.2963 H   0  0  0  0  0  0  0  0  0  0  0  0
    1.7484   12.2654    0.0265 H   0  0  0  0  0  0  0  0  0  0  0  0
    1.9274   11.8930    1.7969 H   0  0  0  0  0  0  0  0  0  0  0  0
    3.7932   13.3612    1.9279 H   0  0  0  0  0  0  0  0  0  0  0  0
    3.4634   13.9007    0.2234 H   0  0  0  0  0  0  0  0  0  0  0  0
    5.3714   11.7885    1.0974 H   0  0  0  0  0  0  0  0  0  0  0  0
    4.8676   12.1708   -0.6071 H   0  0  0  0  0  0  0  0  0  0  0  0
  1  2  1  0  0  0  0
  2  3  1  0  0  0  0
  3  4  1  0  0  0  0
  4  1  1  0  0  0  0
  5  6  3  0  0  0  0
  5  1  1  0  0  0  0
  1  7  1  0  0  0  0
  2  8  1  0  0  0  0
  2  9  1  0  0  0  0
  3 10  1  0  0  0  0
  3 11  1  0  0  0  0
  4 12  1  0  0  0  0
  4 13  1  0  0  0  0
M  END
>  <Alias name>
Cyclobutanecarbonitrile

>  <Cp(liq,298)>   J/mol/K
146

$$$$
Dimethyldisulfide
  ChemBrain IXL

 10  9  0  0  0  0  0  0  0  0  1 V2000
    2.1560   13.7098    0.4975 C   0  0  0  0  0  0  0  0  0  0  0  0
    3.2996   12.8230   -0.6011 S   0  0  0  0  0  0  0  0  0  0  0  0
    4.4101   14.4774   -1.2641 S   0  0  0  0  0  0  0  0  0  0  0  0
    6.0399   13.9457   -0.6621 C   0  0  0  0  0  0  0  0  0  0  0  0
    1.4739   13.0036    0.9547 H   0  0  0  0  0  0  0  0  0  0  0  0
    2.7192   14.2193    1.2696 H   0  0  0  0  0  0  0  0  0  0  0  0
    1.5931   14.4352   -0.0769 H   0  0  0  0  0  0  0  0  0  0  0  0
    6.7802   14.6945   -0.9154 H   0  0  0  0  0  0  0  0  0  0  0  0
    6.3061   13.0037   -1.1253 H   0  0  0  0  0  0  0  0  0  0  0  0
    6.0048   13.8221    0.4133 H   0  0  0  0  0  0  0  0  0  0  0  0
  1  2  1  0  0  0  0
  2  3  1  0  0  0  0
  3  4  1  0  0  0  0
  1  5  1  0  0  0  0
  1  6  1  0  0  0  0
  1  7  1  0  0  0  0
  4  8  1  0  0  0  0
  4  9  1  0  0  0  0
  4 10  1  0  0  0  0
M  END
>  <Alias name>
Dimethyl disulfide

>  <Cp(liq,298)>   J/mol/K
146.11

$$$$
Fluorobenzene
  ChemBrain IXL

 12 12  0  0  0  0  0  0  0  0  1 V2000
    3.7606   11.6473   -0.3134 C   0  0  0  0  0  0  0  0  0  0  0  0
    2.6343   12.4693   -0.2685 C   0  0  0  0  0  0  0  0  0  0  0  0
    2.7712   13.8240    0.0348 C   0  0  0  0  0  0  0  0  0  0  0  0
    4.0343   14.3568    0.2931 C   0  0  0  0  0  0  0  0  0  0  0  0
    5.1605   13.5348    0.2482 C   0  0  0  0  0  0  0  0  0  0  0  0
    5.0237   12.1801   -0.0550 C   0  0  0  0  0  0  0  0  0  0  0  0
    6.1216   11.3787   -0.0987 F   0  0  0  0  0  0  0  0  0  0  0  0
    3.6543   10.5956   -0.5488 H   0  0  0  0  0  0  0  0  0  0  0  0
    1.6537   12.0557   -0.4691 H   0  0  0  0  0  0  0  0  0  0  0  0
    1.8969   14.4621    0.0697 H   0  0  0  0  0  0  0  0  0  0  0  0
    4.1406   15.4085    0.5285 H   0  0  0  0  0  0  0  0  0  0  0  0
    6.1411   13.9485    0.4488 H   0  0  0  0  0  0  0  0  0  0  0  0
  1  2  4  0  0  0  0
  2  3  4  0  0  0  0
  3  4  4  0  0  0  0
  4  5  4  0  0  0  0
  5  6  4  0  0  0  0
  6  1  4  0  0  0  0
  6  7  1  0  0  0  0
  1  8  1  0  0  0  0
  2  9  1  0  0  0  0
  3 10  1  0  0  0  0
  4 11  1  0  0  0  0
  5 12  1  0  0  0  0
M  END
>  <Alias name>
Fluorobenzene

>  <Cp(liq,298)>   J/mol/K
146.29

$$$$
2-Propenol
  ChemBrain IXL

 10  9  0  0  0  0  0  0  0  0  1 V2000
    2.4121   12.5739   -0.0513 C   0  0  0  0  0  0  0  0  0  0  0  0
    3.6045   13.1273   -0.2841 C   0  0  0  0  0  0  0  0  0  0  0  0
    4.8813   12.2680   -0.2060 C   0  0  0  0  0  0  0  0  0  0  0  0
    6.0234   13.0396   -0.7171 O   0  0  0  0  0  0  0  0  0  0  0  0
    2.3423   11.5239    0.1917 H   0  0  0  0  0  0  0  0  0  0  0  0
    1.5173   13.1762   -0.1061 H   0  0  0  0  0  0  0  0  0  0  0  0
    3.6743   14.1773   -0.5271 H   0  0  0  0  0  0  0  0  0  0  0  0
    4.7528   11.3771   -0.8028 H   0  0  0  0  0  0  0  0  0  0  0  0
    5.0657   11.9897    0.8212 H   0  0  0  0  0  0  0  0  0  0  0  0
    6.2076   13.8439   -0.2462 H   0  0  0  0  0  0  0  0  0  0  0  0
  1  2  2  0  0  0  0
  2  3  1  0  0  0  0
  3  4  1  0  0  0  0
  1  5  1  0  0  0  0
  1  6  1  0  0  0  0
  2  7  1  0  0  0  0
  3  8  1  0  0  0  0
  3  9  1  0  0  0  0
  4 10  1  0  0  0  0
M  END
>  <Alias name>
Allyl alcohol

>  <Cp(liq,298)>   J/mol/K
146.3

$$$$
cis-Piperylene
  ChemBrain IXL

 13 12  0  0  0  0  0  0  0  0  1 V2000
    2.4117   13.7517    1.2828 C   0  0  0  0  0  0  0  0  0  0  0  0
    3.1919   12.9892    0.5134 C   0  0  0  0  0  0  0  0  0  0  0  0
    4.4677   13.5270   -0.0098 C   0  0  0  0  0  0  0  0  0  0  0  0
    5.2508   12.7624   -0.7742 C   0  0  0  0  0  0  0  0  0  0  0  0
    4.8433   11.3771   -1.0985 C   0  0  0  0  0  0  0  0  0  0  0  0
    1.4782   13.3582    1.6657 H   0  0  0  0  0  0  0  0  0  0  0  0
    2.7122   14.7638    1.5242 H   0  0  0  0  0  0  0  0  0  0  0  0
    2.8914   11.9771    0.2720 H   0  0  0  0  0  0  0  0  0  0  0  0
    4.7658   14.5407    0.2275 H   0  0  0  0  0  0  0  0  0  0  0  0
    6.1844   13.1559   -1.1571 H   0  0  0  0  0  0  0  0  0  0  0  0
    5.6246   10.8964   -1.6743 H   0  0  0  0  0  0  0  0  0  0  0  0
    4.6792   10.8250   -0.1813 H   0  0  0  0  0  0  0  0  0  0  0  0
    3.9281   11.3960   -1.6771 H   0  0  0  0  0  0  0  0  0  0  0  0
  1  2  2  0  0  0  0
  2  3  1  0  0  0  0
  3  4  2  0  0  0  0
  4  5  1  0  0  0  0
  1  6  1  0  0  0  0
  1  7  1  0  0  0  0
  2  8  1  0  0  0  0
  3  9  1  0  0  0  0
  4 10  1  0  0  0  0
  5 11  1  0  0  0  0
  5 12  1  0  0  0  0
  5 13  1  0  0  0  0
M  END
>  <Alias name>
cis-1,3-Pentadiene

>  <Cp(liq,298)>   J/mol/K
146.57

$$$$
1,4-Pentadiene
  ChemBrain IXL

 13 12  0  0  0  0  0  0  0  0  1 V2000
    6.7976   14.8813   -0.8574 C   0  0  0  0  0  0  0  0  0  0  0  0
    5.7035   15.5082   -0.4190 C   0  0  0  0  0  0  0  0  0  0  0  0
    4.4874   14.7316   -0.0901 C   0  0  0  0  0  0  0  0  0  0  0  0
    3.4234   15.6522    0.3691 C   0  0  0  0  0  0  0  0  0  0  0  0
    2.2280   15.1702    0.7170 C   0  0  0  0  0  0  0  0  0  0  0  0
    7.6876   15.4496   -1.0981 H   0  0  0  0  0  0  0  0  0  0  0  0
    6.7952   13.8044   -0.9722 H   0  0  0  0  0  0  0  0  0  0  0  0
    5.7059   16.5851   -0.3042 H   0  0  0  0  0  0  0  0  0  0  0  0
    4.7140   14.0214    0.6955 H   0  0  0  0  0  0  0  0  0  0  0  0
    4.1493   14.1999   -0.9710 H   0  0  0  0  0  0  0  0  0  0  0  0
    3.6145   16.7168    0.4230 H   0  0  0  0  0  0  0  0  0  0  0  0
    2.0368   14.1056    0.6631 H   0  0  0  0  0  0  0  0  0  0  0  0
    1.4494   15.8438    1.0530 H   0  0  0  0  0  0  0  0  0  0  0  0
  1  2  2  0  0  0  0
  2  3  1  0  0  0  0
  3  4  1  0  0  0  0
  4  5  2  0  0  0  0
  1  6  1  0  0  0  0
  1  7  1  0  0  0  0
  2  8  1  0  0  0  0
  3  9  1  0  0  0  0
  3 10  1  0  0  0  0
  4 11  1  0  0  0  0
  5 12  1  0  0  0  0
  5 13  1  0  0  0  0
M  END
>  <Alias name>
1,4-Pentadiene

>  <Cp(liq,298)>   J/mol/K
146.82

$$$$
1-Propanol
  ChemBrain IXL

 12 11  0  0  0  0  0  0  0  0  1 V2000
    2.4310   12.1043    0.1519 C   0  0  0  0  0  0  0  0  0  0  0  0
    3.6410   13.0581    0.1827 C   0  0  0  0  0  0  0  0  0  0  0  0
    4.9176   12.2806   -0.1923 C   0  0  0  0  0  0  0  0  0  0  0  0
    6.0719   13.1905   -0.1629 O   0  0  0  0  0  0  0  0  0  0  0  0
    2.5858   11.3035    0.8599 H   0  0  0  0  0  0  0  0  0  0  0  0
    1.5363   12.6492    0.4147 H   0  0  0  0  0  0  0  0  0  0  0  0
    2.3229   11.6918   -0.8403 H   0  0  0  0  0  0  0  0  0  0  0  0
    3.4862   13.8589   -0.5252 H   0  0  0  0  0  0  0  0  0  0  0  0
    3.7491   13.4706    1.1749 H   0  0  0  0  0  0  0  0  0  0  0  0
    5.0724   11.4798    0.5156 H   0  0  0  0  0  0  0  0  0  0  0  0
    4.8096   11.8681   -1.1845 H   0  0  0  0  0  0  0  0  0  0  0  0
    6.0173   13.9277   -0.7596 H   0  0  0  0  0  0  0  0  0  0  0  0
  1  2  1  0  0  0  0
  2  3  1  0  0  0  0
  3  4  1  0  0  0  0
  1  5  1  0  0  0  0
  1  6  1  0  0  0  0
  1  7  1  0  0  0  0
  2  8  1  0  0  0  0
  2  9  1  0  0  0  0
  3 10  1  0  0  0  0
  3 11  1  0  0  0  0
  4 12  1  0  0  0  0
M  END
>  <Alias name>
1-Propanol

>  <Cp(liq,298)>   J/mol/K
146.88

$$$$
1,2-Epoxybutane
  ChemBrain IXL

 13 13  0  0  0  0  0  0  0  0  1 V2000
    2.3742   13.9061    0.3957 C   0  0  0  0  0  0  0  0  0  0  0  0
    3.7200   13.6369   -0.2069 C   0  0  0  0  0  0  0  0  0  0  0  0
    4.8348   14.5979    0.2502 C   0  0  0  0  0  0  0  0  0  0  0  0
    6.2026   13.9031    0.1068 C   0  0  0  0  0  0  0  0  0  0  0  0
    3.1646   12.7151    0.8254 O   0  0  0  0  0  0  0  0  0  0  0  0
    1.5134   13.6698   -0.2174 H   0  0  0  0  0  0  0  0  0  0  0  0
    2.3240   14.6958    1.1351 H   0  0  0  0  0  0  0  0  0  0  0  0
    3.6905   13.2883   -1.2318 H   0  0  0  0  0  0  0  0  0  0  0  0
    4.8169   15.4897   -0.3640 H   0  0  0  0  0  0  0  0  0  0  0  0
    4.6750   14.8699    1.2862 H   0  0  0  0  0  0  0  0  0  0  0  0
    6.9859   14.5785    0.4278 H   0  0  0  0  0  0  0  0  0  0  0  0
    6.3626   13.6311   -0.9292 H   0  0  0  0  0  0  0  0  0  0  0  0
    6.2207   13.0114    0.7212 H   0  0  0  0  0  0  0  0  0  0  0  0
  1  2  1  0  0  0  0
  2  3  1  0  0  0  0
  3  4  1  0  0  0  0
  1  5  1  0  0  0  0
  5  2  1  0  0  0  0
  1  6  1  0  0  0  0
  1  7  1  0  0  0  0
  2  8  1  0  0  0  0
  3  9  1  0  0  0  0
  3 10  1  0  0  0  0
  4 11  1  0  0  0  0
  4 12  1  0  0  0  0
  4 13  1  0  0  0  0
M  END
>  <Alias name>
Ethylepoxide

>  <Cp(liq,298)>   J/mol/K
147

$$$$
Cyclopropylamine
  ChemBrain IXL

 11 11  0  0  0  0  0  0  0  0  1 V2000
    3.0318   12.8379    0.3316 C   0  0  0  0  0  0  0  0  0  0  0  0
    3.6790   11.5526   -0.2178 C   0  0  0  0  0  0  0  0  0  0  0  0
    2.2468   11.5107    0.3476 C   0  0  0  0  0  0  0  0  0  0  0  0
    4.7531   11.0111    0.6269 N   0  0  0  0  0  0  0  0  0  0  0  0
    5.6200   11.4795    0.4099 H   0  0  0  0  0  0  0  0  0  0  0  0
    4.8521   10.0224    0.4523 H   0  0  0  0  0  0  0  0  0  0  0  0
    3.3296   13.1662    1.3197 H   0  0  0  0  0  0  0  0  0  0  0  0
    2.6449   13.5506   -0.3861 H   0  0  0  0  0  0  0  0  0  0  0  0
    3.7799   11.5432   -1.2959 H   0  0  0  0  0  0  0  0  0  0  0  0
    1.4935   11.3647   -0.4166 H   0  0  0  0  0  0  0  0  0  0  0  0
    2.1782   10.9801    1.2891 H   0  0  0  0  0  0  0  0  0  0  0  0
  1  2  1  0  0  0  0
  1  3  1  0  0  0  0
  3  2  1  0  0  0  0
  2  4  1  0  0  0  0
  4  5  1  0  0  0  0
  4  6  1  0  0  0  0
  1  7  1  0  0  0  0
  1  8  1  0  0  0  0
  2  9  1  0  0  0  0
  3 10  1  0  0  0  0
  3 11  1  0  0  0  0
M  END
>  <Alias name>
Cyclopropylamine

>  <Cp(liq,298)>   J/mol/K
147.11

$$$$
1-Methylimidazole
  ChemBrain IXL

 12 12  0  0  0  0  0  0  0  0  1 V2000
    3.3792   11.8005   -0.4291 C   0  0  0  0  0  0  0  0  0  0  0  0
    2.9667   12.9290   -0.2310 C   0  0  0  0  0  0  0  0  0  0  0  0
    4.6231   11.8680   -0.5780 N   0  0  0  0  0  0  0  0  0  0  0  0
    4.9826   12.9744   -0.4807 C   0  0  0  0  0  0  0  0  0  0  0  0
    3.9454   13.6919   -0.2568 N   0  0  0  0  0  0  0  0  0  0  0  0
    3.8860   15.1358   -0.0645 C   0  0  0  0  0  0  0  0  0  0  0  0
    2.7775   10.9125   -0.4675 H   0  0  0  0  0  0  0  0  0  0  0  0
    1.9332   13.2158   -0.0627 H   0  0  0  0  0  0  0  0  0  0  0  0
    6.0117   13.3276   -0.5654 H   0  0  0  0  0  0  0  0  0  0  0  0
    2.8593   15.4450   -0.0185 H   0  0  0  0  0  0  0  0  0  0  0  0
    4.3793   15.3962    0.8679 H   0  0  0  0  0  0  0  0  0  0  0  0
    4.3715   15.6318   -0.8991 H   0  0  0  0  0  0  0  0  0  0  0  0
  1  2  2  0  0  0  0
  1  3  1  0  0  0  0
  3  4  2  0  0  0  0
  4  5  1  0  0  0  0
  5  2  1  0  0  0  0
  5  6  1  0  0  0  0
  1  7  1  0  0  0  0
  2  8  1  0  0  0  0
  4  9  1  0  0  0  0
  6 10  1  0  0  0  0
  6 11  1  0  0  0  0
  6 12  1  0  0  0  0
M  END
>  <Alias name>
1-Methylimidazole

>  <Cp(liq,298)>   J/mol/K
147.2

$$$$
Propionyl chloride
  ChemBrain IXL

 10  9  0  0  0  0  0  0  0  0  1 V2000
    4.1315   13.4657    0.1530 C   0  0  0  0  0  0  0  0  0  0  0  0
    3.1626   12.4155    0.5387 C   0  0  0  0  0  0  0  0  0  0  0  0
    3.4894   11.2407    0.5020 O   0  0  0  0  0  0  0  0  0  0  0  0
    1.5166   12.8676    1.0574 Cl  0  0  0  0  0  0  0  0  0  0  0  0
    5.4664   12.8098   -0.2502 C   0  0  0  0  0  0  0  0  0  0  0  0
    3.7388   14.0293   -0.6842 H   0  0  0  0  0  0  0  0  0  0  0  0
    4.2951   14.1314    0.9914 H   0  0  0  0  0  0  0  0  0  0  0  0
    6.1754   13.5782   -0.5325 H   0  0  0  0  0  0  0  0  0  0  0  0
    5.3028   12.1440   -1.0886 H   0  0  0  0  0  0  0  0  0  0  0  0
    5.8591   12.2462    0.5870 H   0  0  0  0  0  0  0  0  0  0  0  0
  1  2  1  0  0  0  0
  2  3  2  0  0  0  0
  2  4  1  0  0  0  0
  1  5  1  0  0  0  0
  1  6  1  0  0  0  0
  1  7  1  0  0  0  0
  5  8  1  0  0  0  0
  5  9  1  0  0  0  0
  5 10  1  0  0  0  0
M  END
>  <Alias name>
Propanoyl chloride

>  <Cp(liq,298)>   J/mol/K
147.3

$$$$
N,N-Dimethylformamide
  ChemBrain IXL

 12 11  0  0  0  0  0  0  0  0  1 V2000
    1.4820   11.2824    0.3825 O   0  0  0  0  0  0  0  0  0  0  0  0
    2.6084   10.9318    0.0713 C   0  0  0  0  0  0  0  0  0  0  0  0
    3.6570   11.8594    0.0776 N   0  0  0  0  0  0  0  0  0  0  0  0
    5.0142   11.4369   -0.2972 C   0  0  0  0  0  0  0  0  0  0  0  0
    3.4009   13.2557    0.4591 C   0  0  0  0  0  0  0  0  0  0  0  0
    2.7970    9.9031   -0.2098 H   0  0  0  0  0  0  0  0  0  0  0  0
    5.6864   12.2837   -0.2335 H   0  0  0  0  0  0  0  0  0  0  0  0
    5.0069   11.0574   -1.3115 H   0  0  0  0  0  0  0  0  0  0  0  0
    5.3492   10.6585    0.3771 H   0  0  0  0  0  0  0  0  0  0  0  0
    2.3522   13.3774    0.7007 H   0  0  0  0  0  0  0  0  0  0  0  0
    4.0023   13.5100    1.3232 H   0  0  0  0  0  0  0  0  0  0  0  0
    3.6595   13.9085   -0.3654 H   0  0  0  0  0  0  0  0  0  0  0  0
  1  2  2  0  0  0  0
  2  3  1  0  0  0  0
  3  4  1  0  0  0  0
  3  5  1  0  0  0  0
  2  6  1  0  0  0  0
  4  7  1  0  0  0  0
  4  8  1  0  0  0  0
  4  9  1  0  0  0  0
  5 10  1  0  0  0  0
  5 11  1  0  0  0  0
  5 12  1  0  0  0  0
M  END
>  <Alias name>
N,N-Dimethylformamide

>  <Cp(liq,298)>   J/mol/K
148.36

$$$$
Bromotrichloromethane
  ChemBrain IXL

  5  4  0  0  0  0  0  0  0  0  1 V2000
    1.5097   10.1902    0.4152 Br  0  0  0  0  0  0  0  0  0  0  0  0
    3.2040    9.4782   -0.1706 C   0  0  0  0  0  0  0  0  0  0  0  0
    4.1023   10.7368   -1.0604 Cl  0  0  0  0  0  0  0  0  0  0  0  0
    4.1538    8.9602    1.2479 Cl  0  0  0  0  0  0  0  0  0  0  0  0
    2.9230    8.0790   -1.2412 Cl  0  0  0  0  0  0  0  0  0  0  0  0
  1  2  1  0  0  0  0
  2  3  1  0  0  0  0
  2  4  1  0  0  0  0
  2  5  1  0  0  0  0
M  END
>  <Alias name>
Bromotrichloromethane

>  <Cp(liq,298)>   J/mol/K
148.5

$$$$
Crotonaldehyde
  ChemBrain IXL

 11 10  0  0  0  0  0  0  0  0  1 V2000
    2.2191   13.8266   -0.2276 C   0  0  0  0  0  0  0  0  0  0  0  0
    3.5906   14.5293   -0.2242 C   0  0  0  0  0  0  0  0  0  0  0  0
    4.7099   13.8083   -0.1259 C   0  0  0  0  0  0  0  0  0  0  0  0
    6.0093   14.4741   -0.1227 C   0  0  0  0  0  0  0  0  0  0  0  0
    7.0321   13.8151   -0.0329 O   0  0  0  0  0  0  0  0  0  0  0  0
    1.5204   14.4036   -0.8152 H   0  0  0  0  0  0  0  0  0  0  0  0
    1.8547   13.7434    0.7857 H   0  0  0  0  0  0  0  0  0  0  0  0
    2.3210   12.8403   -0.6557 H   0  0  0  0  0  0  0  0  0  0  0  0
    3.6463   15.6051   -0.3013 H   0  0  0  0  0  0  0  0  0  0  0  0
    4.6542   12.7325   -0.0488 H   0  0  0  0  0  0  0  0  0  0  0  0
    6.0650   15.5499   -0.1998 H   0  0  0  0  0  0  0  0  0  0  0  0
  1  2  1  0  0  0  0
  2  3  2  0  0  0  0
  3  4  1  0  0  0  0
  4  5  2  0  0  0  0
  1  6  1  0  0  0  0
  1  7  1  0  0  0  0
  1  8  1  0  0  0  0
  2  9  1  0  0  0  0
  3 10  1  0  0  0  0
  4 11  1  0  0  0  0
M  END
>  <Alias name>
Crotonaldehyde

>  <Cp(liq,298)>   J/mol/K
148.6

$$$$
trans-Piperylene
  ChemBrain IXL

 13 12  0  0  0  0  0  0  0  0  1 V2000
    2.3418   14.7933    1.7135 C   0  0  0  0  0  0  0  0  0  0  0  0
    3.1106   13.9418    1.0304 C   0  0  0  0  0  0  0  0  0  0  0  0
    4.2587   14.4476    0.2445 C   0  0  0  0  0  0  0  0  0  0  0  0
    5.0278   13.5959   -0.4387 C   0  0  0  0  0  0  0  0  0  0  0  0
    6.1762   14.1013   -1.2249 C   0  0  0  0  0  0  0  0  0  0  0  0
    1.5020   14.4230    2.2883 H   0  0  0  0  0  0  0  0  0  0  0  0
    2.5579   15.8545    1.6929 H   0  0  0  0  0  0  0  0  0  0  0  0
    2.8941   12.8809    1.0514 H   0  0  0  0  0  0  0  0  0  0  0  0
    4.4750   15.5088    0.2238 H   0  0  0  0  0  0  0  0  0  0  0  0
    4.8114   12.5349   -0.4179 H   0  0  0  0  0  0  0  0  0  0  0  0
    6.2354   15.1784   -1.1270 H   0  0  0  0  0  0  0  0  0  0  0  0
    6.0425   13.8405   -2.2674 H   0  0  0  0  0  0  0  0  0  0  0  0
    7.0908   13.6545   -0.8555 H   0  0  0  0  0  0  0  0  0  0  0  0
  1  2  2  0  0  0  0
  2  3  1  0  0  0  0
  3  4  2  0  0  0  0
  4  5  1  0  0  0  0
  1  6  1  0  0  0  0
  1  7  1  0  0  0  0
  2  8  1  0  0  0  0
  3  9  1  0  0  0  0
  4 10  1  0  0  0  0
  5 11  1  0  0  0  0
  5 12  1  0  0  0  0
  5 13  1  0  0  0  0
M  END
>  <Alias name>
trans-1,3-Pentadiene

>  <Cp(liq,298)>   J/mol/K
149.33

$$$$
Tetrahydropyran
  ChemBrain IXL

 16 16  0  0  0  0  0  0  0  0  1 V2000
    3.8757   11.6768   -0.4969 C   0  0  0  0  0  0  0  0  0  0  0  0
    2.4991   12.0142    0.1105 C   0  0  0  0  0  0  0  0  0  0  0  0
    4.9843   12.1366    0.4713 C   0  0  0  0  0  0  0  0  0  0  0  0
    2.4083   13.5342    0.3526 C   0  0  0  0  0  0  0  0  0  0  0  0
    4.8560   13.6548    0.7079 C   0  0  0  0  0  0  0  0  0  0  0  0
    3.5131   13.9530    1.2290 O   0  0  0  0  0  0  0  0  0  0  0  0
    3.9510   10.6078   -0.6527 H   0  0  0  0  0  0  0  0  0  0  0  0
    3.9880   12.1894   -1.4443 H   0  0  0  0  0  0  0  0  0  0  0  0
    1.7159   11.7080   -0.5718 H   0  0  0  0  0  0  0  0  0  0  0  0
    2.3832   11.4918    1.0520 H   0  0  0  0  0  0  0  0  0  0  0  0
    4.8781   11.6146    1.4142 H   0  0  0  0  0  0  0  0  0  0  0  0
    5.9545   11.9167    0.0435 H   0  0  0  0  0  0  0  0  0  0  0  0
    2.4824   14.0551   -0.5941 H   0  0  0  0  0  0  0  0  0  0  0  0
    1.4619   13.7709    0.8225 H   0  0  0  0  0  0  0  0  0  0  0  0
    5.6029   13.9748    1.4236 H   0  0  0  0  0  0  0  0  0  0  0  0
    5.0037   14.1793   -0.2281 H   0  0  0  0  0  0  0  0  0  0  0  0
  1  2  1  0  0  0  0
  1  3  1  0  0  0  0
  2  4  1  0  0  0  0
  3  5  1  0  0  0  0
  4  6  1  0  0  0  0
  5  6  1  0  0  0  0
  1  7  1  0  0  0  0
  1  8  1  0  0  0  0
  2  9  1  0  0  0  0
  2 10  1  0  0  0  0
  3 11  1  0  0  0  0
  3 12  1  0  0  0  0
  4 13  1  0  0  0  0
  4 14  1  0  0  0  0
  5 15  1  0  0  0  0
  5 16  1  0  0  0  0
M  END
>  <Alias name>
Tetrahydropyran

>  <Cp(liq,298)>   J/mol/K
149.6

$$$$
Ethyleneglycol
  ChemBrain IXL

 10  9  0  0  0  0  0  0  0  0  1 V2000
    2.3621   14.1728    0.3845 O   0  0  0  0  0  0  0  0  0  0  0  0
    3.4966   13.2558    0.2041 C   0  0  0  0  0  0  0  0  0  0  0  0
    4.7555   14.0630   -0.1668 C   0  0  0  0  0  0  0  0  0  0  0  0
    5.8900   13.1460   -0.3472 O   0  0  0  0  0  0  0  0  0  0  0  0
    1.5126   13.7404    0.6244 H   0  0  0  0  0  0  0  0  0  0  0  0
    6.7395   13.5784   -0.5871 H   0  0  0  0  0  0  0  0  0  0  0  0
    3.2710   12.5541   -0.5893 H   0  0  0  0  0  0  0  0  0  0  0  0
    3.6733   12.7145    1.1253 H   0  0  0  0  0  0  0  0  0  0  0  0
    4.9811   14.7647    0.6266 H   0  0  0  0  0  0  0  0  0  0  0  0
    4.5788   14.6043   -1.0880 H   0  0  0  0  0  0  0  0  0  0  0  0
  1  2  1  0  0  0  0
  2  3  1  0  0  0  0
  3  4  1  0  0  0  0
  1  5  1  0  0  0  0
  4  6  1  0  0  0  0
  2  7  1  0  0  0  0
  2  8  1  0  0  0  0
  3  9  1  0  0  0  0
  3 10  1  0  0  0  0
M  END
>  <Alias name>
Ethan-1,2-diol

>  <Cp(liq,298)>   J/mol/K
149.8

$$$$
2-Methylthiophene
  ChemBrain IXL

 12 12  0  0  0  0  0  0  0  0  1 V2000
    3.1373   13.5369    0.5810 C   0  0  0  0  0  0  0  0  0  0  0  0
    2.6158   14.6691    0.7518 C   0  0  0  0  0  0  0  0  0  0  0  0
    4.5087   13.6067    0.3043 C   0  0  0  0  0  0  0  0  0  0  0  0
    4.9545   14.7916    0.2799 C   0  0  0  0  0  0  0  0  0  0  0  0
    3.7411   15.9036    0.5912 S   0  0  0  0  0  0  0  0  0  0  0  0
    6.4051   15.1544    0.0034 C   0  0  0  0  0  0  0  0  0  0  0  0
    2.5753   12.6051    0.6434 H   0  0  0  0  0  0  0  0  0  0  0  0
    1.5570   14.8187    0.9769 H   0  0  0  0  0  0  0  0  0  0  0  0
    5.1261   12.7356    0.1286 H   0  0  0  0  0  0  0  0  0  0  0  0
    6.5306   16.2319    0.0561 H   0  0  0  0  0  0  0  0  0  0  0  0
    6.6861   14.8092   -0.9879 H   0  0  0  0  0  0  0  0  0  0  0  0
    7.0481   14.6823    0.7418 H   0  0  0  0  0  0  0  0  0  0  0  0
  1  2  2  0  0  0  0
  1  3  1  0  0  0  0
  3  4  2  0  0  0  0
  4  5  1  0  0  0  0
  5  2  1  0  0  0  0
  4  6  1  0  0  0  0
  1  7  1  0  0  0  0
  2  8  1  0  0  0  0
  3  9  1  0  0  0  0
  6 10  1  0  0  0  0
  6 11  1  0  0  0  0
  6 12  1  0  0  0  0
M  END
>  <Alias name>
2-Methylthiophene

>  <Cp(liq,298)>   J/mol/K
149.83

$$$$
1-Methylpyrrole
  ChemBrain IXL

 13 13  0  0  0  0  0  0  0  0  1 V2000
    3.2500   11.7213    0.4262 C   0  0  0  0  0  0  0  0  0  0  0  0
    2.9695   12.8063   -0.0250 C   0  0  0  0  0  0  0  0  0  0  0  0
    4.5034   11.7761    0.8548 C   0  0  0  0  0  0  0  0  0  0  0  0
    4.9137   12.8915    0.6398 C   0  0  0  0  0  0  0  0  0  0  0  0
    3.9808   13.5563    0.0925 N   0  0  0  0  0  0  0  0  0  0  0  0
    4.0523   14.9210   -0.3197 C   0  0  0  0  0  0  0  0  0  0  0  0
    2.5824   10.8567    0.4684 H   0  0  0  0  0  0  0  0  0  0  0  0
    2.0116   13.0799   -0.4550 H   0  0  0  0  0  0  0  0  0  0  0  0
    5.0722   10.9643    1.3202 H   0  0  0  0  0  0  0  0  0  0  0  0
    5.9123   13.2510    0.8787 H   0  0  0  0  0  0  0  0  0  0  0  0
    3.0546   15.3099   -0.4187 H   0  0  0  0  0  0  0  0  0  0  0  0
    4.5623   14.9793   -1.2717 H   0  0  0  0  0  0  0  0  0  0  0  0
    4.5937   15.4901    0.4231 H   0  0  0  0  0  0  0  0  0  0  0  0
  1  2  2  0  0  0  0
  1  3  1  0  0  0  0
  3  4  2  0  0  0  0
  4  5  1  0  0  0  0
  5  2  1  0  0  0  0
  5  6  1  0  0  0  0
  1  7  1  0  0  0  0
  2  8  1  0  0  0  0
  3  9  1  0  0  0  0
  4 10  1  0  0  0  0
  6 11  1  0  0  0  0
  6 12  1  0  0  0  0
  6 13  1  0  0  0  0
M  END
>  <Alias name>
1-Methylpyrrole

>  <Cp(liq,298)>   J/mol/K
150.06

$$$$
3-Methylthiophene
  ChemBrain IXL

 12 12  0  0  0  0  0  0  0  0  1 V2000
    3.2659   13.4513    0.2768 C   0  0  0  0  0  0  0  0  0  0  0  0
    2.6975   14.5824    0.3892 C   0  0  0  0  0  0  0  0  0  0  0  0
    4.6783   13.5584    0.1652 C   0  0  0  0  0  0  0  0  0  0  0  0
    5.0742   14.7416    0.1996 C   0  0  0  0  0  0  0  0  0  0  0  0
    3.8031   15.8306    0.3681 S   0  0  0  0  0  0  0  0  0  0  0  0
    5.6347   12.4015    0.0191 C   0  0  0  0  0  0  0  0  0  0  0  0
    2.7139   12.4974    0.2685 H   0  0  0  0  0  0  0  0  0  0  0  0
    1.6111   14.7241    0.4879 H   0  0  0  0  0  0  0  0  0  0  0  0
    6.1182   15.0171    0.1283 H   0  0  0  0  0  0  0  0  0  0  0  0
    6.6519   12.7861   -0.0192 H   0  0  0  0  0  0  0  0  0  0  0  0
    5.4239   11.8607   -0.8962 H   0  0  0  0  0  0  0  0  0  0  0  0
    5.5386   11.7324    0.8661 H   0  0  0  0  0  0  0  0  0  0  0  0
  1  2  2  0  0  0  0
  1  3  1  0  0  0  0
  3  4  2  0  0  0  0
  4  5  1  0  0  0  0
  5  2  1  0  0  0  0
  3  6  1  0  0  0  0
  1  7  1  0  0  0  0
  2  8  1  0  0  0  0
  4  9  1  0  0  0  0
  6 10  1  0  0  0  0
  6 11  1  0  0  0  0
  6 12  1  0  0  0  0
M  END
>  <Alias name>
3-Methylthiophene

>  <Cp(liq,298)>   J/mol/K
150.62

$$$$
1,4-Dioxane
  ChemBrain IXL

 14 14  0  0  0  0  0  0  0  0  1 V2000
    2.3479   11.1645    0.0479 C   0  0  0  0  0  0  0  0  0  0  0  0
    2.4504   12.6166    0.5535 C   0  0  0  0  0  0  0  0  0  0  0  0
    3.5226   13.3134   -0.1716 O   0  0  0  0  0  0  0  0  0  0  0  0
    4.8434   12.6729   -0.0934 C   0  0  0  0  0  0  0  0  0  0  0  0
    4.7409   11.2208   -0.5990 C   0  0  0  0  0  0  0  0  0  0  0  0
    3.6687   10.5240    0.1261 O   0  0  0  0  0  0  0  0  0  0  0  0
    2.0074   11.1634   -0.9770 H   0  0  0  0  0  0  0  0  0  0  0  0
    1.6462   10.6185    0.6610 H   0  0  0  0  0  0  0  0  0  0  0  0
    1.5123   13.1240    0.3837 H   0  0  0  0  0  0  0  0  0  0  0  0
    2.6726   12.6149    1.6104 H   0  0  0  0  0  0  0  0  0  0  0  0
    5.1840   12.6741    0.9315 H   0  0  0  0  0  0  0  0  0  0  0  0
    5.5451   13.2189   -0.7065 H   0  0  0  0  0  0  0  0  0  0  0  0
    5.6791   10.7134   -0.4292 H   0  0  0  0  0  0  0  0  0  0  0  0
    4.5187   11.2225   -1.6559 H   0  0  0  0  0  0  0  0  0  0  0  0
  1  2  1  0  0  0  0
  2  3  1  0  0  0  0
  3  4  1  0  0  0  0
  4  5  1  0  0  0  0
  5  6  1  0  0  0  0
  6  1  1  0  0  0  0
  1  7  1  0  0  0  0
  1  8  1  0  0  0  0
  2  9  1  0  0  0  0
  2 10  1  0  0  0  0
  4 11  1  0  0  0  0
  4 12  1  0  0  0  0
  5 13  1  0  0  0  0
  5 14  1  0  0  0  0
M  END
>  <Alias name>
1,4-Dioxane

>  <Cp(liq,298)>   J/mol/K
150.65

$$$$
2-Methylthiazole
  ChemBrain IXL

 11 11  0  0  0  0  0  0  0  0  1 V2000
    2.9547   13.4096    0.1136 C   0  0  0  0  0  0  0  0  0  0  0  0
    2.6069   14.6227    0.0746 C   0  0  0  0  0  0  0  0  0  0  0  0
    4.3244   13.2343    0.0847 N   0  0  0  0  0  0  0  0  0  0  0  0
    4.9656   14.2884    0.0276 C   0  0  0  0  0  0  0  0  0  0  0  0
    3.9432   15.6264    0.0014 S   0  0  0  0  0  0  0  0  0  0  0  0
    6.4907   14.3932   -0.0147 C   0  0  0  0  0  0  0  0  0  0  0  0
    2.2166   12.6016    0.1634 H   0  0  0  0  0  0  0  0  0  0  0  0
    1.5517   14.9670    0.0893 H   0  0  0  0  0  0  0  0  0  0  0  0
    6.7868   15.4329   -0.0242 H   0  0  0  0  0  0  0  0  0  0  0  0
    6.8678   13.9101   -0.9141 H   0  0  0  0  0  0  0  0  0  0  0  0
    6.9151   13.9127    0.8646 H   0  0  0  0  0  0  0  0  0  0  0  0
  1  2  2  0  0  0  0
  1  3  1  0  0  0  0
  3  4  2  0  0  0  0
  4  5  1  0  0  0  0
  5  2  1  0  0  0  0
  4  6  1  0  0  0  0
  1  7  1  0  0  0  0
  2  8  1  0  0  0  0
  6  9  1  0  0  0  0
  6 10  1  0  0  0  0
  6 11  1  0  0  0  0
M  END
>  <Alias name>
2-Methylthiazole

>  <Cp(liq,298)>   J/mol/K
150.7

$$$$
1,2-Pentadiene
  ChemBrain IXL

 13 12  0  0  0  0  0  0  0  0  1 V2000
    6.6775   15.2199   -0.9024 C   0  0  0  0  0  0  0  0  0  0  0  0
    5.4229   14.8862   -0.5916 C   0  0  0  0  0  0  0  0  0  0  0  0
    4.1683   14.5524   -0.2809 C   0  0  0  0  0  0  0  0  0  0  0  0
    3.4075   15.3622    0.6974 C   0  0  0  0  0  0  0  0  0  0  0  0
    2.0896   14.6432    1.0458 C   0  0  0  0  0  0  0  0  0  0  0  0
    6.8696   15.8984   -1.7243 H   0  0  0  0  0  0  0  0  0  0  0  0
    7.5032   14.8122   -0.3325 H   0  0  0  0  0  0  0  0  0  0  0  0
    3.7072   13.6891   -0.7447 H   0  0  0  0  0  0  0  0  0  0  0  0
    3.9974   15.4901    1.5966 H   0  0  0  0  0  0  0  0  0  0  0  0
    3.1872   16.3322    0.2693 H   0  0  0  0  0  0  0  0  0  0  0  0
    2.3097   13.6732    1.4742 H   0  0  0  0  0  0  0  0  0  0  0  0
    1.5334   15.2359    1.7614 H   0  0  0  0  0  0  0  0  0  0  0  0
    1.4994   14.5153    0.1468 H   0  0  0  0  0  0  0  0  0  0  0  0
  1  2  2  0  0  0  0
  2  3  2  0  0  0  0
  3  4  1  0  0  0  0
  4  5  1  0  0  0  0
  1  6  1  0  0  0  0
  1  7  1  0  0  0  0
  3  8  1  0  0  0  0
  4  9  1  0  0  0  0
  4 10  1  0  0  0  0
  5 11  1  0  0  0  0
  5 12  1  0  0  0  0
  5 13  1  0  0  0  0
M  END
>  <Alias name>
1,2-Pentadiene

>  <Cp(liq,298)>   J/mol/K
150.83

$$$$
1,1,2-Trichloroethane
  ChemBrain IXL

  8  7  0  0  0  0  0  0  0  0  1 V2000
    2.3984    9.6764   -0.4549 C   0  0  0  0  0  0  0  0  0  0  0  0
    3.7219   10.3553   -0.0523 C   0  0  0  0  0  0  0  0  0  0  0  0
    3.3721   11.8154    0.9113 Cl  0  0  0  0  0  0  0  0  0  0  0  0
    1.4948    9.2176    1.0133 Cl  0  0  0  0  0  0  0  0  0  0  0  0
    4.7002    9.2225    0.9183 Cl  0  0  0  0  0  0  0  0  0  0  0  0
    1.8045   10.3640   -1.0442 H   0  0  0  0  0  0  0  0  0  0  0  0
    2.6107    8.7900   -1.0398 H   0  0  0  0  0  0  0  0  0  0  0  0
    4.2704   10.6339   -0.9436 H   0  0  0  0  0  0  0  0  0  0  0  0
  1  2  1  0  0  0  0
  2  3  1  0  0  0  0
  1  4  1  0  0  0  0
  2  5  1  0  0  0  0
  1  6  1  0  0  0  0
  1  7  1  0  0  0  0
  2  8  1  0  0  0  0
M  END
>  <Alias name>
1,1,2-Trichloroethane

>  <Cp(liq,298)>   J/mol/K
150.9

$$$$
2-Methyl-1,3-butadiene
  ChemBrain IXL

 13 12  0  0  0  0  0  0  0  0  1 V2000
    2.1970   12.9776   -0.7664 C   0  0  0  0  0  0  0  0  0  0  0  0
    3.3539   12.6654   -0.1778 C   0  0  0  0  0  0  0  0  0  0  0  0
    4.3204   13.7320    0.1667 C   0  0  0  0  0  0  0  0  0  0  0  0
    5.4798   13.4192    0.7499 C   0  0  0  0  0  0  0  0  0  0  0  0
    3.6699   11.2527    0.1301 C   0  0  0  0  0  0  0  0  0  0  0  0
    1.4897   12.1971   -1.0185 H   0  0  0  0  0  0  0  0  0  0  0  0
    1.9658   14.0113   -0.9918 H   0  0  0  0  0  0  0  0  0  0  0  0
    4.0870   14.7662   -0.0543 H   0  0  0  0  0  0  0  0  0  0  0  0
    6.1870   14.1997    1.0020 H   0  0  0  0  0  0  0  0  0  0  0  0
    5.7131   12.3850    0.9709 H   0  0  0  0  0  0  0  0  0  0  0  0
    4.6429   11.1951    0.6022 H   0  0  0  0  0  0  0  0  0  0  0  0
    3.6789   10.6766   -0.7869 H   0  0  0  0  0  0  0  0  0  0  0  0
    2.9192   10.8527    0.8004 H   0  0  0  0  0  0  0  0  0  0  0  0
  1  2  2  0  0  0  0
  2  3  1  0  0  0  0
  3  4  2  0  0  0  0
  2  5  1  0  0  0  0
  1  6  1  0  0  0  0
  1  7  1  0  0  0  0
  3  8  1  0  0  0  0
  4  9  1  0  0  0  0
  4 10  1  0  0  0  0
  5 11  1  0  0  0  0
  5 12  1  0  0  0  0
  5 13  1  0  0  0  0
M  END
>  <Alias name>
Isoprene

>  <Cp(liq,298)>   J/mol/K
151.08

$$$$
Ethylurea
  ChemBrain IXL

 14 13  0  0  0  0  0  0  0  0  1 V2000
    3.5343   12.0670   -0.1010 N   0  0  0  0  0  0  0  0  0  0  0  0
    2.4947   12.0555    0.8367 C   0  0  0  0  0  0  0  0  0  0  0  0
    1.8142   11.0533    0.9807 O   0  0  0  0  0  0  0  0  0  0  0  0
    2.2362   13.1941    1.6091 N   0  0  0  0  0  0  0  0  0  0  0  0
    4.3547   13.2744   -0.2741 C   0  0  0  0  0  0  0  0  0  0  0  0
    5.4137   13.0238   -1.3651 C   0  0  0  0  0  0  0  0  0  0  0  0
    3.7203   11.2465   -0.6580 H   0  0  0  0  0  0  0  0  0  0  0  0
    1.4871   13.1858    2.2851 H   0  0  0  0  0  0  0  0  0  0  0  0
    2.7989   14.0231    1.4899 H   0  0  0  0  0  0  0  0  0  0  0  0
    3.7214   14.1019   -0.5691 H   0  0  0  0  0  0  0  0  0  0  0  0
    4.8481   13.5125    0.6601 H   0  0  0  0  0  0  0  0  0  0  0  0
    6.0182   13.9132   -1.4925 H   0  0  0  0  0  0  0  0  0  0  0  0
    4.9203   12.7858   -2.2993 H   0  0  0  0  0  0  0  0  0  0  0  0
    6.0469   12.1961   -1.0702 H   0  0  0  0  0  0  0  0  0  0  0  0
  1  2  1  0  0  0  0
  2  3  2  0  0  0  0
  2  4  1  0  0  0  0
  1  5  1  0  0  0  0
  5  6  1  0  0  0  0
  1  7  1  0  0  0  0
  4  8  1  0  0  0  0
  4  9  1  0  0  0  0
  5 10  1  0  0  0  0
  5 11  1  0  0  0  0
  6 12  1  0  0  0  0
  6 13  1  0  0  0  0
  6 14  1  0  0  0  0
M  END
>  <Alias name>
Ethylurea

>  <Cp(liq,298)>   J/mol/K
151.5

$$$$
Trichloroacetaldehyde
  ChemBrain IXL

  7  6  0  0  0  0  0  0  0  0  1 V2000
    2.4030    9.8923    0.1602 C   0  0  0  0  0  0  0  0  0  0  0  0
    3.7328   10.3908   -0.2563 C   0  0  0  0  0  0  0  0  0  0  0  0
    4.5093    9.6479   -0.8339 O   0  0  0  0  0  0  0  0  0  0  0  0
    1.5070   11.2003    0.9781 Cl  0  0  0  0  0  0  0  0  0  0  0  0
    1.4921    9.3558   -1.2769 Cl  0  0  0  0  0  0  0  0  0  0  0  0
    2.6069    8.5198    1.2815 Cl  0  0  0  0  0  0  0  0  0  0  0  0
    4.0166   11.4151   -0.0484 H   0  0  0  0  0  0  0  0  0  0  0  0
  1  2  1  0  0  0  0
  2  3  2  0  0  0  0
  1  4  1  0  0  0  0
  1  5  1  0  0  0  0
  1  6  1  0  0  0  0
  2  7  1  0  0  0  0
M  END
>  <Alias name>
Chloral

>  <Cp(liq,298)>   J/mol/K
151.5

$$$$
cis-2-Pentene
  ChemBrain IXL

 15 14  0  0  0  0  0  0  0  0  1 V2000
    3.4440   13.7762    0.3502 C   0  0  0  0  0  0  0  0  0  0  0  0
    4.7468   13.9606    0.1146 C   0  0  0  0  0  0  0  0  0  0  0  0
    5.2811   15.3298   -0.0777 C   0  0  0  0  0  0  0  0  0  0  0  0
    2.5292   14.9398    0.4202 C   0  0  0  0  0  0  0  0  0  0  0  0
    6.7976   15.2580   -0.3428 C   0  0  0  0  0  0  0  0  0  0  0  0
    3.0565   12.7748    0.4903 H   0  0  0  0  0  0  0  0  0  0  0  0
    5.4128   13.1082    0.0640 H   0  0  0  0  0  0  0  0  0  0  0  0
    4.7887   15.7941   -0.9232 H   0  0  0  0  0  0  0  0  0  0  0  0
    5.0982   15.9172    0.8136 H   0  0  0  0  0  0  0  0  0  0  0  0
    1.5217   14.5955    0.6181 H   0  0  0  0  0  0  0  0  0  0  0  0
    2.8472   15.6019    1.2162 H   0  0  0  0  0  0  0  0  0  0  0  0
    2.5499   15.4727   -0.5225 H   0  0  0  0  0  0  0  0  0  0  0  0
    7.1872   16.2587   -0.4831 H   0  0  0  0  0  0  0  0  0  0  0  0
    6.9808   14.6710   -1.2342 H   0  0  0  0  0  0  0  0  0  0  0  0
    7.2903   14.7941    0.5027 H   0  0  0  0  0  0  0  0  0  0  0  0
  1  2  2  0  0  0  0
  2  3  1  0  0  0  0
  1  4  1  0  0  0  0
  3  5  1  0  0  0  0
  1  6  1  0  0  0  0
  2  7  1  0  0  0  0
  3  8  1  0  0  0  0
  3  9  1  0  0  0  0
  4 10  1  0  0  0  0
  4 11  1  0  0  0  0
  4 12  1  0  0  0  0
  5 13  1  0  0  0  0
  5 14  1  0  0  0  0
  5 15  1  0  0  0  0
M  END
>  <Alias name>
cis-2-Pentene

>  <Cp(liq,298)>   J/mol/K
151.8

$$$$
3-Methylcyclopentene
  ChemBrain IXL

 16 16  0  0  0  0  0  0  0  0  1 V2000
    4.2205   15.0424    0.2164 C   0  0  0  0  0  0  0  0  0  0  0  0
    2.8310   14.8056    0.1261 C   0  0  0  0  0  0  0  0  0  0  0  0
    2.7492   13.4135   -0.5124 C   0  0  0  0  0  0  0  0  0  0  0  0
    4.2083   12.9052   -0.4801 C   0  0  0  0  0  0  0  0  0  0  0  0
    4.9418   14.0419   -0.1062 C   0  0  0  0  0  0  0  0  0  0  0  0
    4.4071   11.8246    0.5948 C   0  0  0  0  0  0  0  0  0  0  0  0
    4.6459   15.9991    0.5312 H   0  0  0  0  0  0  0  0  0  0  0  0
    2.3620   15.5525   -0.4966 H   0  0  0  0  0  0  0  0  0  0  0  0
    2.3937   14.7994    1.1177 H   0  0  0  0  0  0  0  0  0  0  0  0
    2.4137   13.5024   -1.5363 H   0  0  0  0  0  0  0  0  0  0  0  0
    2.1014   12.7690    0.0500 H   0  0  0  0  0  0  0  0  0  0  0  0
    4.5233   12.5522   -1.4526 H   0  0  0  0  0  0  0  0  0  0  0  0
    6.0346   14.0673   -0.0911 H   0  0  0  0  0  0  0  0  0  0  0  0
    5.4650   11.5788    0.6661 H   0  0  0  0  0  0  0  0  0  0  0  0
    3.8496   10.9446    0.3320 H   0  0  0  0  0  0  0  0  0  0  0  0
    4.0633   12.2029    1.5522 H   0  0  0  0  0  0  0  0  0  0  0  0
  1  2  1  0  0  0  0
  2  3  1  0  0  0  0
  3  4  1  0  0  0  0
  4  5  1  0  0  0  0
  5  1  2  0  0  0  0
  4  6  1  0  0  0  0
  1  7  1  0  0  0  0
  2  8  1  0  0  0  0
  2  9  1  0  0  0  0
  3 10  1  0  0  0  0
  3 11  1  0  0  0  0
  4 12  1  0  0  0  0
  5 13  1  0  0  0  0
  6 14  1  0  0  0  0
  6 15  1  0  0  0  0
  6 16  1  0  0  0  0
M  END
>  <Alias name>
3-Methylcyclopentene

>  <Cp(liq,298)>   J/mol/K
152.3

$$$$
2,3-Pentadiene
  ChemBrain IXL

 13 12  0  0  0  0  0  0  0  0  1 V2000
    3.4913   14.4802    1.3164 C   0  0  0  0  0  0  0  0  0  0  0  0
    4.5229   14.1298    0.5448 C   0  0  0  0  0  0  0  0  0  0  0  0
    5.5544   13.7793   -0.2267 C   0  0  0  0  0  0  0  0  0  0  0  0
    2.1125   14.1200    0.9170 C   0  0  0  0  0  0  0  0  0  0  0  0
    6.0229   14.6905   -1.2947 C   0  0  0  0  0  0  0  0  0  0  0  0
    3.6634   15.0281    2.2346 H   0  0  0  0  0  0  0  0  0  0  0  0
    6.0485   12.8282   -0.0710 H   0  0  0  0  0  0  0  0  0  0  0  0
    2.1298   13.1954    0.3533 H   0  0  0  0  0  0  0  0  0  0  0  0
    1.5020   13.9917    1.8023 H   0  0  0  0  0  0  0  0  0  0  0  0
    1.6966   14.9093    0.3030 H   0  0  0  0  0  0  0  0  0  0  0  0
    5.8304   15.7160   -1.0045 H   0  0  0  0  0  0  0  0  0  0  0  0
    5.4948   14.4705   -2.2143 H   0  0  0  0  0  0  0  0  0  0  0  0
    7.0861   14.5518   -1.4470 H   0  0  0  0  0  0  0  0  0  0  0  0
  1  2  2  0  0  0  0
  2  3  2  0  0  0  0
  1  4  1  0  0  0  0
  3  5  1  0  0  0  0
  1  6  1  0  0  0  0
  3  7  1  0  0  0  0
  4  8  1  0  0  0  0
  4  9  1  0  0  0  0
  4 10  1  0  0  0  0
  5 11  1  0  0  0  0
  5 12  1  0  0  0  0
  5 13  1  0  0  0  0
M  END
>  <Alias name>
2,3-Pentadiene

>  <Cp(liq,298)>   J/mol/K
152.34

$$$$
Cyclopentyl chloride
  ChemBrain IXL

 15 15  0  0  0  0  0  0  0  0  1 V2000
    4.3935   12.0949    0.6719 C   0  0  0  0  0  0  0  0  0  0  0  0
    4.6012   12.6744   -0.7196 C   0  0  0  0  0  0  0  0  0  0  0  0
    3.5267   13.7516   -0.8456 C   0  0  0  0  0  0  0  0  0  0  0  0
    2.3203   13.2334    0.0045 C   0  0  0  0  0  0  0  0  0  0  0  0
    2.8768   12.0280    0.8318 C   0  0  0  0  0  0  0  0  0  0  0  0
    6.2372   13.3614   -0.9054 Cl  0  0  0  0  0  0  0  0  0  0  0  0
    4.8056   12.7728    1.4092 H   0  0  0  0  0  0  0  0  0  0  0  0
    4.8442   11.1148    0.7655 H   0  0  0  0  0  0  0  0  0  0  0  0
    4.4288   11.9029   -1.4598 H   0  0  0  0  0  0  0  0  0  0  0  0
    3.2448   13.9269   -1.8763 H   0  0  0  0  0  0  0  0  0  0  0  0
    3.9011   14.6652   -0.4005 H   0  0  0  0  0  0  0  0  0  0  0  0
    1.5140   12.8911   -0.6321 H   0  0  0  0  0  0  0  0  0  0  0  0
    1.9729   14.0254    0.6561 H   0  0  0  0  0  0  0  0  0  0  0  0
    2.5242   11.1059    0.3865 H   0  0  0  0  0  0  0  0  0  0  0  0
    2.5740   12.0807    1.8701 H   0  0  0  0  0  0  0  0  0  0  0  0
  1  2  1  0  0  0  0
  2  3  1  0  0  0  0
  3  4  1  0  0  0  0
  4  5  1  0  0  0  0
  5  1  1  0  0  0  0
  2  6  1  0  0  0  0
  1  7  1  0  0  0  0
  1  8  1  0  0  0  0
  2  9  1  0  0  0  0
  3 10  1  0  0  0  0
  3 11  1  0  0  0  0
  4 12  1  0  0  0  0
  4 13  1  0  0  0  0
  5 14  1  0  0  0  0
  5 15  1  0  0  0  0
M  END
>  <Alias name>
Chlorocyclopentane

>  <Cp(liq,298)>   J/mol/K
152.4

$$$$
1,1-Dimethylcumulene
  ChemBrain IXL

 13 12  0  0  0  0  0  0  0  0  1 V2000
    3.2559   12.9712   -0.1575 C   0  0  0  0  0  0  0  0  0  0  0  0
    4.5428   12.6413   -0.2893 C   0  0  0  0  0  0  0  0  0  0  0  0
    5.8297   12.3114   -0.4211 C   0  0  0  0  0  0  0  0  0  0  0  0
    2.8830   14.2687    0.4489 C   0  0  0  0  0  0  0  0  0  0  0  0
    2.2022   12.0394   -0.6179 C   0  0  0  0  0  0  0  0  0  0  0  0
    6.3676   12.5784   -1.3224 H   0  0  0  0  0  0  0  0  0  0  0  0
    6.3357   11.7767    0.3732 H   0  0  0  0  0  0  0  0  0  0  0  0
    1.8060   14.3245    0.5480 H   0  0  0  0  0  0  0  0  0  0  0  0
    3.3404   14.3549    1.4268 H   0  0  0  0  0  0  0  0  0  0  0  0
    3.2296   15.0760   -0.1842 H   0  0  0  0  0  0  0  0  0  0  0  0
    2.6592   11.1215   -0.9665 H   0  0  0  0  0  0  0  0  0  0  0  0
    1.5310   11.8194    0.2031 H   0  0  0  0  0  0  0  0  0  0  0  0
    1.6454   12.4954   -1.4271 H   0  0  0  0  0  0  0  0  0  0  0  0
  1  2  2  0  0  0  0
  2  3  2  0  0  0  0
  1  4  1  0  0  0  0
  1  5  1  0  0  0  0
  3  6  1  0  0  0  0
  3  7  1  0  0  0  0
  4  8  1  0  0  0  0
  4  9  1  0  0  0  0
  4 10  1  0  0  0  0
  5 11  1  0  0  0  0
  5 12  1  0  0  0  0
  5 13  1  0  0  0  0
M  END
>  <Alias name>
3-Methyl-1,2-butadiene

>  <Cp(liq,298)>   J/mol/K
152.42

$$$$
2-Methyl-2-butene
  ChemBrain IXL

 15 14  0  0  0  0  0  0  0  0  1 V2000
    2.3889   13.9534    0.8687 C   0  0  0  0  0  0  0  0  0  0  0  0
    3.6317   14.4390    0.2282 C   0  0  0  0  0  0  0  0  0  0  0  0
    4.5282   13.5658   -0.2366 C   0  0  0  0  0  0  0  0  0  0  0  0
    4.2794   12.1123   -0.1113 C   0  0  0  0  0  0  0  0  0  0  0  0
    5.7709   14.0514   -0.8771 C   0  0  0  0  0  0  0  0  0  0  0  0
    2.3822   12.8704    0.8688 H   0  0  0  0  0  0  0  0  0  0  0  0
    2.3434   14.3148    1.8886 H   0  0  0  0  0  0  0  0  0  0  0  0
    1.5317   14.3197    0.3174 H   0  0  0  0  0  0  0  0  0  0  0  0
    3.8137   15.5026    0.1366 H   0  0  0  0  0  0  0  0  0  0  0  0
    5.1096   11.5656   -0.5412 H   0  0  0  0  0  0  0  0  0  0  0  0
    4.1791   11.8521    0.9352 H   0  0  0  0  0  0  0  0  0  0  0  0
    3.3676   11.8556   -0.6362 H   0  0  0  0  0  0  0  0  0  0  0  0
    5.7776   15.1344   -0.8772 H   0  0  0  0  0  0  0  0  0  0  0  0
    5.8164   13.6900   -1.8970 H   0  0  0  0  0  0  0  0  0  0  0  0
    6.6281   13.6852   -0.3257 H   0  0  0  0  0  0  0  0  0  0  0  0
  1  2  1  0  0  0  0
  2  3  2  0  0  0  0
  3  4  1  0  0  0  0
  3  5  1  0  0  0  0
  1  6  1  0  0  0  0
  1  7  1  0  0  0  0
  1  8  1  0  0  0  0
  2  9  1  0  0  0  0
  4 10  1  0  0  0  0
  4 11  1  0  0  0  0
  4 12  1  0  0  0  0
  5 13  1  0  0  0  0
  5 14  1  0  0  0  0
  5 15  1  0  0  0  0
M  END
>  <Alias name>
Trimethylethylene

>  <Cp(liq,298)>   J/mol/K
152.8

$$$$
Propylidenechloride
  ChemBrain IXL

 11 10  0  0  0  0  0  0  0  0  1 V2000
    4.2311   10.8421   -0.6611 C   0  0  0  0  0  0  0  0  0  0  0  0
    3.0716   11.5735    0.0428 C   0  0  0  0  0  0  0  0  0  0  0  0
    3.5769    9.5290   -1.6762 Cl  0  0  0  0  0  0  0  0  0  0  0  0
    5.1271   11.9956   -1.6855 Cl  0  0  0  0  0  0  0  0  0  0  0  0
    2.3118   10.5824    0.9456 C   0  0  0  0  0  0  0  0  0  0  0  0
    4.8991   10.4251    0.0823 H   0  0  0  0  0  0  0  0  0  0  0  0
    3.4675   12.3810    0.6462 H   0  0  0  0  0  0  0  0  0  0  0  0
    2.3949   11.9766   -0.7005 H   0  0  0  0  0  0  0  0  0  0  0  0
    1.9117    9.7775    0.3414 H   0  0  0  0  0  0  0  0  0  0  0  0
    2.9897   10.1755    1.6857 H   0  0  0  0  0  0  0  0  0  0  0  0
    1.5000   11.0975    1.4441 H   0  0  0  0  0  0  0  0  0  0  0  0
  1  2  1  0  0  0  0
  1  3  1  0  0  0  0
  1  4  1  0  0  0  0
  2  5  1  0  0  0  0
  1  6  1  0  0  0  0
  2  7  1  0  0  0  0
  2  8  1  0  0  0  0
  5  9  1  0  0  0  0
  5 10  1  0  0  0  0
  5 11  1  0  0  0  0
M  END
>  <Alias name>
1,1-Dichloropropane

>  <Cp(liq,298)>   J/mol/K
152.82

$$$$
Cyclohexene
  ChemBrain IXL

 16 16  0  0  0  0  0  0  0  0  1 V2000
    2.5657   13.0903    0.5760 C   0  0  0  0  0  0  0  0  0  0  0  0
    3.3524   14.4049    0.6139 C   0  0  0  0  0  0  0  0  0  0  0  0
    4.8395   14.1522    0.4493 C   0  0  0  0  0  0  0  0  0  0  0  0
    5.3294   12.9753   -0.0421 C   0  0  0  0  0  0  0  0  0  0  0  0
    4.4236   11.8300   -0.4548 C   0  0  0  0  0  0  0  0  0  0  0  0
    2.9825   12.3136   -0.6482 C   0  0  0  0  0  0  0  0  0  0  0  0
    2.7785   12.5087    1.4648 H   0  0  0  0  0  0  0  0  0  0  0  0
    1.5022   13.3037    0.5280 H   0  0  0  0  0  0  0  0  0  0  0  0
    3.0094   15.0449   -0.1887 H   0  0  0  0  0  0  0  0  0  0  0  0
    3.1750   14.8973    1.5628 H   0  0  0  0  0  0  0  0  0  0  0  0
    5.5341   14.9305    0.7286 H   0  0  0  0  0  0  0  0  0  0  0  0
    6.3983   12.8547   -0.1386 H   0  0  0  0  0  0  0  0  0  0  0  0
    4.4404   11.0684    0.3140 H   0  0  0  0  0  0  0  0  0  0  0  0
    4.7832   11.4053   -1.3847 H   0  0  0  0  0  0  0  0  0  0  0  0
    2.3260   11.4587   -0.7788 H   0  0  0  0  0  0  0  0  0  0  0  0
    2.9229   12.9523   -1.5211 H   0  0  0  0  0  0  0  0  0  0  0  0
  1  2  1  0  0  0  0
  2  3  1  0  0  0  0
  3  4  2  0  0  0  0
  4  5  1  0  0  0  0
  5  6  1  0  0  0  0
  1  6  1  0  0  0  0
  1  7  1  0  0  0  0
  1  8  1  0  0  0  0
  2  9  1  0  0  0  0
  2 10  1  0  0  0  0
  3 11  1  0  0  0  0
  4 12  1  0  0  0  0
  5 13  1  0  0  0  0
  5 14  1  0  0  0  0
  6 15  1  0  0  0  0
  6 16  1  0  0  0  0
M  END
>  <Alias name>
Cyclohexene

>  <Cp(liq,298)>   J/mol/K
152.9

$$$$
1-Methylcyclopentene
  ChemBrain IXL

 16 16  0  0  0  0  0  0  0  0  1 V2000
    3.6651   14.0844    0.4189 C   0  0  0  0  0  0  0  0  0  0  0  0
    2.2675   13.9961    0.1894 C   0  0  0  0  0  0  0  0  0  0  0  0
    2.0579   12.5298   -0.2353 C   0  0  0  0  0  0  0  0  0  0  0  0
    3.4915   11.9571   -0.3436 C   0  0  0  0  0  0  0  0  0  0  0  0
    4.3118   13.0154    0.1450 C   0  0  0  0  0  0  0  0  0  0  0  0
    5.8173   12.9011    0.3319 C   0  0  0  0  0  0  0  0  0  0  0  0
    4.1523   14.9863    0.7987 H   0  0  0  0  0  0  0  0  0  0  0  0
    1.9816   14.6711   -0.6066 H   0  0  0  0  0  0  0  0  0  0  0  0
    1.7234   14.2214    1.0953 H   0  0  0  0  0  0  0  0  0  0  0  0
    1.5546   12.4792   -1.1827 H   0  0  0  0  0  0  0  0  0  0  0  0
    1.5046   12.0022    0.5230 H   0  0  0  0  0  0  0  0  0  0  0  0
    3.6043   11.0760    0.2698 H   0  0  0  0  0  0  0  0  0  0  0  0
    3.7396   11.7415   -1.3745 H   0  0  0  0  0  0  0  0  0  0  0  0
    6.3225   13.6144   -0.3159 H   0  0  0  0  0  0  0  0  0  0  0  0
    6.1423   11.8987    0.0822 H   0  0  0  0  0  0  0  0  0  0  0  0
    6.0748   13.1148    1.3671 H   0  0  0  0  0  0  0  0  0  0  0  0
  1  2  1  0  0  0  0
  2  3  1  0  0  0  0
  3  4  1  0  0  0  0
  4  5  1  0  0  0  0
  5  1  2  0  0  0  0
  5  6  1  0  0  0  0
  1  7  1  0  0  0  0
  2  8  1  0  0  0  0
  2  9  1  0  0  0  0
  3 10  1  0  0  0  0
  3 11  1  0  0  0  0
  4 12  1  0  0  0  0
  4 13  1  0  0  0  0
  6 14  1  0  0  0  0
  6 15  1  0  0  0  0
  6 16  1  0  0  0  0
M  END
>  <Alias name>
1-Methylcyclopentene

>  <Cp(liq,298)>   J/mol/K
153.1

$$$$
Neopentane
  ChemBrain IXL

 17 16  0  0  0  0  0  0  0  0  1 V2000
    2.5578   12.0166    1.1582 C   0  0  0  0  0  0  0  0  0  0  0  0
    3.5414   12.0206   -0.0289 C   0  0  0  0  0  0  0  0  0  0  0  0
    3.3813   13.3315   -0.8245 C   0  0  0  0  0  0  0  0  0  0  0  0
    4.9857   11.9136    0.5000 C   0  0  0  0  0  0  0  0  0  0  0  0
    3.2410   10.8209   -0.9494 C   0  0  0  0  0  0  0  0  0  0  0  0
    2.6702   11.0958    1.7172 H   0  0  0  0  0  0  0  0  0  0  0  0
    2.7687   12.8595    1.8048 H   0  0  0  0  0  0  0  0  0  0  0  0
    1.5432   12.0917    0.7867 H   0  0  0  0  0  0  0  0  0  0  0  0
    2.3667   13.4069   -1.1958 H   0  0  0  0  0  0  0  0  0  0  0  0
    3.5927   14.1743   -0.1780 H   0  0  0  0  0  0  0  0  0  0  0  0
    4.0721   13.3342   -1.6587 H   0  0  0  0  0  0  0  0  0  0  0  0
    5.6768   11.9170   -0.3339 H   0  0  0  0  0  0  0  0  0  0  0  0
    5.0983   10.9925    1.0585 H   0  0  0  0  0  0  0  0  0  0  0  0
    5.1966   12.7561    1.1470 H   0  0  0  0  0  0  0  0  0  0  0  0
    3.9322   10.8235   -1.7832 H   0  0  0  0  0  0  0  0  0  0  0  0
    2.2266   10.8961   -1.3211 H   0  0  0  0  0  0  0  0  0  0  0  0
    3.3532    9.9000   -0.3904 H   0  0  0  0  0  0  0  0  0  0  0  0
  1  2  1  0  0  0  0
  2  3  1  0  0  0  0
  2  4  1  0  0  0  0
  2  5  1  0  0  0  0
  1  6  1  0  0  0  0
  1  7  1  0  0  0  0
  1  8  1  0  0  0  0
  3  9  1  0  0  0  0
  3 10  1  0  0  0  0
  3 11  1  0  0  0  0
  4 12  1  0  0  0  0
  4 13  1  0  0  0  0
  4 14  1  0  0  0  0
  5 15  1  0  0  0  0
  5 16  1  0  0  0  0
  5 17  1  0  0  0  0
M  END
>  <Alias name>
2,2-Dimethylpropane

>  <Cp(liq,298)>   J/mol/K
153.1

$$$$
Methylphosphonyl chlorofluoride
  ChemBrain IXL

  8  7  0  0  0  0  0  0  0  0  1 V2000
    2.7227   11.9009   -0.5709 C   0  0  0  0  0  0  0  0  0  0  0  0
    2.9504   10.2951    0.3594 P   0  0  0  0  0  0  0  0  0  0  0  0
    2.5108    9.1226   -0.5284 F   0  0  0  0  0  0  0  0  0  0  0  0
    2.1843   10.3156    1.5070 O   0  0  0  0  0  0  0  0  0  0  0  0
    4.9186   10.0709    0.8584 Cl  0  0  0  0  0  0  0  0  0  0  0  0
    1.6793   12.0200   -0.8355 H   0  0  0  0  0  0  0  0  0  0  0  0
    3.0329   12.7281    0.0555 H   0  0  0  0  0  0  0  0  0  0  0  0
    3.3240   11.8847   -1.4714 H   0  0  0  0  0  0  0  0  0  0  0  0
  1  2  1  0  0  0  0
  2  3  1  0  0  0  0
  2  4  2  0  0  0  0
  2  5  1  0  0  0  0
  1  6  1  0  0  0  0
  1  7  1  0  0  0  0
  1  8  1  0  0  0  0
M  END
>  <Alias name>
Methylphosphonyl chlorofluoride

>  <Cp(liq,298)>   J/mol/K
153.17

$$$$
Cyclobutanol
  ChemBrain IXL

 13 13  0  0  0  0  0  0  0  0  1 V2000
    2.4095   11.5751    0.3780 C   0  0  0  0  0  0  0  0  0  0  0  0
    3.4055   12.7444    0.5119 C   0  0  0  0  0  0  0  0  0  0  0  0
    4.4462   11.9484   -0.2978 C   0  0  0  0  0  0  0  0  0  0  0  0
    3.4261   10.8112   -0.4939 C   0  0  0  0  0  0  0  0  0  0  0  0
    5.5696   11.5200    0.5487 O   0  0  0  0  0  0  0  0  0  0  0  0
    5.3125   11.0799    1.3893 H   0  0  0  0  0  0  0  0  0  0  0  0
    1.5098   11.8458   -0.1606 H   0  0  0  0  0  0  0  0  0  0  0  0
    2.2401   11.0801    1.3261 H   0  0  0  0  0  0  0  0  0  0  0  0
    3.0678   13.6244   -0.0215 H   0  0  0  0  0  0  0  0  0  0  0  0
    3.7124   12.9229    1.5350 H   0  0  0  0  0  0  0  0  0  0  0  0
    4.7467   12.4311   -1.2194 H   0  0  0  0  0  0  0  0  0  0  0  0
    3.0985   10.7373   -1.5235 H   0  0  0  0  0  0  0  0  0  0  0  0
    3.7448    9.8762   -0.0501 H   0  0  0  0  0  0  0  0  0  0  0  0
  1  2  1  0  0  0  0
  2  3  1  0  0  0  0
  1  4  1  0  0  0  0
  4  3  1  0  0  0  0
  3  5  1  0  0  0  0
  5  6  1  0  0  0  0
  1  7  1  0  0  0  0
  1  8  1  0  0  0  0
  2  9  1  0  0  0  0
  2 10  1  0  0  0  0
  3 11  1  0  0  0  0
  4 12  1  0  0  0  0
  4 13  1  0  0  0  0
M  END
>  <Alias name>
Cyclobutanol

>  <Cp(liq,298)>   J/mol/K
153.7

$$$$
Chlorobenzene
  ChemBrain IXL

 12 12  0  0  0  0  0  0  0  0  1 V2000
    3.0986   13.8861    0.0574 C   0  0  0  0  0  0  0  0  0  0  0  0
    3.0526   15.2688    0.2363 C   0  0  0  0  0  0  0  0  0  0  0  0
    4.2301   16.0161    0.2021 C   0  0  0  0  0  0  0  0  0  0  0  0
    5.4535   15.3806   -0.0109 C   0  0  0  0  0  0  0  0  0  0  0  0
    5.4995   13.9979   -0.1898 C   0  0  0  0  0  0  0  0  0  0  0  0
    4.3220   13.2507   -0.1557 C   0  0  0  0  0  0  0  0  0  0  0  0
    4.3808   11.4824   -0.3847 Cl  0  0  0  0  0  0  0  0  0  0  0  0
    2.1844   13.3060    0.0839 H   0  0  0  0  0  0  0  0  0  0  0  0
    2.1028   15.7622    0.4018 H   0  0  0  0  0  0  0  0  0  0  0  0
    4.1944   17.0896    0.3410 H   0  0  0  0  0  0  0  0  0  0  0  0
    6.3677   15.9607   -0.0374 H   0  0  0  0  0  0  0  0  0  0  0  0
    6.4493   13.5046   -0.3552 H   0  0  0  0  0  0  0  0  0  0  0  0
  1  2  4  0  0  0  0
  2  3  4  0  0  0  0
  3  4  4  0  0  0  0
  4  5  4  0  0  0  0
  5  6  4  0  0  0  0
  6  1  4  0  0  0  0
  6  7  1  0  0  0  0
  1  8  1  0  0  0  0
  2  9  1  0  0  0  0
  3 10  1  0  0  0  0
  4 11  1  0  0  0  0
  5 12  1  0  0  0  0
M  END
>  <Alias name>
Chlorobenzene

>  <Cp(liq,298)>   J/mol/K
153.78

$$$$
Bromobenzene
  ChemBrain IXL

 12 12  0  0  0  0  0  0  0  0  1 V2000
    3.2260   14.2532    0.0000 C   0  0  0  0  0  0  0  0  0  0  0  0
    3.1259   15.6445    0.0198 C   0  0  0  0  0  0  0  0  0  0  0  0
    4.2804   16.4272   -0.0013 C   0  0  0  0  0  0  0  0  0  0  0  0
    5.5350   15.8187   -0.0422 C   0  0  0  0  0  0  0  0  0  0  0  0
    5.6352   14.4274   -0.0620 C   0  0  0  0  0  0  0  0  0  0  0  0
    4.4806   13.6447   -0.0408 C   0  0  0  0  0  0  0  0  0  0  0  0
    4.6191   11.7208   -0.0681 Br  0  0  0  0  0  0  0  0  0  0  0  0
    2.3297   13.6455    0.0164 H   0  0  0  0  0  0  0  0  0  0  0  0
    2.1519   16.1169    0.0514 H   0  0  0  0  0  0  0  0  0  0  0  0
    4.2027   17.5073    0.0141 H   0  0  0  0  0  0  0  0  0  0  0  0
    6.4313   16.4264   -0.0585 H   0  0  0  0  0  0  0  0  0  0  0  0
    6.6092   13.9550   -0.0937 H   0  0  0  0  0  0  0  0  0  0  0  0
  1  2  4  0  0  0  0
  2  3  4  0  0  0  0
  3  4  4  0  0  0  0
  4  5  4  0  0  0  0
  5  6  4  0  0  0  0
  6  1  4  0  0  0  0
  6  7  1  0  0  0  0
  1  8  1  0  0  0  0
  2  9  1  0  0  0  0
  3 10  1  0  0  0  0
  4 11  1  0  0  0  0
  5 12  1  0  0  0  0
M  END
>  <Alias name>
Bromobenzene

>  <Cp(liq,298)>   J/mol/K
154.29

$$$$
Isopropanol
  ChemBrain IXL

 12 11  0  0  0  0  0  0  0  0  1 V2000
    2.3370   10.9694    0.2862 C   0  0  0  0  0  0  0  0  0  0  0  0
    3.6088   11.8373    0.3501 C   0  0  0  0  0  0  0  0  0  0  0  0
    4.7787   11.0838   -0.3120 C   0  0  0  0  0  0  0  0  0  0  0  0
    3.3751   13.1021   -0.3617 O   0  0  0  0  0  0  0  0  0  0  0  0
    1.5171   11.4975    0.7502 H   0  0  0  0  0  0  0  0  0  0  0  0
    2.5086   10.0402    0.8091 H   0  0  0  0  0  0  0  0  0  0  0  0
    2.0939   10.7623   -0.7456 H   0  0  0  0  0  0  0  0  0  0  0  0
    3.8518   12.0444    1.3818 H   0  0  0  0  0  0  0  0  0  0  0  0
    4.9504   10.1546    0.2109 H   0  0  0  0  0  0  0  0  0  0  0  0
    5.6700   11.6921   -0.2672 H   0  0  0  0  0  0  0  0  0  0  0  0
    4.5357   10.8767   -1.3437 H   0  0  0  0  0  0  0  0  0  0  0  0
    4.1133   13.7000   -0.3707 H   0  0  0  0  0  0  0  0  0  0  0  0
  1  2  1  0  0  0  0
  2  3  1  0  0  0  0
  2  4  1  0  0  0  0
  1  5  1  0  0  0  0
  1  6  1  0  0  0  0
  1  7  1  0  0  0  0
  2  8  1  0  0  0  0
  3  9  1  0  0  0  0
  3 10  1  0  0  0  0
  3 11  1  0  0  0  0
  4 12  1  0  0  0  0
M  END
>  <Alias name>
2-Propanol

>  <Cp(liq,298)>   J/mol/K
154.43

$$$$
Cyclopentanone
  ChemBrain IXL

 14 14  0  0  0  0  0  0  0  0  1 V2000
    3.5879   10.7636   -0.0478 C   0  0  0  0  0  0  0  0  0  0  0  0
    2.6923   11.8328    0.2882 C   0  0  0  0  0  0  0  0  0  0  0  0
    3.2402   13.1582    0.2553 C   0  0  0  0  0  0  0  0  0  0  0  0
    4.6923   12.9868   -0.2062 C   0  0  0  0  0  0  0  0  0  0  0  0
    4.9431   11.4335   -0.3039 C   0  0  0  0  0  0  0  0  0  0  0  0
    1.5241   11.6253    0.5869 O   0  0  0  0  0  0  0  0  0  0  0  0
    3.6579   10.0619    0.7776 H   0  0  0  0  0  0  0  0  0  0  0  0
    3.2405   10.2564   -0.9432 H   0  0  0  0  0  0  0  0  0  0  0  0
    3.2072   13.5979    1.2478 H   0  0  0  0  0  0  0  0  0  0  0  0
    2.6860   13.7740   -0.4464 H   0  0  0  0  0  0  0  0  0  0  0  0
    4.8245   13.4471   -1.1793 H   0  0  0  0  0  0  0  0  0  0  0  0
    5.3660   13.4331    0.5144 H   0  0  0  0  0  0  0  0  0  0  0  0
    5.3064   11.1714   -1.2897 H   0  0  0  0  0  0  0  0  0  0  0  0
    5.6545   11.1230    0.4535 H   0  0  0  0  0  0  0  0  0  0  0  0
  2  3  1  0  0  0  0
  3  4  1  0  0  0  0
  4  5  1  0  0  0  0
  5  1  1  0  0  0  0
  1  2  1  0  0  0  0
  2  6  2  0  0  0  0
  1  7  1  0  0  0  0
  1  8  1  0  0  0  0
  3  9  1  0  0  0  0
  3 10  1  0  0  0  0
  4 11  1  0  0  0  0
  4 12  1  0  0  0  0
  5 13  1  0  0  0  0
  5 14  1  0  0  0  0
M  END
>  <Alias name>
Cyclopentanone

>  <Cp(liq,298)>   J/mol/K
154.5

$$$$
1-Pentene
  ChemBrain IXL

 15 14  0  0  0  0  0  0  0  0  1 V2000
    2.3618   16.2137    0.0000 C   0  0  0  0  0  0  0  0  0  0  0  0
    3.5349   15.5780   -0.0487 C   0  0  0  0  0  0  0  0  0  0  0  0
    4.7937   16.3522   -0.1387 C   0  0  0  0  0  0  0  0  0  0  0  0
    5.9890   15.4273    0.1641 C   0  0  0  0  0  0  0  0  0  0  0  0
    7.2991   16.2330    0.0696 C   0  0  0  0  0  0  0  0  0  0  0  0
    1.4413   15.6471    0.0658 H   0  0  0  0  0  0  0  0  0  0  0  0
    2.3308   17.2961   -0.0263 H   0  0  0  0  0  0  0  0  0  0  0  0
    3.5654   14.4957   -0.0224 H   0  0  0  0  0  0  0  0  0  0  0  0
    4.7721   17.1613    0.5810 H   0  0  0  0  0  0  0  0  0  0  0  0
    4.8963   16.7595   -1.1368 H   0  0  0  0  0  0  0  0  0  0  0  0
    6.0104   14.6179   -0.5551 H   0  0  0  0  0  0  0  0  0  0  0  0
    5.8868   15.0203    1.1625 H   0  0  0  0  0  0  0  0  0  0  0  0
    7.2778   17.0424    0.7889 H   0  0  0  0  0  0  0  0  0  0  0  0
    7.4014   16.6399   -0.9288 H   0  0  0  0  0  0  0  0  0  0  0  0
    8.1387   15.5830    0.2824 H   0  0  0  0  0  0  0  0  0  0  0  0
  1  2  2  0  0  0  0
  2  3  1  0  0  0  0
  3  4  1  0  0  0  0
  4  5  1  0  0  0  0
  1  6  1  0  0  0  0
  1  7  1  0  0  0  0
  2  8  1  0  0  0  0
  3  9  1  0  0  0  0
  3 10  1  0  0  0  0
  4 11  1  0  0  0  0
  4 12  1  0  0  0  0
  5 13  1  0  0  0  0
  5 14  1  0  0  0  0
  5 15  1  0  0  0  0
M  END
>  <Alias name>
1-Pentene

>  <Cp(liq,298)>   J/mol/K
155.3

$$$$
2,2-Dichloropropane
  ChemBrain IXL

 11 10  0  0  0  0  0  0  0  0  1 V2000
    2.2938   11.1294    0.7646 C   0  0  0  0  0  0  0  0  0  0  0  0
    3.1662   10.3769   -0.2588 C   0  0  0  0  0  0  0  0  0  0  0  0
    4.2870   11.3075   -0.7611 C   0  0  0  0  0  0  0  0  0  0  0  0
    3.8880    8.9414    0.5166 Cl  0  0  0  0  0  0  0  0  0  0  0  0
    2.1568    9.8637   -1.6373 Cl  0  0  0  0  0  0  0  0  0  0  0  0
    1.5062   10.4753    1.1177 H   0  0  0  0  0  0  0  0  0  0  0  0
    2.9066   11.4410    1.6015 H   0  0  0  0  0  0  0  0  0  0  0  0
    1.8556   12.0008    0.2939 H   0  0  0  0  0  0  0  0  0  0  0  0
    3.8489   12.1789   -1.2318 H   0  0  0  0  0  0  0  0  0  0  0  0
    4.9001   10.7786   -1.4804 H   0  0  0  0  0  0  0  0  0  0  0  0
    4.8999   11.6190    0.0757 H   0  0  0  0  0  0  0  0  0  0  0  0
  1  2  1  0  0  0  0
  2  3  1  0  0  0  0
  2  4  1  0  0  0  0
  2  5  1  0  0  0  0
  1  6  1  0  0  0  0
  1  7  1  0  0  0  0
  1  8  1  0  0  0  0
  3  9  1  0  0  0  0
  3 10  1  0  0  0  0
  3 11  1  0  0  0  0
M  END
>  <Alias name>
2,2-Dichloropropane

>  <Cp(liq,298)>   J/mol/K
155.65

$$$$
2-Cyanopropane
  ChemBrain IXL

 12 11  0  0  0  0  0  0  0  0  1 V2000
    3.3445   12.2631   -0.4459 C   0  0  0  0  0  0  0  0  0  0  0  0
    3.5337   11.0064    0.4256 C   0  0  0  0  0  0  0  0  0  0  0  0
    2.1670   10.3349    0.6622 C   0  0  0  0  0  0  0  0  0  0  0  0
    4.4733   10.0193   -0.2937 C   0  0  0  0  0  0  0  0  0  0  0  0
    5.1795    9.2775   -0.8341 N   0  0  0  0  0  0  0  0  0  0  0  0
    4.3050   12.7350   -0.6123 H   0  0  0  0  0  0  0  0  0  0  0  0
    2.6841   12.9569    0.0595 H   0  0  0  0  0  0  0  0  0  0  0  0
    2.9114   11.9807   -1.3975 H   0  0  0  0  0  0  0  0  0  0  0  0
    3.9667   11.2888    1.3772 H   0  0  0  0  0  0  0  0  0  0  0  0
    1.5066   11.0287    1.1676 H   0  0  0  0  0  0  0  0  0  0  0  0
    2.2999    9.4517    1.2747 H   0  0  0  0  0  0  0  0  0  0  0  0
    1.7340   10.0524   -0.2894 H   0  0  0  0  0  0  0  0  0  0  0  0
  1  2  1  0  0  0  0
  2  3  1  0  0  0  0
  4  5  3  0  0  0  0
  4  2  1  0  0  0  0
  1  6  1  0  0  0  0
  1  7  1  0  0  0  0
  1  8  1  0  0  0  0
  2  9  1  0  0  0  0
  3 10  1  0  0  0  0
  3 11  1  0  0  0  0
  3 12  1  0  0  0  0
M  END
>  <Alias name>
Isobutyronitrile

>  <Cp(liq,298)>   J/mol/K
156.1

$$$$
3-Methyl-1-butene
  ChemBrain IXL

 15 14  0  0  0  0  0  0  0  0  1 V2000
    3.5481   12.3932   -0.3998 C   0  0  0  0  0  0  0  0  0  0  0  0
    3.9287   13.5574    0.4327 C   0  0  0  0  0  0  0  0  0  0  0  0
    3.8925   11.0903    0.3492 C   0  0  0  0  0  0  0  0  0  0  0  0
    5.2144   13.7908    0.7072 C   0  0  0  0  0  0  0  0  0  0  0  0
    2.0337   12.4377   -0.6836 C   0  0  0  0  0  0  0  0  0  0  0  0
    4.0916   12.4257   -1.3359 H   0  0  0  0  0  0  0  0  0  0  0  0
    3.1641   14.2199    0.8191 H   0  0  0  0  0  0  0  0  0  0  0  0
    4.9568   11.0580    0.5470 H   0  0  0  0  0  0  0  0  0  0  0  0
    3.6126   10.2394   -0.2592 H   0  0  0  0  0  0  0  0  0  0  0  0
    3.3502   11.0582    1.2861 H   0  0  0  0  0  0  0  0  0  0  0  0
    5.4921   14.6423    1.3160 H   0  0  0  0  0  0  0  0  0  0  0  0
    5.9797   13.1287    0.3211 H   0  0  0  0  0  0  0  0  0  0  0  0
    1.7554   11.5866   -1.2925 H   0  0  0  0  0  0  0  0  0  0  0  0
    1.4898   12.4052    0.2525 H   0  0  0  0  0  0  0  0  0  0  0  0
    1.7919   13.3527   -1.2100 H   0  0  0  0  0  0  0  0  0  0  0  0
  1  2  1  0  0  0  0
  1  3  1  0  0  0  0
  2  4  2  0  0  0  0
  1  5  1  0  0  0  0
  1  6  1  0  0  0  0
  2  7  1  0  0  0  0
  3  8  1  0  0  0  0
  3  9  1  0  0  0  0
  3 10  1  0  0  0  0
  4 11  1  0  0  0  0
  4 12  1  0  0  0  0
  5 13  1  0  0  0  0
  5 14  1  0  0  0  0
  5 15  1  0  0  0  0
M  END
>  <Alias name>
3-Methyl-1-butene

>  <Cp(liq,298)>   J/mol/K
156.1

$$$$
Pyrrolidine
  ChemBrain IXL

 14 14  0  0  0  0  0  0  0  0  1 V2000
    2.6166   10.9336   -0.4205 C   0  0  0  0  0  0  0  0  0  0  0  0
    4.1557   10.8583   -0.6304 C   0  0  0  0  0  0  0  0  0  0  0  0
    2.4450   11.8912    0.7553 C   0  0  0  0  0  0  0  0  0  0  0  0
    4.7282   11.9836    0.2858 C   0  0  0  0  0  0  0  0  0  0  0  0
    3.5700   12.8128    0.6179 N   0  0  0  0  0  0  0  0  0  0  0  0
    3.7266   13.3262    1.4722 H   0  0  0  0  0  0  0  0  0  0  0  0
    2.1619   11.3769   -1.2977 H   0  0  0  0  0  0  0  0  0  0  0  0
    2.1867    9.9592   -0.2242 H   0  0  0  0  0  0  0  0  0  0  0  0
    4.5473    9.8998   -0.3129 H   0  0  0  0  0  0  0  0  0  0  0  0
    4.3920   11.0379   -1.6719 H   0  0  0  0  0  0  0  0  0  0  0  0
    1.4945   12.4088    0.7196 H   0  0  0  0  0  0  0  0  0  0  0  0
    2.5430   11.3404    1.6827 H   0  0  0  0  0  0  0  0  0  0  0  0
    5.1004   11.5309    1.1966 H   0  0  0  0  0  0  0  0  0  0  0  0
    5.5136   12.5495   -0.1995 H   0  0  0  0  0  0  0  0  0  0  0  0
  1  2  1  0  0  0  0
  1  3  1  0  0  0  0
  2  4  1  0  0  0  0
  3  5  1  0  0  0  0
  4  5  1  0  0  0  0
  5  6  1  0  0  0  0
  1  7  1  0  0  0  0
  1  8  1  0  0  0  0
  2  9  1  0  0  0  0
  2 10  1  0  0  0  0
  3 11  1  0  0  0  0
  3 12  1  0  0  0  0
  4 13  1  0  0  0  0
  4 14  1  0  0  0  0
M  END
>  <Alias name>
Pyrrolidine

>  <Cp(liq,298)>   J/mol/K
156.57

$$$$
Halothane
  ChemBrain IXL

  8  7  0  0  0  0  0  0  0  0  1 V2000
    2.3313    9.0960    0.6497 C   0  0  0  0  0  0  0  0  0  0  0  0
    3.2082    9.8541   -0.3680 C   0  0  0  0  0  0  0  0  0  0  0  0
    1.4873    8.2592   -0.0122 F   0  0  0  0  0  0  0  0  0  0  0  0
    1.6068    9.9881    1.3771 F   0  0  0  0  0  0  0  0  0  0  0  0
    3.1262    8.3720    1.4827 F   0  0  0  0  0  0  0  0  0  0  0  0
    2.1660   10.8048   -1.4608 Cl  0  0  0  0  0  0  0  0  0  0  0  0
    4.2373    8.5894   -1.4002 Br  0  0  0  0  0  0  0  0  0  0  0  0
    3.8797   10.5199    0.1598 H   0  0  0  0  0  0  0  0  0  0  0  0
  1  2  1  0  0  0  0
  1  3  1  0  0  0  0
  1  4  1  0  0  0  0
  1  5  1  0  0  0  0
  2  6  1  0  0  0  0
  2  7  1  0  0  0  0
  2  8  1  0  0  0  0
M  END
>  <Alias name>
2-Bromo-2-chloro-1,1,1-trifluoroethane

>  <Cp(liq,298)>   J/mol/K
156.6

$$$$
Bicyclo(2,2,2)oct-2-ene 
  ChemBrain IXL

 20 21  0  0  0  0  0  0  0  0  1 V2000
    2.8283   12.3085   -1.2047 C   0  0  0  0  0  0  0  0  0  0  0  0
    3.0748   11.5031    0.1173 C   0  0  0  0  0  0  0  0  0  0  0  0
    3.6287   13.6473   -1.1286 C   0  0  0  0  0  0  0  0  0  0  0  0
    3.8739   12.3897    1.0641 C   0  0  0  0  0  0  0  0  0  0  0  0
    3.0722   13.7077    1.3074 C   0  0  0  0  0  0  0  0  0  0  0  0
    5.0832   12.7259    0.3951 C   0  0  0  0  0  0  0  0  0  0  0  0
    3.0197   14.5155   -0.0348 C   0  0  0  0  0  0  0  0  0  0  0  0
    4.9583   13.3442   -0.7245 C   0  0  0  0  0  0  0  0  0  0  0  0
    3.1687   11.7281   -2.0541 H   0  0  0  0  0  0  0  0  0  0  0  0
    1.7749   12.5217   -1.3067 H   0  0  0  0  0  0  0  0  0  0  0  0
    3.6450   10.6049   -0.1038 H   0  0  0  0  0  0  0  0  0  0  0  0
    2.1333   11.2368    0.5707 H   0  0  0  0  0  0  0  0  0  0  0  0
    3.6228   14.1597   -2.0829 H   0  0  0  0  0  0  0  0  0  0  0  0
    4.0782   11.8799    1.9977 H   0  0  0  0  0  0  0  0  0  0  0  0
    3.5655   14.2989    2.0698 H   0  0  0  0  0  0  0  0  0  0  0  0
    2.0684   13.4677    1.6241 H   0  0  0  0  0  0  0  0  0  0  0  0
    6.0575   12.4704    0.8042 H   0  0  0  0  0  0  0  0  0  0  0  0
    3.5999   15.4288    0.0662 H   0  0  0  0  0  0  0  0  0  0  0  0
    1.9983   14.7564   -0.2834 H   0  0  0  0  0  0  0  0  0  0  0  0
    5.8203   13.6236   -1.3252 H   0  0  0  0  0  0  0  0  0  0  0  0
  1  2  1  0  0  0  0
  3  1  1  0  0  0  0
  4  2  1  0  0  0  0
  8  3  1  0  0  0  0
  3  7  1  0  0  0  0
  5  4  1  0  0  0  0
  4  6  1  0  0  0  0
  7  5  1  0  0  0  0
  6  8  2  0  0  0  0
  1  9  1  0  0  0  0
  1 10  1  0  0  0  0
  2 11  1  0  0  0  0
  2 12  1  0  0  0  0
  3 13  1  0  0  0  0
  4 14  1  0  0  0  0
  5 15  1  0  0  0  0
  5 16  1  0  0  0  0
  6 17  1  0  0  0  0
  7 18  1  0  0  0  0
  7 19  1  0  0  0  0
  8 20  1  0  0  0  0
M  END
>  <Alias name>
Bicyclo[2.2.2]oct-2-ene 

>  <Cp(liq,298)>   J/mol/K
156.73

$$$$
1,2-Dichloropropane
  ChemBrain IXL

 11 10  0  0  0  0  0  0  0  0  1 V2000
    3.1606   13.5749    0.4663 C   0  0  0  0  0  0  0  0  0  0  0  0
    4.1435   12.8823   -0.4975 C   0  0  0  0  0  0  0  0  0  0  0  0
    5.5882   13.2603   -0.1170 C   0  0  0  0  0  0  0  0  0  0  0  0
    3.9418   11.1134   -0.3829 Cl  0  0  0  0  0  0  0  0  0  0  0  0
    1.4876   13.1466    0.0186 Cl  0  0  0  0  0  0  0  0  0  0  0  0
    3.3580   13.2480    1.4798 H   0  0  0  0  0  0  0  0  0  0  0  0
    3.2879   14.6484    0.4020 H   0  0  0  0  0  0  0  0  0  0  0  0
    3.9415   13.2037   -1.5117 H   0  0  0  0  0  0  0  0  0  0  0  0
    5.7106   14.3341   -0.1863 H   0  0  0  0  0  0  0  0  0  0  0  0
    6.2790   12.7737   -0.7944 H   0  0  0  0  0  0  0  0  0  0  0  0
    5.7903   12.9386    0.8972 H   0  0  0  0  0  0  0  0  0  0  0  0
  1  2  1  0  0  0  0
  2  3  1  0  0  0  0
  2  4  1  0  0  0  0
  1  5  1  0  0  0  0
  1  6  1  0  0  0  0
  1  7  1  0  0  0  0
  2  8  1  0  0  0  0
  3  9  1  0  0  0  0
  3 10  1  0  0  0  0
  3 11  1  0  0  0  0
M  END
>  <Alias name>
1,2-Dichloropropane

>  <Cp(liq,298)>   J/mol/K
156.81

$$$$
2-Methyltetrahydrofuran
  ChemBrain IXL

 16 16  0  0  0  0  0  0  0  0  1 V2000
    4.4619   15.0031   -0.0558 O   0  0  0  0  0  0  0  0  0  0  0  0
    4.7441   13.5946   -0.3630 C   0  0  0  0  0  0  0  0  0  0  0  0
    3.4838   12.8540    0.0693 C   0  0  0  0  0  0  0  0  0  0  0  0
    2.3575   13.8205   -0.2550 C   0  0  0  0  0  0  0  0  0  0  0  0
    2.9841   15.2325   -0.0767 C   0  0  0  0  0  0  0  0  0  0  0  0
    5.9845   13.0883    0.3984 C   0  0  0  0  0  0  0  0  0  0  0  0
    4.8827   13.4792   -1.4308 H   0  0  0  0  0  0  0  0  0  0  0  0
    3.3696   11.9165   -0.4605 H   0  0  0  0  0  0  0  0  0  0  0  0
    3.5158   12.6839    1.1384 H   0  0  0  0  0  0  0  0  0  0  0  0
    2.0745   13.6891   -1.2921 H   0  0  0  0  0  0  0  0  0  0  0  0
    1.4993   13.6768    0.3896 H   0  0  0  0  0  0  0  0  0  0  0  0
    2.6976   15.8695   -0.9043 H   0  0  0  0  0  0  0  0  0  0  0  0
    2.6751   15.6740    0.8626 H   0  0  0  0  0  0  0  0  0  0  0  0
    6.8533   13.6574    0.0918 H   0  0  0  0  0  0  0  0  0  0  0  0
    6.1422   12.0404    0.1753 H   0  0  0  0  0  0  0  0  0  0  0  0
    5.8297   13.2115    1.4632 H   0  0  0  0  0  0  0  0  0  0  0  0
  1  2  1  0  0  0  0
  2  3  1  0  0  0  0
  3  4  1  0  0  0  0
  4  5  1  0  0  0  0
  5  1  1  0  0  0  0
  2  6  1  0  0  0  0
  2  7  1  0  0  0  0
  3  8  1  0  0  0  0
  3  9  1  0  0  0  0
  4 10  1  0  0  0  0
  4 11  1  0  0  0  0
  5 12  1  0  0  0  0
  5 13  1  0  0  0  0
  6 14  1  0  0  0  0
  6 15  1  0  0  0  0
  6 16  1  0  0  0  0
M  END
>  <Alias name>
2-Methyltetrahydrofuran

>  <Cp(liq,298)>   J/mol/K
156.89

$$$$
1,3-Dichloropropane
  ChemBrain IXL

 11 10  0  0  0  0  0  0  0  0  1 V2000
    1.4826   13.1241   -0.2196 Cl  0  0  0  0  0  0  0  0  0  0  0  0
    3.0228   14.0115   -0.3719 C   0  0  0  0  0  0  0  0  0  0  0  0
    4.1216   13.2723    0.4162 C   0  0  0  0  0  0  0  0  0  0  0  0
    5.4519   14.0389    0.2847 C   0  0  0  0  0  0  0  0  0  0  0  0
    6.7239   13.1831    1.1970 Cl  0  0  0  0  0  0  0  0  0  0  0  0
    2.9039   15.0117    0.0261 H   0  0  0  0  0  0  0  0  0  0  0  0
    3.3043   14.0695   -1.4160 H   0  0  0  0  0  0  0  0  0  0  0  0
    3.8400   13.2143    1.4603 H   0  0  0  0  0  0  0  0  0  0  0  0
    4.2404   12.2721    0.0182 H   0  0  0  0  0  0  0  0  0  0  0  0
    5.7335   14.0969   -0.7595 H   0  0  0  0  0  0  0  0  0  0  0  0
    5.3331   15.0391    0.6826 H   0  0  0  0  0  0  0  0  0  0  0  0
  1  2  1  0  0  0  0
  2  3  1  0  0  0  0
  3  4  1  0  0  0  0
  4  5  1  0  0  0  0
  2  6  1  0  0  0  0
  2  7  1  0  0  0  0
  3  8  1  0  0  0  0
  3  9  1  0  0  0  0
  4 10  1  0  0  0  0
  4 11  1  0  0  0  0
M  END
>  <Alias name>
1,3-Dichloropropane

>  <Cp(liq,298)>   J/mol/K
157

$$$$
trans-2-Pentene
  ChemBrain IXL

 15 14  0  0  0  0  0  0  0  0  1 V2000
    3.5698   15.6946    0.3693 C   0  0  0  0  0  0  0  0  0  0  0  0
    4.6305   15.0471   -0.1184 C   0  0  0  0  0  0  0  0  0  0  0  0
    5.7825   15.8091   -0.6501 C   0  0  0  0  0  0  0  0  0  0  0  0
    2.4178   14.9326    0.9010 C   0  0  0  0  0  0  0  0  0  0  0  0
    6.8680   14.8282   -1.1340 C   0  0  0  0  0  0  0  0  0  0  0  0
    3.5522   16.7774    0.3758 H   0  0  0  0  0  0  0  0  0  0  0  0
    4.6481   13.9643   -0.1248 H   0  0  0  0  0  0  0  0  0  0  0  0
    6.1887   16.4408    0.1302 H   0  0  0  0  0  0  0  0  0  0  0  0
    5.4564   16.4245   -1.4795 H   0  0  0  0  0  0  0  0  0  0  0  0
    2.6189   13.8715    0.8210 H   0  0  0  0  0  0  0  0  0  0  0  0
    2.2616   15.1930    1.9406 H   0  0  0  0  0  0  0  0  0  0  0  0
    1.5299   15.1758    0.3306 H   0  0  0  0  0  0  0  0  0  0  0  0
    7.7109   15.3857   -1.5231 H   0  0  0  0  0  0  0  0  0  0  0  0
    6.4618   14.1965   -1.9143 H   0  0  0  0  0  0  0  0  0  0  0  0
    7.1940   14.2128   -0.3046 H   0  0  0  0  0  0  0  0  0  0  0  0
  1  2  2  0  0  0  0
  2  3  1  0  0  0  0
  1  4  1  0  0  0  0
  3  5  1  0  0  0  0
  1  6  1  0  0  0  0
  2  7  1  0  0  0  0
  3  8  1  0  0  0  0
  3  9  1  0  0  0  0
  4 10  1  0  0  0  0
  4 11  1  0  0  0  0
  4 12  1  0  0  0  0
  5 13  1  0  0  0  0
  5 14  1  0  0  0  0
  5 15  1  0  0  0  0
M  END
>  <Alias name>
trans-2-Pentene

>  <Cp(liq,298)>   J/mol/K
157

$$$$
Methylnitrate
  ChemBrain IXL

  8  7  0  0  0  0  0  0  0  0  1 V2000
    4.5604   10.5489   -0.2764 O   0  5  0  0  0  0  0  0  0  0  0  0
    4.4652   11.7331   -0.6316 N   0  3  0  0  0  0  0  0  0  0  0  0
    5.4125   12.2846   -1.2112 O   0  0  0  0  0  0  0  0  0  0  0  0
    3.4226   12.3658   -0.4072 O   0  0  0  0  0  0  0  0  0  0  0  0
    2.3718   11.6061    0.2852 C   0  0  0  0  0  0  0  0  0  0  0  0
    2.0916   10.7488   -0.3143 H   0  0  0  0  0  0  0  0  0  0  0  0
    2.7428   11.2695    1.2454 H   0  0  0  0  0  0  0  0  0  0  0  0
    1.5068   12.2404    0.4347 H   0  0  0  0  0  0  0  0  0  0  0  0
  1  2  1  0  0  0  0
  2  3  2  0  0  0  0
  2  4  1  0  0  0  0
  4  5  1  0  0  0  0
  5  6  1  0  0  0  0
  5  7  1  0  0  0  0
  5  8  1  0  0  0  0
M  END
>  <Alias name>
Methylnitrate

>  <Cp(liq,298)>   J/mol/K
157.19

$$$$
2-Methyl-1-butene
  ChemBrain IXL

 15 14  0  0  0  0  0  0  0  0  1 V2000
    2.3303   14.1482    0.0555 C   0  0  0  0  0  0  0  0  0  0  0  0
    3.6881   14.8695   -0.0928 C   0  0  0  0  0  0  0  0  0  0  0  0
    4.7928   13.9225    0.2025 C   0  0  0  0  0  0  0  0  0  0  0  0
    4.5190   12.4683    0.3121 C   0  0  0  0  0  0  0  0  0  0  0  0
    6.0364   14.3806    0.3703 C   0  0  0  0  0  0  0  0  0  0  0  0
    2.2828   13.3194   -0.6411 H   0  0  0  0  0  0  0  0  0  0  0  0
    2.2274   13.7755    1.0679 H   0  0  0  0  0  0  0  0  0  0  0  0
    1.5275   14.8434   -0.1563 H   0  0  0  0  0  0  0  0  0  0  0  0
    3.7318   15.7012    0.6004 H   0  0  0  0  0  0  0  0  0  0  0  0
    3.7912   15.2391   -1.1062 H   0  0  0  0  0  0  0  0  0  0  0  0
    5.4476   11.9372    0.4818 H   0  0  0  0  0  0  0  0  0  0  0  0
    3.8444   12.2892    1.1405 H   0  0  0  0  0  0  0  0  0  0  0  0
    4.0647   12.1162   -0.6059 H   0  0  0  0  0  0  0  0  0  0  0  0
    6.2382   15.4418    0.2907 H   0  0  0  0  0  0  0  0  0  0  0  0
    6.8433   13.6908    0.5858 H   0  0  0  0  0  0  0  0  0  0  0  0
  1  2  1  0  0  0  0
  2  3  1  0  0  0  0
  3  4  1  0  0  0  0
  3  5  2  0  0  0  0
  1  6  1  0  0  0  0
  1  7  1  0  0  0  0
  1  8  1  0  0  0  0
  2  9  1  0  0  0  0
  2 10  1  0  0  0  0
  4 11  1  0  0  0  0
  4 12  1  0  0  0  0
  4 13  1  0  0  0  0
  5 14  1  0  0  0  0
  5 15  1  0  0  0  0
M  END
>  <Alias name>
Isopentene

>  <Cp(liq,298)>   J/mol/K
157.3

$$$$
Quadricyclane
  ChemBrain IXL

 15 18  0  0  0  0  0  0  0  0  1 V2000
    3.1226   12.0442   -1.0409 C   0  0  0  0  0  0  0  0  0  0  0  0
    4.2115   13.0719   -0.8996 C   0  0  0  0  0  0  0  0  0  0  0  0
    2.5715   12.4319    0.3399 C   0  0  0  0  0  0  0  0  0  0  0  0
    3.2358   11.0666    0.1320 C   0  0  0  0  0  0  0  0  0  0  0  0
    3.6559   13.4648    0.4779 C   0  0  0  0  0  0  0  0  0  0  0  0
    5.0073   12.7533    0.3707 C   0  0  0  0  0  0  0  0  0  0  0  0
    4.7254   11.2136    0.6907 C   0  0  0  0  0  0  0  0  0  0  0  0
    2.2922   12.0979   -1.7340 H   0  0  0  0  0  0  0  0  0  0  0  0
    4.2471   13.9935   -1.4672 H   0  0  0  0  0  0  0  0  0  0  0  0
    1.5285   12.6720    0.1746 H   0  0  0  0  0  0  0  0  0  0  0  0
    2.6302   10.1690    0.1444 H   0  0  0  0  0  0  0  0  0  0  0  0
    3.5094   14.5377    0.4603 H   0  0  0  0  0  0  0  0  0  0  0  0
    5.9196   13.2971    0.5815 H   0  0  0  0  0  0  0  0  0  0  0  0
    4.7637   11.0225    1.7559 H   0  0  0  0  0  0  0  0  0  0  0  0
    5.4101   10.5708    0.1516 H   0  0  0  0  0  0  0  0  0  0  0  0
  1  2  1  0  0  0  0
  1  3  1  0  0  0  0
  1  4  1  0  0  0  0
  2  5  1  0  0  0  0
  2  6  1  0  0  0  0
  3  4  1  0  0  0  0
  3  5  1  0  0  0  0
  4  7  1  0  0  0  0
  5  6  1  0  0  0  0
  6  7  1  0  0  0  0
  1  8  1  0  0  0  0
  2  9  1  0  0  0  0
  3 10  1  0  0  0  0
  4 11  1  0  0  0  0
  5 12  1  0  0  0  0
  6 13  1  0  0  0  0
  7 14  1  0  0  0  0
  7 15  1  0  0  0  0
M  END
>  <Alias name>
Quadricyclane

>  <Cp(liq,298)>   J/mol/K
157.6

$$$$
Tetrachloroethylene
  ChemBrain IXL

  6  5  0  0  0  0  0  0  0  0  1 V2000
    2.4269   10.2425    0.0000 C   0  0  0  0  0  0  0  0  0  0  0  0
    3.7619   10.2544   -0.0057 C   0  0  0  0  0  0  0  0  0  0  0  0
    1.5212   11.7793    0.0274 Cl  0  0  0  0  0  0  0  0  0  0  0  0
    1.5487    8.6898   -0.0198 Cl  0  0  0  0  0  0  0  0  0  0  0  0
    4.6401   11.8072    0.0142 Cl  0  0  0  0  0  0  0  0  0  0  0  0
    4.6676    8.7177   -0.0331 Cl  0  0  0  0  0  0  0  0  0  0  0  0
  1  2  2  0  0  0  0
  1  3  1  0  0  0  0
  1  4  1  0  0  0  0
  2  5  1  0  0  0  0
  2  6  1  0  0  0  0
M  END
>  <Alias name>
Tetrachloroethylene

>  <Cp(liq,298)>   J/mol/K
157.7

$$$$
Dimethylcarbonate
  ChemBrain IXL

 12 11  0  0  0  0  0  0  0  0  1 V2000
    4.1256   15.2242    0.4068 C   0  0  0  0  0  0  0  0  0  0  0  0
    3.5067   16.1136    0.9673 O   0  0  0  0  0  0  0  0  0  0  0  0
    3.4672   13.9434    0.1123 O   0  0  0  0  0  0  0  0  0  0  0  0
    5.5299   15.4334    0.0258 O   0  0  0  0  0  0  0  0  0  0  0  0
    6.1691   14.2909   -0.6428 C   0  0  0  0  0  0  0  0  0  0  0  0
    2.0638   13.8534    0.5403 C   0  0  0  0  0  0  0  0  0  0  0  0
    7.1953   14.5407   -0.8824 H   0  0  0  0  0  0  0  0  0  0  0  0
    5.6318   14.0591   -1.5541 H   0  0  0  0  0  0  0  0  0  0  0  0
    6.1511   13.4311    0.0156 H   0  0  0  0  0  0  0  0  0  0  0  0
    1.6691   12.8787    0.2813 H   0  0  0  0  0  0  0  0  0  0  0  0
    2.0037   13.9939    1.6125 H   0  0  0  0  0  0  0  0  0  0  0  0
    1.4846   14.6214    0.0426 H   0  0  0  0  0  0  0  0  0  0  0  0
  1  2  2  0  0  0  0
  1  3  1  0  0  0  0
  1  4  1  0  0  0  0
  4  5  1  0  0  0  0
  3  6  1  0  0  0  0
  5  7  1  0  0  0  0
  5  8  1  0  0  0  0
  5  9  1  0  0  0  0
  6 10  1  0  0  0  0
  6 11  1  0  0  0  0
  6 12  1  0  0  0  0
M  END
>  <Alias name>
Dimethyl carbonate

>  <Cp(liq,298)>   J/mol/K
157.9

$$$$
Cyclohexane
  ChemBrain IXL

 18 18  0  0  0  0  0  0  0  0  1 V2000
    2.6982   11.9126   -0.6109 C   0  0  0  0  0  0  0  0  0  0  0  0
    2.4277   13.0371    0.4076 C   0  0  0  0  0  0  0  0  0  0  0  0
    3.5535   14.0864    0.3256 C   0  0  0  0  0  0  0  0  0  0  0  0
    4.9041   13.4168    0.6460 C   0  0  0  0  0  0  0  0  0  0  0  0
    5.1746   12.2923   -0.3725 C   0  0  0  0  0  0  0  0  0  0  0  0
    4.0488   11.2431   -0.2905 C   0  0  0  0  0  0  0  0  0  0  0  0
    2.7301   12.3290   -1.6069 H   0  0  0  0  0  0  0  0  0  0  0  0
    1.9092   11.1773   -0.5533 H   0  0  0  0  0  0  0  0  0  0  0  0
    2.3956   12.6207    1.4036 H   0  0  0  0  0  0  0  0  0  0  0  0
    1.4812   13.5063    0.1830 H   0  0  0  0  0  0  0  0  0  0  0  0
    3.3640   14.8743    1.0394 H   0  0  0  0  0  0  0  0  0  0  0  0
    3.5855   14.5029   -0.6704 H   0  0  0  0  0  0  0  0  0  0  0  0
    5.6931   14.1521    0.5884 H   0  0  0  0  0  0  0  0  0  0  0  0
    4.8722   13.0004    1.6420 H   0  0  0  0  0  0  0  0  0  0  0  0
    5.2067   12.7088   -1.3685 H   0  0  0  0  0  0  0  0  0  0  0  0
    6.1211   11.8231   -0.1479 H   0  0  0  0  0  0  0  0  0  0  0  0
    4.2383   10.4551   -1.0043 H   0  0  0  0  0  0  0  0  0  0  0  0
    4.0168   10.8265    0.7055 H   0  0  0  0  0  0  0  0  0  0  0  0
  1  2  1  0  0  0  0
  2  3  1  0  0  0  0
  3  4  1  0  0  0  0
  4  5  1  0  0  0  0
  5  6  1  0  0  0  0
  6  1  1  0  0  0  0
  1  7  1  0  0  0  0
  1  8  1  0  0  0  0
  2  9  1  0  0  0  0
  2 10  1  0  0  0  0
  3 11  1  0  0  0  0
  3 12  1  0  0  0  0
  4 13  1  0  0  0  0
  4 14  1  0  0  0  0
  5 15  1  0  0  0  0
  5 16  1  0  0  0  0
  6 17  1  0  0  0  0
  6 18  1  0  0  0  0
M  END
>  <Alias name>
Cyclohexane

>  <Cp(liq,298)>   J/mol/K
158.1

$$$$
Ethylmethylketone
  ChemBrain IXL

 13 12  0  0  0  0  0  0  0  0  1 V2000
    3.3747   13.6620   -0.3810 C   0  0  0  0  0  0  0  0  0  0  0  0
    4.8797   13.4382   -0.1356 C   0  0  0  0  0  0  0  0  0  0  0  0
    5.8221   14.6467    0.0259 C   0  0  0  0  0  0  0  0  0  0  0  0
    5.3251   12.3043   -0.0697 O   0  0  0  0  0  0  0  0  0  0  0  0
    2.5654   12.5922    0.3778 C   0  0  0  0  0  0  0  0  0  0  0  0
    3.1674   13.5875   -1.4383 H   0  0  0  0  0  0  0  0  0  0  0  0
    3.0944   14.6433   -0.0276 H   0  0  0  0  0  0  0  0  0  0  0  0
    6.6683   14.3645    0.6349 H   0  0  0  0  0  0  0  0  0  0  0  0
    5.2901   15.4570    0.5021 H   0  0  0  0  0  0  0  0  0  0  0  0
    6.1685   14.9655   -0.9461 H   0  0  0  0  0  0  0  0  0  0  0  0
    1.5108   12.7492    0.2056 H   0  0  0  0  0  0  0  0  0  0  0  0
    2.7725   12.6669    1.4351 H   0  0  0  0  0  0  0  0  0  0  0  0
    2.8457   11.6109    0.0244 H   0  0  0  0  0  0  0  0  0  0  0  0
  1  2  1  0  0  0  0
  2  3  1  0  0  0  0
  2  4  2  0  0  0  0
  1  5  1  0  0  0  0
  1  6  1  0  0  0  0
  1  7  1  0  0  0  0
  3  8  1  0  0  0  0
  3  9  1  0  0  0  0
  3 10  1  0  0  0  0
  5 11  1  0  0  0  0
  5 12  1  0  0  0  0
  5 13  1  0  0  0  0
M  END
>  <Alias name>
2-Butanone

>  <Cp(liq,298)>   J/mol/K
158.4

$$$$
Iodobenzene
  ChemBrain IXL

 12 12  0  0  0  0  0  0  0  0  1 V2000
    3.3956   13.1928    0.1113 C   0  0  0  0  0  0  0  0  0  0  0  0
    2.7972   14.4329   -0.1122 C   0  0  0  0  0  0  0  0  0  0  0  0
    3.5892   15.5649   -0.3054 C   0  0  0  0  0  0  0  0  0  0  0  0
    4.9797   15.4568   -0.2750 C   0  0  0  0  0  0  0  0  0  0  0  0
    5.5781   14.2166   -0.0515 C   0  0  0  0  0  0  0  0  0  0  0  0
    4.7861   13.0846    0.1417 C   0  0  0  0  0  0  0  0  0  0  0  0
    5.6955   11.2000    0.4815 I   0  0  0  0  0  0  0  0  0  0  0  0
    2.7807   12.3140    0.2613 H   0  0  0  0  0  0  0  0  0  0  0  0
    1.7177   14.5169   -0.1358 H   0  0  0  0  0  0  0  0  0  0  0  0
    3.1246   16.5277   -0.4789 H   0  0  0  0  0  0  0  0  0  0  0  0
    5.5946   16.3356   -0.4250 H   0  0  0  0  0  0  0  0  0  0  0  0
    6.6576   14.1327   -0.0279 H   0  0  0  0  0  0  0  0  0  0  0  0
  1  2  4  0  0  0  0
  2  3  4  0  0  0  0
  3  4  4  0  0  0  0
  4  5  4  0  0  0  0
  5  6  4  0  0  0  0
  6  1  4  0  0  0  0
  6  7  1  0  0  0  0
  1  8  1  0  0  0  0
  2  9  1  0  0  0  0
  3 10  1  0  0  0  0
  4 11  1  0  0  0  0
  5 12  1  0  0  0  0
M  END
>  <Alias name>
Iodobenzene

>  <Cp(liq,298)>   J/mol/K
158.4

$$$$
2-Methylpyridine
  ChemBrain IXL

 14 14  0  0  0  0  0  0  0  0  1 V2000
    2.6685   12.5802   -0.7624 C   0  0  0  0  0  0  0  0  0  0  0  0
    2.4861   13.9435   -0.5326 C   0  0  0  0  0  0  0  0  0  0  0  0
    3.5431   14.7343   -0.2416 N   0  0  0  0  0  0  0  0  0  0  0  0
    4.7930   14.2244   -0.1674 C   0  0  0  0  0  0  0  0  0  0  0  0
    5.0160   12.8670   -0.3906 C   0  0  0  0  0  0  0  0  0  0  0  0
    3.9444   12.0380   -0.6907 C   0  0  0  0  0  0  0  0  0  0  0  0
    5.9307   15.1068    0.1517 C   0  0  0  0  0  0  0  0  0  0  0  0
    1.8205   11.9459   -0.9959 H   0  0  0  0  0  0  0  0  0  0  0  0
    1.4933   14.3684   -0.5879 H   0  0  0  0  0  0  0  0  0  0  0  0
    6.0196   12.4596   -0.3306 H   0  0  0  0  0  0  0  0  0  0  0  0
    4.1023   10.9780   -0.8672 H   0  0  0  0  0  0  0  0  0  0  0  0
    5.5695   16.1117    0.3231 H   0  0  0  0  0  0  0  0  0  0  0  0
    6.6284   15.1094   -0.6768 H   0  0  0  0  0  0  0  0  0  0  0  0
    6.4293   14.7446    1.0425 H   0  0  0  0  0  0  0  0  0  0  0  0
  1  2  4  0  0  0  0
  2  3  4  0  0  0  0
  3  4  4  0  0  0  0
  4  5  4  0  0  0  0
  5  6  4  0  0  0  0
  6  1  4  0  0  0  0
  4  7  1  0  0  0  0
  1  8  1  0  0  0  0
  2  9  1  0  0  0  0
  5 10  1  0  0  0  0
  6 11  1  0  0  0  0
  7 12  1  0  0  0  0
  7 13  1  0  0  0  0
  7 14  1  0  0  0  0
M  END
>  <Alias name>
2-Picoline

>  <Cp(liq,298)>   J/mol/K
158.41

$$$$
1-Chloro-2-methylpropane
  ChemBrain IXL

 14 13  0  0  0  0  0  0  0  0  1 V2000
    1.4954   12.0664   -0.1031 Cl  0  0  0  0  0  0  0  0  0  0  0  0
    3.2142   11.6442    0.1206 C   0  0  0  0  0  0  0  0  0  0  0  0
    4.0977   12.7943   -0.4005 C   0  0  0  0  0  0  0  0  0  0  0  0
    5.5826   12.4200   -0.2281 C   0  0  0  0  0  0  0  0  0  0  0  0
    3.7951   14.0769    0.3982 C   0  0  0  0  0  0  0  0  0  0  0  0
    3.4128   11.4850    1.1733 H   0  0  0  0  0  0  0  0  0  0  0  0
    3.4383   10.7389   -0.4300 H   0  0  0  0  0  0  0  0  0  0  0  0
    3.8876   12.9641   -1.4493 H   0  0  0  0  0  0  0  0  0  0  0  0
    6.2034   13.2283   -0.5944 H   0  0  0  0  0  0  0  0  0  0  0  0
    5.7952   11.5186   -0.7895 H   0  0  0  0  0  0  0  0  0  0  0  0
    5.7926   12.2502    0.8206 H   0  0  0  0  0  0  0  0  0  0  0  0
    2.7526   14.3424    0.2735 H   0  0  0  0  0  0  0  0  0  0  0  0
    4.0010   13.9057    1.4476 H   0  0  0  0  0  0  0  0  0  0  0  0
    4.4192   14.8841    0.0349 H   0  0  0  0  0  0  0  0  0  0  0  0
  1  2  1  0  0  0  0
  2  3  1  0  0  0  0
  3  4  1  0  0  0  0
  3  5  1  0  0  0  0
  2  6  1  0  0  0  0
  2  7  1  0  0  0  0
  3  8  1  0  0  0  0
  4  9  1  0  0  0  0
  4 10  1  0  0  0  0
  4 11  1  0  0  0  0
  5 12  1  0  0  0  0
  5 13  1  0  0  0  0
  5 14  1  0  0  0  0
M  END
>  <Alias name>
Isobutyl chloride

>  <Cp(liq,298)>   J/mol/K
158.6

$$$$
Propionic acid
  ChemBrain IXL

 11 10  0  0  0  0  0  0  0  0  1 V2000
    2.4719   13.4269    0.1685 C   0  0  0  0  0  0  0  0  0  0  0  0
    3.5249   14.5120   -0.1294 C   0  0  0  0  0  0  0  0  0  0  0  0
    4.8889   13.8453   -0.3944 C   0  0  0  0  0  0  0  0  0  0  0  0
    6.1265   14.5009    0.0521 O   0  0  0  0  0  0  0  0  0  0  0  0
    4.9416   12.7736   -0.9750 O   0  0  0  0  0  0  0  0  0  0  0  0
    1.5161   13.8942    0.3542 H   0  0  0  0  0  0  0  0  0  0  0  0
    2.3894   12.7629   -0.6792 H   0  0  0  0  0  0  0  0  0  0  0  0
    2.7723   12.8632    1.0394 H   0  0  0  0  0  0  0  0  0  0  0  0
    3.6074   15.1760    0.7183 H   0  0  0  0  0  0  0  0  0  0  0  0
    3.2245   15.0757   -1.0003 H   0  0  0  0  0  0  0  0  0  0  0  0
    6.9259   14.0283   -0.1479 H   0  0  0  0  0  0  0  0  0  0  0  0
  1  2  1  0  0  0  0
  2  3  1  0  0  0  0
  3  4  1  0  0  0  0
  3  5  2  0  0  0  0
  1  6  1  0  0  0  0
  1  7  1  0  0  0  0
  1  8  1  0  0  0  0
  2  9  1  0  0  0  0
  2 10  1  0  0  0  0
  4 11  1  0  0  0  0
M  END
>  <Alias name>
Propanoic acid

>  <Cp(liq,298)>   J/mol/K
158.6

$$$$
beta-Picoline
  ChemBrain IXL

 14 14  0  0  0  0  0  0  0  0  1 V2000
    4.8314   13.8199    0.0562 C   0  0  0  0  0  0  0  0  0  0  0  0
    3.6145   13.1513    0.0519 C   0  0  0  0  0  0  0  0  0  0  0  0
    4.8491   15.2129    0.1445 C   0  0  0  0  0  0  0  0  0  0  0  0
    6.1019   13.0542   -0.0328 C   0  0  0  0  0  0  0  0  0  0  0  0
    2.4376   13.8838    0.1358 C   0  0  0  0  0  0  0  0  0  0  0  0
    3.6914   15.9081    0.2254 N   0  0  0  0  0  0  0  0  0  0  0  0
    2.4969   15.2744    0.2226 C   0  0  0  0  0  0  0  0  0  0  0  0
    3.5835   12.0680   -0.0162 H   0  0  0  0  0  0  0  0  0  0  0  0
    5.7943   15.7382    0.1482 H   0  0  0  0  0  0  0  0  0  0  0  0
    6.9242   13.7370   -0.2049 H   0  0  0  0  0  0  0  0  0  0  0  0
    6.0420   12.3474   -0.8526 H   0  0  0  0  0  0  0  0  0  0  0  0
    6.2665   12.5174    0.8942 H   0  0  0  0  0  0  0  0  0  0  0  0
    1.4793   13.3758    0.1336 H   0  0  0  0  0  0  0  0  0  0  0  0
    1.5815   15.8471    0.2881 H   0  0  0  0  0  0  0  0  0  0  0  0
  1  2  4  0  0  0  0
  1  3  4  0  0  0  0
  1  4  1  0  0  0  0
  2  5  4  0  0  0  0
  3  6  4  0  0  0  0
  5  7  4  0  0  0  0
  6  7  4  0  0  0  0
  2  8  1  0  0  0  0
  3  9  1  0  0  0  0
  4 10  1  0  0  0  0
  4 11  1  0  0  0  0
  4 12  1  0  0  0  0
  5 13  1  0  0  0  0
  7 14  1  0  0  0  0
M  END
>  <Alias name>
3-Methylpyridine

>  <Cp(liq,298)>   J/mol/K
158.69

$$$$
Methylcyclopentane
  ChemBrain IXL

 18 18  0  0  0  0  0  0  0  0  1 V2000
    3.5359   13.6237    1.0400 C   0  0  0  0  0  0  0  0  0  0  0  0
    2.1484   13.1185    0.5994 C   0  0  0  0  0  0  0  0  0  0  0  0
    2.3321   12.2737   -0.6762 C   0  0  0  0  0  0  0  0  0  0  0  0
    3.8333   12.2568   -1.0240 C   0  0  0  0  0  0  0  0  0  0  0  0
    4.5773   13.0912    0.0366 C   0  0  0  0  0  0  0  0  0  0  0  0
    5.6029   12.2058    0.7708 C   0  0  0  0  0  0  0  0  0  0  0  0
    3.5482   14.7037    1.0403 H   0  0  0  0  0  0  0  0  0  0  0  0
    3.7612   13.2556    2.0300 H   0  0  0  0  0  0  0  0  0  0  0  0
    1.5030   13.9590    0.3909 H   0  0  0  0  0  0  0  0  0  0  0  0
    1.7160   12.5109    1.3807 H   0  0  0  0  0  0  0  0  0  0  0  0
    1.9869   11.2657   -0.4995 H   0  0  0  0  0  0  0  0  0  0  0  0
    1.7738   12.7138   -1.4892 H   0  0  0  0  0  0  0  0  0  0  0  0
    3.9864   12.6889   -2.0019 H   0  0  0  0  0  0  0  0  0  0  0  0
    4.1994   11.2408   -1.0121 H   0  0  0  0  0  0  0  0  0  0  0  0
    5.0830   13.9187   -0.4386 H   0  0  0  0  0  0  0  0  0  0  0  0
    6.3044   11.8000    0.0569 H   0  0  0  0  0  0  0  0  0  0  0  0
    5.0889   11.3976    1.2697 H   0  0  0  0  0  0  0  0  0  0  0  0
    6.1340   12.7993    1.5001 H   0  0  0  0  0  0  0  0  0  0  0  0
  1  2  1  0  0  0  0
  2  3  1  0  0  0  0
  3  4  1  0  0  0  0
  4  5  1  0  0  0  0
  5  1  1  0  0  0  0
  1  7  1  0  0  0  0
  1  8  1  0  0  0  0
  2  9  1  0  0  0  0
  2 10  1  0  0  0  0
  3 11  1  0  0  0  0
  3 12  1  0  0  0  0
  4 13  1  0  0  0  0
  4 14  1  0  0  0  0
  5  6  1  0  0  0  0
  5 15  1  0  0  0  0
  6 16  1  0  0  0  0
  6 17  1  0  0  0  0
  6 18  1  0  0  0  0
M  END
>  <Alias name>
Methylcyclopentane

>  <Cp(liq,298)>   J/mol/K
158.7

$$$$
Toluene
  ChemBrain IXL

 15 15  0  0  0  0  0  0  0  0  1 V2000
    2.6488   13.4741   -0.5758 C   0  0  0  0  0  0  0  0  0  0  0  0
    2.4795   14.8529   -0.7046 C   0  0  0  0  0  0  0  0  0  0  0  0
    3.5882   15.6988   -0.6625 C   0  0  0  0  0  0  0  0  0  0  0  0
    4.8661   15.1658   -0.4916 C   0  0  0  0  0  0  0  0  0  0  0  0
    5.0354   13.7870   -0.3628 C   0  0  0  0  0  0  0  0  0  0  0  0
    3.9267   12.9411   -0.4049 C   0  0  0  0  0  0  0  0  0  0  0  0
    6.4470   13.1982   -0.1740 C   0  0  0  0  0  0  0  0  0  0  0  0
    1.7905   12.8194   -0.6084 H   0  0  0  0  0  0  0  0  0  0  0  0
    1.4903   15.2655   -0.8370 H   0  0  0  0  0  0  0  0  0  0  0  0
    3.4572   16.7661   -0.7623 H   0  0  0  0  0  0  0  0  0  0  0  0
    5.7244   15.8206   -0.4590 H   0  0  0  0  0  0  0  0  0  0  0  0
    4.0577   11.8738   -0.3052 H   0  0  0  0  0  0  0  0  0  0  0  0
    7.1418   13.7148   -0.8197 H   0  0  0  0  0  0  0  0  0  0  0  0
    6.7530   13.3196    0.8546 H   0  0  0  0  0  0  0  0  0  0  0  0
    6.4354   12.1478   -0.4246 H   0  0  0  0  0  0  0  0  0  0  0  0
  1  2  4  0  0  0  0
  2  3  4  0  0  0  0
  3  4  4  0  0  0  0
  4  5  4  0  0  0  0
  5  6  4  0  0  0  0
  6  1  4  0  0  0  0
  5  7  1  0  0  0  0
  1  8  1  0  0  0  0
  2  9  1  0  0  0  0
  3 10  1  0  0  0  0
  4 11  1  0  0  0  0
  6 12  1  0  0  0  0
  7 13  1  0  0  0  0
  7 14  1  0  0  0  0
  7 15  1  0  0  0  0
M  END
>  <Alias name>
Methylbenzene

>  <Cp(liq,298)>   J/mol/K
158.7

$$$$
Acrylic methylester
  ChemBrain IXL

 12 11  0  0  0  0  0  0  0  0  1 V2000
    3.3943   15.0153   -0.2301 C   0  0  0  0  0  0  0  0  0  0  0  0
    4.1467   13.7661   -0.1602 C   0  0  0  0  0  0  0  0  0  0  0  0
    3.5574   12.6979   -0.1680 O   0  0  0  0  0  0  0  0  0  0  0  0
    5.6142   13.7954   -0.0805 O   0  0  0  0  0  0  0  0  0  0  0  0
    2.0837   15.0203    0.0238 C   0  0  0  0  0  0  0  0  0  0  0  0
    6.1955   15.1189    0.1870 C   0  0  0  0  0  0  0  0  0  0  0  0
    3.8980   15.9354   -0.4873 H   0  0  0  0  0  0  0  0  0  0  0  0
    1.5813   14.1014    0.2877 H   0  0  0  0  0  0  0  0  0  0  0  0
    1.5258   15.9432   -0.0345 H   0  0  0  0  0  0  0  0  0  0  0  0
    5.4967   15.7097    0.7605 H   0  0  0  0  0  0  0  0  0  0  0  0
    6.4044   15.6161   -0.7487 H   0  0  0  0  0  0  0  0  0  0  0  0
    7.1125   15.0030    0.7457 H   0  0  0  0  0  0  0  0  0  0  0  0
  1  2  1  0  0  0  0
  2  3  2  0  0  0  0
  2  4  1  0  0  0  0
  1  5  2  0  0  0  0
  4  6  1  0  0  0  0
  1  7  1  0  0  0  0
  5  8  1  0  0  0  0
  5  9  1  0  0  0  0
  6 10  1  0  0  0  0
  6 11  1  0  0  0  0
  6 12  1  0  0  0  0
M  END
>  <Alias name>
Methyl acrylate

>  <Cp(liq,298)>   J/mol/K
158.8

$$$$
gamma-Picoline
  ChemBrain IXL

 14 14  0  0  0  0  0  0  0  0  1 V2000
    4.5261   12.2149    0.0000 C   0  0  0  0  0  0  0  0  0  0  0  0
    3.4317   13.0699    0.0419 C   0  0  0  0  0  0  0  0  0  0  0  0
    5.8166   12.7442    0.0370 C   0  0  0  0  0  0  0  0  0  0  0  0
    3.6487   14.4399    0.1202 C   0  0  0  0  0  0  0  0  0  0  0  0
    2.0446   12.5251    0.0035 C   0  0  0  0  0  0  0  0  0  0  0  0
    6.0052   14.0808    0.1132 N   0  0  0  0  0  0  0  0  0  0  0  0
    4.9545   14.9305    0.1550 C   0  0  0  0  0  0  0  0  0  0  0  0
    4.3765   11.1428   -0.0611 H   0  0  0  0  0  0  0  0  0  0  0  0
    6.6699   12.0802    0.0044 H   0  0  0  0  0  0  0  0  0  0  0  0
    2.8071   15.1227    0.1538 H   0  0  0  0  0  0  0  0  0  0  0  0
    2.0807   11.4419   -0.0056 H   0  0  0  0  0  0  0  0  0  0  0  0
    1.4994   12.8599    0.8785 H   0  0  0  0  0  0  0  0  0  0  0  0
    1.5419   12.8763   -0.8902 H   0  0  0  0  0  0  0  0  0  0  0  0
    5.1255   15.9969    0.2160 H   0  0  0  0  0  0  0  0  0  0  0  0
  1  2  4  0  0  0  0
  1  3  4  0  0  0  0
  2  4  4  0  0  0  0
  2  5  1  0  0  0  0
  3  6  4  0  0  0  0
  4  7  4  0  0  0  0
  6  7  4  0  0  0  0
  1  8  1  0  0  0  0
  3  9  1  0  0  0  0
  4 10  1  0  0  0  0
  5 11  1  0  0  0  0
  5 12  1  0  0  0  0
  5 13  1  0  0  0  0
  7 14  1  0  0  0  0
M  END
>  <Alias name>
4-Methylpyridine

>  <Cp(liq,298)>   J/mol/K
158.99

$$$$
1,2-Difluorobenzene
  ChemBrain IXL

 12 12  0  0  0  0  0  0  0  0  1 V2000
    2.7017   12.3961    0.0000 C   0  0  0  0  0  0  0  0  0  0  0  0
    2.6018   13.7872    0.0283 C   0  0  0  0  0  0  0  0  0  0  0  0
    3.7565   14.5698    0.0144 C   0  0  0  0  0  0  0  0  0  0  0  0
    5.0111   13.9614   -0.0277 C   0  0  0  0  0  0  0  0  0  0  0  0
    5.1110   12.5702   -0.0560 C   0  0  0  0  0  0  0  0  0  0  0  0
    3.9563   11.7876   -0.0421 C   0  0  0  0  0  0  0  0  0  0  0  0
    6.3341   11.9770   -0.0971 F   0  0  0  0  0  0  0  0  0  0  0  0
    6.1368   14.7244   -0.0412 F   0  0  0  0  0  0  0  0  0  0  0  0
    1.8053   11.7885    0.0108 H   0  0  0  0  0  0  0  0  0  0  0  0
    1.6278   14.2596    0.0610 H   0  0  0  0  0  0  0  0  0  0  0  0
    3.6789   15.6498    0.0364 H   0  0  0  0  0  0  0  0  0  0  0  0
    4.0339   10.7076   -0.0641 H   0  0  0  0  0  0  0  0  0  0  0  0
  1  2  4  0  0  0  0
  2  3  4  0  0  0  0
  3  4  4  0  0  0  0
  4  5  4  0  0  0  0
  5  6  4  0  0  0  0
  6  1  4  0  0  0  0
  5  7  1  0  0  0  0
  4  8  1  0  0  0  0
  1  9  1  0  0  0  0
  2 10  1  0  0  0  0
  3 11  1  0  0  0  0
  6 12  1  0  0  0  0
M  END
>  <Alias name>
1,2-Difluorobenzene

>  <Cp(liq,298)>   J/mol/K
159.03

$$$$
1,4-Difluorobenzene
  ChemBrain IXL

 12 12  0  0  0  0  0  0  0  0  1 V2000
    3.1097   13.2869    0.0000 C   0  0  0  0  0  0  0  0  0  0  0  0
    3.0098   14.6783    0.0047 C   0  0  0  0  0  0  0  0  0  0  0  0
    4.1645   15.4606   -0.0235 C   0  0  0  0  0  0  0  0  0  0  0  0
    5.4191   14.8514   -0.0565 C   0  0  0  0  0  0  0  0  0  0  0  0
    5.5189   13.4600   -0.0612 C   0  0  0  0  0  0  0  0  0  0  0  0
    4.3642   12.6777   -0.0330 C   0  0  0  0  0  0  0  0  0  0  0  0
    4.4616   11.3212   -0.0376 F   0  0  0  0  0  0  0  0  0  0  0  0
    4.0672   16.8171   -0.0188 F   0  0  0  0  0  0  0  0  0  0  0  0
    2.2133   12.6796    0.0219 H   0  0  0  0  0  0  0  0  0  0  0  0
    2.0359   15.1512    0.0303 H   0  0  0  0  0  0  0  0  0  0  0  0
    6.3155   15.4587   -0.0784 H   0  0  0  0  0  0  0  0  0  0  0  0
    6.4929   12.9871   -0.0868 H   0  0  0  0  0  0  0  0  0  0  0  0
  1  2  4  0  0  0  0
  2  3  4  0  0  0  0
  3  4  4  0  0  0  0
  4  5  4  0  0  0  0
  5  6  4  0  0  0  0
  6  1  4  0  0  0  0
  6  7  1  0  0  0  0
  3  8  1  0  0  0  0
  1  9  1  0  0  0  0
  2 10  1  0  0  0  0
  4 11  1  0  0  0  0
  5 12  1  0  0  0  0
M  END
>  <Alias name>
1,4-Difluorobenzene

>  <Cp(liq,298)>   J/mol/K
159.1

$$$$
1,3-Difluorobenzene
  ChemBrain IXL

 12 12  0  0  0  0  0  0  0  0  1 V2000
    2.8981   12.9595    0.0000 C   0  0  0  0  0  0  0  0  0  0  0  0
    2.7982   14.3507    0.0234 C   0  0  0  0  0  0  0  0  0  0  0  0
    3.9530   15.1332    0.0126 C   0  0  0  0  0  0  0  0  0  0  0  0
    5.2077   14.5245   -0.0215 C   0  0  0  0  0  0  0  0  0  0  0  0
    5.3076   13.1333   -0.0449 C   0  0  0  0  0  0  0  0  0  0  0  0
    4.1528   12.3508   -0.0341 C   0  0  0  0  0  0  0  0  0  0  0  0
    4.2502   10.9945   -0.0570 F   0  0  0  0  0  0  0  0  0  0  0  0
    6.3336   15.2874   -0.0319 F   0  0  0  0  0  0  0  0  0  0  0  0
    2.0016   12.3520    0.0084 H   0  0  0  0  0  0  0  0  0  0  0  0
    1.8241   14.8233    0.0499 H   0  0  0  0  0  0  0  0  0  0  0  0
    3.8755   16.2133    0.0308 H   0  0  0  0  0  0  0  0  0  0  0  0
    6.2817   12.6607   -0.0714 H   0  0  0  0  0  0  0  0  0  0  0  0
  1  2  4  0  0  0  0
  2  3  4  0  0  0  0
  3  4  4  0  0  0  0
  4  5  4  0  0  0  0
  5  6  4  0  0  0  0
  6  1  4  0  0  0  0
  6  7  1  0  0  0  0
  4  8  1  0  0  0  0
  1  9  1  0  0  0  0
  2 10  1  0  0  0  0
  3 11  1  0  0  0  0
  5 12  1  0  0  0  0
M  END
>  <Alias name>
1,3-Difluorobenzene

>  <Cp(liq,298)>   J/mol/K
159.11

$$$$
n-Butylchloride
  ChemBrain IXL

 14 13  0  0  0  0  0  0  0  0  1 V2000
    4.9015   14.6441   -0.2421 C   0  0  0  0  0  0  0  0  0  0  0  0
    3.6590   15.4489    0.1868 C   0  0  0  0  0  0  0  0  0  0  0  0
    6.1601   15.5197   -0.0857 C   0  0  0  0  0  0  0  0  0  0  0  0
    2.4005   14.5734    0.0304 C   0  0  0  0  0  0  0  0  0  0  0  0
    7.5981   14.5880   -0.5821 Cl  0  0  0  0  0  0  0  0  0  0  0  0
    4.7973   14.3435   -1.2772 H   0  0  0  0  0  0  0  0  0  0  0  0
    4.9945   13.7638    0.3819 H   0  0  0  0  0  0  0  0  0  0  0  0
    3.7632   15.7495    1.2220 H   0  0  0  0  0  0  0  0  0  0  0  0
    3.5661   16.3292   -0.4371 H   0  0  0  0  0  0  0  0  0  0  0  0
    6.0672   16.4000   -0.7097 H   0  0  0  0  0  0  0  0  0  0  0  0
    6.2644   15.8203    0.9495 H   0  0  0  0  0  0  0  0  0  0  0  0
    2.4933   13.6931    0.6544 H   0  0  0  0  0  0  0  0  0  0  0  0
    1.5276   15.1391    0.3318 H   0  0  0  0  0  0  0  0  0  0  0  0
    2.2962   14.2729   -1.0048 H   0  0  0  0  0  0  0  0  0  0  0  0
  1  2  1  0  0  0  0
  1  3  1  0  0  0  0
  2  4  1  0  0  0  0
  3  5  1  0  0  0  0
  1  6  1  0  0  0  0
  1  7  1  0  0  0  0
  2  8  1  0  0  0  0
  2  9  1  0  0  0  0
  3 10  1  0  0  0  0
  3 11  1  0  0  0  0
  4 12  1  0  0  0  0
  4 13  1  0  0  0  0
  4 14  1  0  0  0  0
M  END
>  <Alias name>
1-Chlorobutane

>  <Cp(liq,298)>   J/mol/K
159.64

$$$$
1-Bromo-2-chloro-1,1,2-trifluoroethane
  ChemBrain IXL

  8  7  0  0  0  0  0  0  0  0  1 V2000
    3.2779   12.6295    0.1446 C   0  0  0  0  0  0  0  0  0  0  0  0
    4.1261   11.3672   -0.1044 C   0  0  0  0  0  0  0  0  0  0  0  0
    1.5098   12.1133    0.7179 Br  0  0  0  0  0  0  0  0  0  0  0  0
    3.8645   13.3867    1.1101 F   0  0  0  0  0  0  0  0  0  0  0  0
    3.1893   13.3502   -1.0053 F   0  0  0  0  0  0  0  0  0  0  0  0
    5.7635   11.8447   -0.6275 Cl  0  0  0  0  0  0  0  0  0  0  0  0
    3.5424   10.6128   -1.0738 F   0  0  0  0  0  0  0  0  0  0  0  0
    4.1929   10.7911    0.8102 H   0  0  0  0  0  0  0  0  0  0  0  0
  1  2  1  0  0  0  0
  1  3  1  0  0  0  0
  1  4  1  0  0  0  0
  1  5  1  0  0  0  0
  2  6  1  0  0  0  0
  2  7  1  0  0  0  0
  2  8  1  0  0  0  0
M  END
>  <Alias name>
1-Bromo-2-chloro-1,1,2-trifluoroethane

>  <Cp(liq,298)>   J/mol/K
160.3

$$$$
1-Nitropropane
  ChemBrain IXL

 13 12  0  0  0  0  0  0  0  0  1 V2000
    6.8615   14.2251   -1.0041 O   0  5  0  0  0  0  0  0  0  0  0  0
    5.8213   13.7002   -0.5799 N   0  3  0  0  0  0  0  0  0  0  0  0
    5.7805   12.4769   -0.3811 O   0  0  0  0  0  0  0  0  0  0  0  0
    4.6363   14.5281   -0.3128 C   0  0  0  0  0  0  0  0  0  0  0  0
    3.4911   13.6349    0.2022 C   0  0  0  0  0  0  0  0  0  0  0  0
    2.2490   14.5029    0.4824 C   0  0  0  0  0  0  0  0  0  0  0  0
    4.3269   15.0210   -1.2262 H   0  0  0  0  0  0  0  0  0  0  0  0
    4.8776   15.2730    0.4354 H   0  0  0  0  0  0  0  0  0  0  0  0
    3.8005   13.1420    1.1156 H   0  0  0  0  0  0  0  0  0  0  0  0
    3.2497   12.8901   -0.5460 H   0  0  0  0  0  0  0  0  0  0  0  0
    1.4443   13.8752    0.8448 H   0  0  0  0  0  0  0  0  0  0  0  0
    2.4905   15.2480    1.2303 H   0  0  0  0  0  0  0  0  0  0  0  0
    1.9392   14.9954   -0.4310 H   0  0  0  0  0  0  0  0  0  0  0  0
  1  2  1  0  0  0  0
  2  3  2  0  0  0  0
  2  4  1  0  0  0  0
  4  5  1  0  0  0  0
  5  6  1  0  0  0  0
  4  7  1  0  0  0  0
  4  8  1  0  0  0  0
  5  9  1  0  0  0  0
  5 10  1  0  0  0  0
  6 11  1  0  0  0  0
  6 12  1  0  0  0  0
  6 13  1  0  0  0  0
M  END
>  <Alias name>
1-Nitropropane

>  <Cp(liq,298)>   J/mol/K
160.4

$$$$
s-Butylchloride
  ChemBrain IXL

 14 13  0  0  0  0  0  0  0  0  1 V2000
    2.0289   12.8327    0.7608 C   0  0  0  0  0  0  0  0  0  0  0  0
    3.4089   12.3130    0.3135 C   0  0  0  0  0  0  0  0  0  0  0  0
    4.1897   13.4520   -0.3704 C   0  0  0  0  0  0  0  0  0  0  0  0
    5.5761   12.9368   -0.8030 C   0  0  0  0  0  0  0  0  0  0  0  0
    3.1930   10.9660   -0.8362 Cl  0  0  0  0  0  0  0  0  0  0  0  0
    1.4803   12.0323    1.2418 H   0  0  0  0  0  0  0  0  0  0  0  0
    2.1599   13.6506    1.4585 H   0  0  0  0  0  0  0  0  0  0  0  0
    1.4765   13.1803   -0.1034 H   0  0  0  0  0  0  0  0  0  0  0  0
    3.9611   11.9650    1.1777 H   0  0  0  0  0  0  0  0  0  0  0  0
    3.6431   13.7921   -1.2413 H   0  0  0  0  0  0  0  0  0  0  0  0
    4.3106   14.2744    0.3238 H   0  0  0  0  0  0  0  0  0  0  0  0
    6.1268   13.7386   -1.2792 H   0  0  0  0  0  0  0  0  0  0  0  0
    5.4552   12.1177   -1.5011 H   0  0  0  0  0  0  0  0  0  0  0  0
    6.1208   12.5920    0.0673 H   0  0  0  0  0  0  0  0  0  0  0  0
  1  2  1  0  0  0  0
  2  3  1  0  0  0  0
  3  4  1  0  0  0  0
  2  5  1  0  0  0  0
  1  6  1  0  0  0  0
  1  7  1  0  0  0  0
  1  8  1  0  0  0  0
  2  9  1  0  0  0  0
  3 10  1  0  0  0  0
  3 11  1  0  0  0  0
  4 12  1  0  0  0  0
  4 13  1  0  0  0  0
  4 14  1  0  0  0  0
M  END
>  <Alias name>
2-Chlorobutane

>  <Cp(liq,298)>   J/mol/K
160.9

$$$$
Methacrylic acid
  ChemBrain IXL

 12 11  0  0  0  0  0  0  0  0  1 V2000
    3.5695   13.6190    0.0549 C   0  0  0  0  0  0  0  0  0  0  0  0
    4.7246   14.4561    0.4491 C   0  0  0  0  0  0  0  0  0  0  0  0
    4.5751   15.6522    0.6374 O   0  0  0  0  0  0  0  0  0  0  0  0
    6.0520   13.8464    0.6137 O   0  0  0  0  0  0  0  0  0  0  0  0
    3.7330   12.3100   -0.1505 C   0  0  0  0  0  0  0  0  0  0  0  0
    2.2332   14.2329   -0.1115 C   0  0  0  0  0  0  0  0  0  0  0  0
    6.7656   14.4693    0.8766 H   0  0  0  0  0  0  0  0  0  0  0  0
    4.7108   11.8608   -0.0287 H   0  0  0  0  0  0  0  0  0  0  0  0
    2.8877   11.6975   -0.4390 H   0  0  0  0  0  0  0  0  0  0  0  0
    1.5194   13.4713   -0.4002 H   0  0  0  0  0  0  0  0  0  0  0  0
    1.9233   14.6822    0.8239 H   0  0  0  0  0  0  0  0  0  0  0  0
    2.2790   14.9946   -0.8801 H   0  0  0  0  0  0  0  0  0  0  0  0
  1  2  1  0  0  0  0
  2  3  2  0  0  0  0
  2  4  1  0  0  0  0
  1  5  2  0  0  0  0
  1  6  1  0  0  0  0
  4  7  1  0  0  0  0
  5  8  1  0  0  0  0
  5  9  1  0  0  0  0
  6 10  1  0  0  0  0
  6 11  1  0  0  0  0
  6 12  1  0  0  0  0
M  END
>  <Alias name>
Methacrylic acid

>  <Cp(liq,298)>   J/mol/K
161.1

$$$$
2,5-Norbornadiene
  ChemBrain IXL

 15 16  0  0  0  0  0  0  0  0  1 V2000
    3.5646   12.2884    0.8442 C   0  0  0  0  0  0  0  0  0  0  0  0
    4.5788   12.6393    0.0083 C   0  0  0  0  0  0  0  0  0  0  0  0
    4.6781   11.7686   -0.8558 C   0  0  0  0  0  0  0  0  0  0  0  0
    3.7318   10.8227   -0.6106 C   0  0  0  0  0  0  0  0  0  0  0  0
    2.5933   11.5269   -0.8520 C   0  0  0  0  0  0  0  0  0  0  0  0
    2.4939   12.3976    0.0122 C   0  0  0  0  0  0  0  0  0  0  0  0
    3.7267   10.8893    0.7970 C   0  0  0  0  0  0  0  0  0  0  0  0
    3.5095   12.7784    1.8026 H   0  0  0  0  0  0  0  0  0  0  0  0
    5.1981   13.5442    0.0646 H   0  0  0  0  0  0  0  0  0  0  0  0
    5.3991   11.7826   -1.6839 H   0  0  0  0  0  0  0  0  0  0  0  0
    3.8421    9.8639   -1.0903 H   0  0  0  0  0  0  0  0  0  0  0  0
    1.8852   11.3752   -1.6774 H   0  0  0  0  0  0  0  0  0  0  0  0
    1.6842   13.1368    0.0711 H   0  0  0  0  0  0  0  0  0  0  0  0
    2.8821   10.3726    1.2206 H   0  0  0  0  0  0  0  0  0  0  0  0
    4.6686   10.5797    1.2172 H   0  0  0  0  0  0  0  0  0  0  0  0
  1  2  1  0  0  0  0
  2  3  2  0  0  0  0
  3  4  1  0  0  0  0
  4  5  1  0  0  0  0
  5  6  2  0  0  0  0
  6  1  1  0  0  0  0
  4  7  1  0  0  0  0
  7  1  1  0  0  0  0
  1  8  1  0  0  0  0
  2  9  1  0  0  0  0
  3 10  1  0  0  0  0
  4 11  1  0  0  0  0
  5 12  1  0  0  0  0
  6 13  1  0  0  0  0
  7 14  1  0  0  0  0
  7 15  1  0  0  0  0
M  END
>  <Alias name>
2,5-Norbornadiene

>  <Cp(liq,298)>   J/mol/K
161.2

$$$$
1-Propylamine
  ChemBrain IXL

 13 12  0  0  0  0  0  0  0  0  1 V2000
    2.2538   13.5229   -0.1099 C   0  0  0  0  0  0  0  0  0  0  0  0
    3.6348   13.8869    0.4690 C   0  0  0  0  0  0  0  0  0  0  0  0
    4.7363   13.4489   -0.5157 C   0  0  0  0  0  0  0  0  0  0  0  0
    6.0537   13.7960    0.0366 N   0  0  0  0  0  0  0  0  0  0  0  0
    2.1971   12.4552   -0.2617 H   0  0  0  0  0  0  0  0  0  0  0  0
    1.4819   13.8300    0.5802 H   0  0  0  0  0  0  0  0  0  0  0  0
    2.1146   14.0287   -1.0540 H   0  0  0  0  0  0  0  0  0  0  0  0
    3.6915   14.9546    0.6208 H   0  0  0  0  0  0  0  0  0  0  0  0
    3.7740   13.3811    1.4131 H   0  0  0  0  0  0  0  0  0  0  0  0
    4.6797   12.3811   -0.6676 H   0  0  0  0  0  0  0  0  0  0  0  0
    4.5971   13.9546   -1.4598 H   0  0  0  0  0  0  0  0  0  0  0  0
    6.1104   14.8638    0.1884 H   0  0  0  0  0  0  0  0  0  0  0  0
    6.8256   13.4890   -0.6535 H   0  0  0  0  0  0  0  0  0  0  0  0
  1  2  1  0  0  0  0
  2  3  1  0  0  0  0
  3  4  1  0  0  0  0
  1  5  1  0  0  0  0
  1  6  1  0  0  0  0
  1  7  1  0  0  0  0
  2  8  1  0  0  0  0
  2  9  1  0  0  0  0
  3 10  1  0  0  0  0
  3 11  1  0  0  0  0
  4 12  1  0  0  0  0
  4 13  1  0  0  0  0
M  END
>  <Alias name>
1-Propylamine

>  <Cp(liq,298)>   J/mol/K
161.9

$$$$
Isopropylmethylether
  ChemBrain IXL

 15 14  0  0  0  0  0  0  0  0  1 V2000
    4.7976   13.8412    0.0551 C   0  0  0  0  0  0  0  0  0  0  0  0
    5.7499   14.6973   -0.8021 C   0  0  0  0  0  0  0  0  0  0  0  0
    3.4293   14.3661   -0.0599 O   0  0  0  0  0  0  0  0  0  0  0  0
    2.4216   13.6543    0.7395 C   0  0  0  0  0  0  0  0  0  0  0  0
    4.8315   12.3825   -0.4405 C   0  0  0  0  0  0  0  0  0  0  0  0
    5.1125   13.8781    1.0907 H   0  0  0  0  0  0  0  0  0  0  0  0
    5.7275   15.7221   -0.4525 H   0  0  0  0  0  0  0  0  0  0  0  0
    5.4338   14.6621   -1.8374 H   0  0  0  0  0  0  0  0  0  0  0  0
    6.7576   14.3094   -0.7190 H   0  0  0  0  0  0  0  0  0  0  0  0
    2.3691   12.6216    0.4175 H   0  0  0  0  0  0  0  0  0  0  0  0
    2.6980   13.6926    1.7859 H   0  0  0  0  0  0  0  0  0  0  0  0
    1.4554   14.1243    0.6038 H   0  0  0  0  0  0  0  0  0  0  0  0
    5.8419   11.9996   -0.3669 H   0  0  0  0  0  0  0  0  0  0  0  0
    4.1713   11.7785    0.1695 H   0  0  0  0  0  0  0  0  0  0  0  0
    4.5052   12.3442   -1.4725 H   0  0  0  0  0  0  0  0  0  0  0  0
  1  2  1  0  0  0  0
  3  4  1  0  0  0  0
  1  5  1  0  0  0  0
  3  1  1  0  0  0  0
  1  6  1  0  0  0  0
  2  7  1  0  0  0  0
  2  8  1  0  0  0  0
  2  9  1  0  0  0  0
  4 10  1  0  0  0  0
  4 11  1  0  0  0  0
  4 12  1  0  0  0  0
  5 13  1  0  0  0  0
  5 14  1  0  0  0  0
  5 15  1  0  0  0  0
M  END
>  <Alias name>
Isopropyl methyl ether

>  <Cp(liq,298)>   J/mol/K
161.9

$$$$
t-Butylchloride
  ChemBrain IXL

 14 13  0  0  0  0  0  0  0  0  1 V2000
    2.4178    9.9845    0.5373 C   0  0  0  0  0  0  0  0  0  0  0  0
    3.2969   11.2028    0.1943 C   0  0  0  0  0  0  0  0  0  0  0  0
    3.6988   12.0863    1.6911 Cl  0  0  0  0  0  0  0  0  0  0  0  0
    4.5952   10.7246   -0.4843 C   0  0  0  0  0  0  0  0  0  0  0  0
    2.5305   12.1360   -0.7630 C   0  0  0  0  0  0  0  0  0  0  0  0
    2.1738    9.4481   -0.3714 H   0  0  0  0  0  0  0  0  0  0  0  0
    2.9564    9.3286    1.2101 H   0  0  0  0  0  0  0  0  0  0  0  0
    1.5053   10.3205    1.0142 H   0  0  0  0  0  0  0  0  0  0  0  0
    5.2130   11.5808   -0.7253 H   0  0  0  0  0  0  0  0  0  0  0  0
    4.3512   10.1883   -1.3930 H   0  0  0  0  0  0  0  0  0  0  0  0
    5.1338   10.0688    0.1885 H   0  0  0  0  0  0  0  0  0  0  0  0
    3.1483   12.9922   -1.0040 H   0  0  0  0  0  0  0  0  0  0  0  0
    1.6181   12.4720   -0.2861 H   0  0  0  0  0  0  0  0  0  0  0  0
    2.2865   11.5996   -1.6717 H   0  0  0  0  0  0  0  0  0  0  0  0
  1  2  1  0  0  0  0
  2  3  1  0  0  0  0
  2  4  1  0  0  0  0
  2  5  1  0  0  0  0
  1  6  1  0  0  0  0
  1  7  1  0  0  0  0
  1  8  1  0  0  0  0
  4  9  1  0  0  0  0
  4 10  1  0  0  0  0
  4 11  1  0  0  0  0
  5 12  1  0  0  0  0
  5 13  1  0  0  0  0
  5 14  1  0  0  0  0
M  END
>  <Alias name>
2-Chloro-2-methylpropane

>  <Cp(liq,298)>   J/mol/K
162

$$$$
1-Bromobutane
  ChemBrain IXL

 14 13  0  0  0  0  0  0  0  0  1 V2000
    3.2874   13.8501    0.6467 C   0  0  0  0  0  0  0  0  0  0  0  0
    4.2871   13.0279   -0.1896 C   0  0  0  0  0  0  0  0  0  0  0  0
    5.3337   13.9718   -0.8129 C   0  0  0  0  0  0  0  0  0  0  0  0
    6.5851   12.9426   -1.8597 Br  0  0  0  0  0  0  0  0  0  0  0  0
    2.2408   12.9062    1.2700 C   0  0  0  0  0  0  0  0  0  0  0  0
    2.7897   14.5702    0.0090 H   0  0  0  0  0  0  0  0  0  0  0  0
    3.8180   14.3710    1.4340 H   0  0  0  0  0  0  0  0  0  0  0  0
    4.7848   12.3078    0.4481 H   0  0  0  0  0  0  0  0  0  0  0  0
    3.7565   12.5069   -0.9769 H   0  0  0  0  0  0  0  0  0  0  0  0
    4.8360   14.6919   -1.4506 H   0  0  0  0  0  0  0  0  0  0  0  0
    5.8642   14.4928   -0.0255 H   0  0  0  0  0  0  0  0  0  0  0  0
    2.7384   12.1861    1.9077 H   0  0  0  0  0  0  0  0  0  0  0  0
    1.5382   13.4840    1.8577 H   0  0  0  0  0  0  0  0  0  0  0  0
    1.7102   12.3852    0.4826 H   0  0  0  0  0  0  0  0  0  0  0  0
  1  2  1  0  0  0  0
  2  3  1  0  0  0  0
  3  4  1  0  0  0  0
  1  5  1  0  0  0  0
  1  6  1  0  0  0  0
  1  7  1  0  0  0  0
  2  8  1  0  0  0  0
  2  9  1  0  0  0  0
  3 10  1  0  0  0  0
  3 11  1  0  0  0  0
  5 12  1  0  0  0  0
  5 13  1  0  0  0  0
  5 14  1  0  0  0  0
M  END
>  <Alias name>
1-Bromobutane

>  <Cp(liq,298)>   J/mol/K
162.2

$$$$
2-Methoxy-1-propene
  ChemBrain IXL

 13 12  0  0  0  0  0  0  0  0  1 V2000
    3.5766   13.4812    0.1101 C   0  0  0  0  0  0  0  0  0  0  0  0
    4.6824   12.5270    0.2761 O   0  0  0  0  0  0  0  0  0  0  0  0
    3.8641   14.9179   -0.0992 C   0  0  0  0  0  0  0  0  0  0  0  0
    2.3131   13.0519    0.1479 C   0  0  0  0  0  0  0  0  0  0  0  0
    6.0272   13.1177    0.2155 C   0  0  0  0  0  0  0  0  0  0  0  0
    2.9338   15.4571   -0.2281 H   0  0  0  0  0  0  0  0  0  0  0  0
    4.4768   15.0383   -0.9840 H   0  0  0  0  0  0  0  0  0  0  0  0
    4.3920   15.3095    0.7615 H   0  0  0  0  0  0  0  0  0  0  0  0
    2.1028   12.0006    0.3010 H   0  0  0  0  0  0  0  0  0  0  0  0
    1.4985   13.7549    0.0256 H   0  0  0  0  0  0  0  0  0  0  0  0
    6.1331   13.8556    1.0010 H   0  0  0  0  0  0  0  0  0  0  0  0
    6.1698   13.5924   -0.7474 H   0  0  0  0  0  0  0  0  0  0  0  0
    6.7693   12.3401    0.3481 H   0  0  0  0  0  0  0  0  0  0  0  0
  1  2  1  0  0  0  0
  1  3  1  0  0  0  0
  1  4  2  0  0  0  0
  2  5  1  0  0  0  0
  3  6  1  0  0  0  0
  3  7  1  0  0  0  0
  3  8  1  0  0  0  0
  4  9  1  0  0  0  0
  4 10  1  0  0  0  0
  5 11  1  0  0  0  0
  5 12  1  0  0  0  0
  5 13  1  0  0  0  0
M  END
>  <Alias name>
2-Methoxy-1-propene

>  <Cp(liq,298)>   J/mol/K
162.3

$$$$
Tetrabromomethane
  ChemBrain IXL

  5  4  0  0  0  0  0  0  0  0  1 V2000
    1.5671    9.9620    1.2686 Br  0  0  0  0  0  0  0  0  0  0  0  0
    2.9272    9.1916    0.1384 C   0  0  0  0  0  0  0  0  0  0  0  0
    4.0176   10.5982   -0.6057 Br  0  0  0  0  0  0  0  0  0  0  0  0
    4.0332    8.0041    1.1813 Br  0  0  0  0  0  0  0  0  0  0  0  0
    2.0911    8.2020   -1.2908 Br  0  0  0  0  0  0  0  0  0  0  0  0
  1  2  1  0  0  0  0
  2  3  1  0  0  0  0
  2  4  1  0  0  0  0
  2  5  1  0  0  0  0
M  END
>  <Alias name>
Carbon tetrabromide

>  <Cp(liq,298)>   J/mol/K
162.3

$$$$
1,3,5-Cycloheptatriene
  ChemBrain IXL

 15 15  0  0  0  0  0  0  0  0  1 V2000
    2.4642   12.9637    0.3214 C   0  0  0  0  0  0  0  0  0  0  0  0
    2.9994   14.5133    0.4412 C   0  0  0  0  0  0  0  0  0  0  0  0
    4.3383   15.0242    0.2919 C   0  0  0  0  0  0  0  0  0  0  0  0
    3.1973   11.7694   -0.0254 C   0  0  0  0  0  0  0  0  0  0  0  0
    4.7932   11.5984   -0.4070 C   0  0  0  0  0  0  0  0  0  0  0  0
    5.8340   12.5926   -0.4161 C   0  0  0  0  0  0  0  0  0  0  0  0
    5.7530   14.2104   -0.0382 C   0  0  0  0  0  0  0  0  0  0  0  0
    1.4319   12.8133    0.5249 H   0  0  0  0  0  0  0  0  0  0  0  0
    2.2569   15.2488    0.6613 H   0  0  0  0  0  0  0  0  0  0  0  0
    4.4284   16.0883    0.4181 H   0  0  0  0  0  0  0  0  0  0  0  0
    2.6190   10.8777   -0.0366 H   0  0  0  0  0  0  0  0  0  0  0  0
    5.1073   10.6160   -0.6867 H   0  0  0  0  0  0  0  0  0  0  0  0
    6.8037   12.2251   -0.7070 H   0  0  0  0  0  0  0  0  0  0  0  0
    6.3895   14.3492    0.8286 H   0  0  0  0  0  0  0  0  0  0  0  0
    6.2229   14.7395   -0.8630 H   0  0  0  0  0  0  0  0  0  0  0  0
  1  2  1  0  0  0  0
  2  3  2  0  0  0  0
  1  4  2  0  0  0  0
  4  5  1  0  0  0  0
  5  6  2  0  0  0  0
  6  7  1  0  0  0  0
  7  3  1  0  0  0  0
  1  8  1  0  0  0  0
  2  9  1  0  0  0  0
  3 10  1  0  0  0  0
  4 11  1  0  0  0  0
  5 12  1  0  0  0  0
  6 13  1  0  0  0  0
  7 14  1  0  0  0  0
  7 15  1  0  0  0  0
M  END
>  <Alias name>
1,3,5-Cycloheptatriene

>  <Cp(liq,298)>   J/mol/K
162.76

$$$$
Furfural
  ChemBrain IXL

 11 11  0  0  0  0  0  0  0  0  1 V2000
    4.8046   14.8239   -0.0586 C   0  0  0  0  0  0  0  0  0  0  0  0
    3.7584   15.3222    0.3746 C   0  0  0  0  0  0  0  0  0  0  0  0
    4.5136   13.6663   -0.7310 O   0  0  0  0  0  0  0  0  0  0  0  0
    6.1844   15.4246    0.1395 C   0  0  0  0  0  0  0  0  0  0  0  0
    2.7247   14.5437    0.0281 C   0  0  0  0  0  0  0  0  0  0  0  0
    3.1426   13.5848   -0.6095 C   0  0  0  0  0  0  0  0  0  0  0  0
    7.1589   14.8650   -0.3338 O   0  0  0  0  0  0  0  0  0  0  0  0
    3.6864   16.2504    0.9505 H   0  0  0  0  0  0  0  0  0  0  0  0
    6.3221   16.3614    0.7076 H   0  0  0  0  0  0  0  0  0  0  0  0
    1.6657   14.7301    0.2747 H   0  0  0  0  0  0  0  0  0  0  0  0
    2.5018   12.8010   -1.0077 H   0  0  0  0  0  0  0  0  0  0  0  0
  1  2  2  0  0  0  0
  1  3  1  0  0  0  0
  1  4  1  0  0  0  0
  2  5  1  0  0  0  0
  3  6  1  0  0  0  0
  4  7  2  0  0  0  0
  5  6  2  0  0  0  0
  2  8  1  0  0  0  0
  4  9  1  0  0  0  0
  5 10  1  0  0  0  0
  6 11  1  0  0  0  0
M  END
>  <Alias name>
Furfural

>  <Cp(liq,298)>   J/mol/K
162.8

$$$$
Methyltrichlorosilane
  ChemBrain IXL

  8  7  0  0  0  0  0  0  0  0  1 V2000
    2.2009   10.7845    0.8363 C   0  0  0  0  0  0  0  0  0  0  0  0
    3.8321   10.5755   -0.0434 Si  0  0  0  0  0  0  0  0  0  0  0  0
    4.6179   12.4015   -0.4547 Cl  0  0  0  0  0  0  0  0  0  0  0  0
    5.1127    9.5393    1.1429 Cl  0  0  0  0  0  0  0  0  0  0  0  0
    3.5411    9.5582   -1.7758 Cl  0  0  0  0  0  0  0  0  0  0  0  0
    1.7818    9.8103    1.0560 H   0  0  0  0  0  0  0  0  0  0  0  0
    2.3561   11.3274    1.7605 H   0  0  0  0  0  0  0  0  0  0  0  0
    1.5176   11.3371    0.2034 H   0  0  0  0  0  0  0  0  0  0  0  0
  1  2  1  0  0  0  0
  3  2  1  0  0  0  0
  4  2  1  0  0  0  0
  5  2  1  0  0  0  0
  1  6  1  0  0  0  0
  1  7  1  0  0  0  0
  1  8  1  0  0  0  0
M  END
>  <Alias name>
Methyltrichlorosilane

>  <Cp(liq,298)>   J/mol/K
163.1

$$$$
Thiacyclohexane
  ChemBrain IXL

 16 16  0  0  0  0  0  0  0  0  1 V2000
    2.5945   12.3114    0.2035 C   0  0  0  0  0  0  0  0  0  0  0  0
    3.9013   11.9754   -0.5605 C   0  0  0  0  0  0  0  0  0  0  0  0
    5.1420   12.3756    0.2790 C   0  0  0  0  0  0  0  0  0  0  0  0
    5.1842   13.9053    0.4705 C   0  0  0  0  0  0  0  0  0  0  0  0
    3.7791   14.4307    1.4729 S   0  0  0  0  0  0  0  0  0  0  0  0
    2.4640   13.8367    0.3899 C   0  0  0  0  0  0  0  0  0  0  0  0
    2.6062   11.8275    1.1723 H   0  0  0  0  0  0  0  0  0  0  0  0
    1.7480   11.9504   -0.3671 H   0  0  0  0  0  0  0  0  0  0  0  0
    3.9339   10.9104   -0.7534 H   0  0  0  0  0  0  0  0  0  0  0  0
    3.9158   12.5096   -1.5025 H   0  0  0  0  0  0  0  0  0  0  0  0
    5.0974   11.8904    1.2462 H   0  0  0  0  0  0  0  0  0  0  0  0
    6.0379   12.0586   -0.2400 H   0  0  0  0  0  0  0  0  0  0  0  0
    5.1431   14.3920   -0.4961 H   0  0  0  0  0  0  0  0  0  0  0  0
    6.1037   14.1790    0.9729 H   0  0  0  0  0  0  0  0  0  0  0  0
    2.5377   14.3263   -0.5733 H   0  0  0  0  0  0  0  0  0  0  0  0
    1.5038   14.0629    0.8365 H   0  0  0  0  0  0  0  0  0  0  0  0
  1  2  1  0  0  0  0
  2  3  1  0  0  0  0
  3  4  1  0  0  0  0
  4  5  1  0  0  0  0
  5  6  1  0  0  0  0
  6  1  1  0  0  0  0
  1  7  1  0  0  0  0
  1  8  1  0  0  0  0
  2  9  1  0  0  0  0
  2 10  1  0  0  0  0
  3 11  1  0  0  0  0
  3 12  1  0  0  0  0
  4 13  1  0  0  0  0
  4 14  1  0  0  0  0
  6 15  1  0  0  0  0
  6 16  1  0  0  0  0
M  END
>  <Alias name>
Thiane

>  <Cp(liq,298)>   J/mol/K
163.3

$$$$
Bromotrifluoromethane
  ChemBrain IXL

  5  4  0  0  0  0  0  0  0  0  1 V2000
    2.7353    8.9081   -0.0370 C   0  0  0  0  0  0  0  0  0  0  0  0
    3.0780    8.1335   -1.1010 F   0  0  0  0  0  0  0  0  0  0  0  0
    2.6758    8.1391    1.0832 F   0  0  0  0  0  0  0  0  0  0  0  0
    1.5201    9.4757   -0.2622 F   0  0  0  0  0  0  0  0  0  0  0  0
    4.0571   10.2924    0.2028 Br  0  0  0  0  0  0  0  0  0  0  0  0
  1  2  1  0  0  0  0
  1  3  1  0  0  0  0
  1  4  1  0  0  0  0
  1  5  1  0  0  0  0
M  END
>  <Alias name>
Bromotrifluoromethane

>  <Cp(liq,298)>   J/mol/K
163.6

$$$$
Methylal
  ChemBrain IXL

 13 12  0  0  0  0  0  0  0  0  1 V2000
    2.0073   13.0761   -0.8603 C   0  0  0  0  0  0  0  0  0  0  0  0
    3.4604   13.1533   -0.6504 O   0  0  0  0  0  0  0  0  0  0  0  0
    3.9463   14.4410   -0.1336 C   0  0  0  0  0  0  0  0  0  0  0  0
    5.4063   14.3839    0.0296 O   0  0  0  0  0  0  0  0  0  0  0  0
    6.0232   15.6156    0.5430 C   0  0  0  0  0  0  0  0  0  0  0  0
    1.7491   12.0953   -1.2399 H   0  0  0  0  0  0  0  0  0  0  0  0
    1.4972   13.2450    0.0801 H   0  0  0  0  0  0  0  0  0  0  0  0
    1.7052   13.8310   -1.5756 H   0  0  0  0  0  0  0  0  0  0  0  0
    3.6916   15.2293   -0.8313 H   0  0  0  0  0  0  0  0  0  0  0  0
    3.4836   14.6434    0.8245 H   0  0  0  0  0  0  0  0  0  0  0  0
    5.6111   15.8468    1.5175 H   0  0  0  0  0  0  0  0  0  0  0  0
    5.8192   16.4326   -0.1382 H   0  0  0  0  0  0  0  0  0  0  0  0
    7.0936   15.4750    0.6278 H   0  0  0  0  0  0  0  0  0  0  0  0
  1  2  1  0  0  0  0
  2  3  1  0  0  0  0
  3  4  1  0  0  0  0
  4  5  1  0  0  0  0
  1  6  1  0  0  0  0
  1  7  1  0  0  0  0
  1  8  1  0  0  0  0
  3  9  1  0  0  0  0
  3 10  1  0  0  0  0
  5 11  1  0  0  0  0
  5 12  1  0  0  0  0
  5 13  1  0  0  0  0
M  END
>  <Alias name>
Dimethoxymethane

>  <Cp(liq,298)>   J/mol/K
163.6

$$$$
1-Bromo-2-methylpropane
  ChemBrain IXL

 14 13  0  0  0  0  0  0  0  0  1 V2000
    3.2991   11.9397   -0.2618 C   0  0  0  0  0  0  0  0  0  0  0  0
    4.2372   13.0128    0.3299 C   0  0  0  0  0  0  0  0  0  0  0  0
    3.9813   14.3649   -0.3672 C   0  0  0  0  0  0  0  0  0  0  0  0
    5.7030   12.5911    0.1079 C   0  0  0  0  0  0  0  0  0  0  0  0
    1.4620   12.4486    0.0401 Br  0  0  0  0  0  0  0  0  0  0  0  0
    3.4925   10.9881    0.2176 H   0  0  0  0  0  0  0  0  0  0  0  0
    3.4789   11.8504   -1.3261 H   0  0  0  0  0  0  0  0  0  0  0  0
    4.0476   13.1123    1.3914 H   0  0  0  0  0  0  0  0  0  0  0  0
    2.9538   14.6657   -0.2067 H   0  0  0  0  0  0  0  0  0  0  0  0
    4.6451   15.1146    0.0450 H   0  0  0  0  0  0  0  0  0  0  0  0
    4.1661   14.2640   -1.4296 H   0  0  0  0  0  0  0  0  0  0  0  0
    6.3619   13.3433    0.5236 H   0  0  0  0  0  0  0  0  0  0  0  0
    5.8932   12.4914   -0.9537 H   0  0  0  0  0  0  0  0  0  0  0  0
    5.8837   11.6423    0.5977 H   0  0  0  0  0  0  0  0  0  0  0  0
  1  2  1  0  0  0  0
  2  3  1  0  0  0  0
  2  4  1  0  0  0  0
  1  5  1  0  0  0  0
  1  6  1  0  0  0  0
  1  7  1  0  0  0  0
  2  8  1  0  0  0  0
  3  9  1  0  0  0  0
  3 10  1  0  0  0  0
  3 11  1  0  0  0  0
  4 12  1  0  0  0  0
  4 13  1  0  0  0  0
  4 14  1  0  0  0  0
M  END
>  <Alias name>
Isobutyl bromide

>  <Cp(liq,298)>   J/mol/K
163.7

$$$$
n-Butyric aldehyde
  ChemBrain IXL

 13 12  0  0  0  0  0  0  0  0  1 V2000
    5.7000   14.7203    0.3874 C   0  0  0  0  0  0  0  0  0  0  0  0
    6.8210   14.6376    0.8616 O   0  0  0  0  0  0  0  0  0  0  0  0
    4.8675   13.4452    0.1506 C   0  0  0  0  0  0  0  0  0  0  0  0
    3.3703   13.8087    0.1133 C   0  0  0  0  0  0  0  0  0  0  0  0
    2.5378   12.5337   -0.1235 C   0  0  0  0  0  0  0  0  0  0  0  0
    5.2910   15.6871    0.1334 H   0  0  0  0  0  0  0  0  0  0  0  0
    5.0477   12.7437    0.9518 H   0  0  0  0  0  0  0  0  0  0  0  0
    5.1531   12.9984   -0.7902 H   0  0  0  0  0  0  0  0  0  0  0  0
    3.0847   14.2555    1.0541 H   0  0  0  0  0  0  0  0  0  0  0  0
    3.1901   14.5102   -0.6879 H   0  0  0  0  0  0  0  0  0  0  0  0
    1.4887   12.7884   -0.1497 H   0  0  0  0  0  0  0  0  0  0  0  0
    2.8234   12.0868   -1.0644 H   0  0  0  0  0  0  0  0  0  0  0  0
    2.7180   11.8321    0.6776 H   0  0  0  0  0  0  0  0  0  0  0  0
  1  2  2  0  0  0  0
  1  3  1  0  0  0  0
  1  6  1  0  0  0  0
  3  4  1  0  0  0  0
  3  7  1  0  0  0  0
  3  8  1  0  0  0  0
  4  9  1  0  0  0  0
  4  5  1  0  0  0  0
  4 10  1  0  0  0  0
  5 11  1  0  0  0  0
  5 12  1  0  0  0  0
  5 13  1  0  0  0  0
M  END
>  <Alias name>
Butanal

>  <Cp(liq,298)>   J/mol/K
163.7

$$$$
Trimethylenebromide
  ChemBrain IXL

 11 10  0  0  0  0  0  0  0  0  1 V2000
    4.1489   13.5118   -0.1121 C   0  0  0  0  0  0  0  0  0  0  0  0
    2.6731   13.9543   -0.1456 C   0  0  0  0  0  0  0  0  0  0  0  0
    5.0491   14.7418    0.1150 C   0  0  0  0  0  0  0  0  0  0  0  0
    1.5465   12.4147   -0.4299 Br  0  0  0  0  0  0  0  0  0  0  0  0
    6.8962   14.1876    0.1569 Br  0  0  0  0  0  0  0  0  0  0  0  0
    4.2951   12.8036    0.6940 H   0  0  0  0  0  0  0  0  0  0  0  0
    4.4070   13.0446   -1.0544 H   0  0  0  0  0  0  0  0  0  0  0  0
    2.4148   14.4215    0.7967 H   0  0  0  0  0  0  0  0  0  0  0  0
    2.5267   14.6625   -0.9518 H   0  0  0  0  0  0  0  0  0  0  0  0
    4.9029   15.4500   -0.6911 H   0  0  0  0  0  0  0  0  0  0  0  0
    4.7910   15.2090    1.0573 H   0  0  0  0  0  0  0  0  0  0  0  0
  1  2  1  0  0  0  0
  1  3  1  0  0  0  0
  2  4  1  0  0  0  0
  3  5  1  0  0  0  0
  1  6  1  0  0  0  0
  1  7  1  0  0  0  0
  2  8  1  0  0  0  0
  2  9  1  0  0  0  0
  3 10  1  0  0  0  0
  3 11  1  0  0  0  0
M  END
>  <Alias name>
1,3-Dibromopropane

>  <Cp(liq,298)>   J/mol/K
163.7

$$$$
1,2-Dichlorotetrafluoroethane
  ChemBrain IXL

  8  7  0  0  0  0  0  0  0  0  1 V2000
    2.6125   10.7984    0.4354 C   0  0  0  0  0  0  0  0  0  0  0  0
    3.8973   10.9000   -0.4139 C   0  0  0  0  0  0  0  0  0  0  0  0
    2.2147    9.0806    0.7128 Cl  0  0  0  0  0  0  0  0  0  0  0  0
    2.8092   11.4164    1.6311 F   0  0  0  0  0  0  0  0  0  0  0  0
    1.5853   11.4006   -0.2222 F   0  0  0  0  0  0  0  0  0  0  0  0
    4.2938   12.6177   -0.6904 Cl  0  0  0  0  0  0  0  0  0  0  0  0
    3.7009   10.2824   -1.6101 F   0  0  0  0  0  0  0  0  0  0  0  0
    4.9251   10.2982    0.2436 F   0  0  0  0  0  0  0  0  0  0  0  0
  1  2  1  0  0  0  0
  1  3  1  0  0  0  0
  1  4  1  0  0  0  0
  1  5  1  0  0  0  0
  2  6  1  0  0  0  0
  2  7  1  0  0  0  0
  2  8  1  0  0  0  0
M  END
>  <Alias name>
Cryofluorane

>  <Cp(liq,298)>   J/mol/K
164

$$$$
1-Cyanobicyclo(2,1,0)pentane
  ChemBrain IXL

 14 15  0  0  0  0  0  0  0  0  1 V2000
    4.7621   14.2316    0.6568 C   0  0  0  0  0  0  0  0  0  0  0  0
    5.7221   13.0307    0.5516 C   0  0  0  0  0  0  0  0  0  0  0  0
    4.8589   12.4235   -0.5541 C   0  0  0  0  0  0  0  0  0  0  0  0
    3.8684   13.5977   -0.4410 C   0  0  0  0  0  0  0  0  0  0  0  0
    4.3711   15.0492   -0.5929 C   0  0  0  0  0  0  0  0  0  0  0  0
    2.5070   13.3234    0.2299 C   0  0  0  0  0  0  0  0  0  0  0  0
    1.4850   13.1175    0.7336 N   0  0  0  0  0  0  0  0  0  0  0  0
    4.1410   14.3183    1.5400 H   0  0  0  0  0  0  0  0  0  0  0  0
    5.7278   12.4414    1.4602 H   0  0  0  0  0  0  0  0  0  0  0  0
    6.7049   13.3139    0.1957 H   0  0  0  0  0  0  0  0  0  0  0  0
    4.4168   11.4737   -0.2797 H   0  0  0  0  0  0  0  0  0  0  0  0
    5.3646   12.4215   -1.5117 H   0  0  0  0  0  0  0  0  0  0  0  0
    3.6305   15.8236   -0.4365 H   0  0  0  0  0  0  0  0  0  0  0  0
    5.1601   15.1950   -1.3202 H   0  0  0  0  0  0  0  0  0  0  0  0
  1  2  1  0  0  0  0
  2  3  1  0  0  0  0
  3  4  1  0  0  0  0
  4  5  1  0  0  0  0
  1  5  1  0  0  0  0
  1  4  1  0  0  0  0
  6  7  3  0  0  0  0
  6  4  1  0  0  0  0
  1  8  1  0  0  0  0
  2  9  1  0  0  0  0
  2 10  1  0  0  0  0
  3 11  1  0  0  0  0
  3 12  1  0  0  0  0
  5 13  1  0  0  0  0
  5 14  1  0  0  0  0
M  END
>  <Alias name>
1-Cyanobicyclo[2.1.0]pentane

>  <Cp(liq,298)>   J/mol/K
164

$$$$
Isopropylamine
  ChemBrain IXL

 13 12  0  0  0  0  0  0  0  0  1 V2000
    2.3409   12.7076    0.2866 N   0  0  0  0  0  0  0  0  0  0  0  0
    3.5092   12.0510   -0.3173 C   0  0  0  0  0  0  0  0  0  0  0  0
    4.7982   12.6246    0.3023 C   0  0  0  0  0  0  0  0  0  0  0  0
    3.4414   10.5348   -0.0502 C   0  0  0  0  0  0  0  0  0  0  0  0
    2.3853   13.7004    0.1118 H   0  0  0  0  0  0  0  0  0  0  0  0
    1.4968   12.3321   -0.1191 H   0  0  0  0  0  0  0  0  0  0  0  0
    3.5116   12.2296   -1.3855 H   0  0  0  0  0  0  0  0  0  0  0  0
    4.8459   13.6901    0.1146 H   0  0  0  0  0  0  0  0  0  0  0  0
    5.6590   12.1407   -0.1426 H   0  0  0  0  0  0  0  0  0  0  0  0
    4.7958   12.4460    1.3705 H   0  0  0  0  0  0  0  0  0  0  0  0
    4.3022   10.0510   -0.4950 H   0  0  0  0  0  0  0  0  0  0  0  0
    3.4388   10.3562    1.0180 H   0  0  0  0  0  0  0  0  0  0  0  0
    2.5355   10.1316   -0.4858 H   0  0  0  0  0  0  0  0  0  0  0  0
  1  2  1  0  0  0  0
  2  3  1  0  0  0  0
  2  4  1  0  0  0  0
  1  5  1  0  0  0  0
  1  6  1  0  0  0  0
  2  7  1  0  0  0  0
  3  8  1  0  0  0  0
  3  9  1  0  0  0  0
  3 10  1  0  0  0  0
  4 11  1  0  0  0  0
  4 12  1  0  0  0  0
  4 13  1  0  0  0  0
M  END
>  <Alias name>
Isopropylamine

>  <Cp(liq,298)>   J/mol/K
164

$$$$
1,1-Dimethylhydrazine
  ChemBrain IXL

 12 11  0  0  0  0  0  0  0  0  1 V2000
    3.6021   11.6594   -0.7583 N   0  0  0  0  0  0  0  0  0  0  0  0
    4.7463   10.9812   -0.1810 N   0  0  0  0  0  0  0  0  0  0  0  0
    3.7061   13.1027   -0.4999 C   0  0  0  0  0  0  0  0  0  0  0  0
    2.3677   11.1407   -0.1516 C   0  0  0  0  0  0  0  0  0  0  0  0
    5.5936   11.3373   -0.5974 H   0  0  0  0  0  0  0  0  0  0  0  0
    4.6749    9.9905   -0.3584 H   0  0  0  0  0  0  0  0  0  0  0  0
    2.8514   13.6092   -0.9310 H   0  0  0  0  0  0  0  0  0  0  0  0
    4.6155   13.4849   -0.9470 H   0  0  0  0  0  0  0  0  0  0  0  0
    3.7282   13.2775    0.5687 H   0  0  0  0  0  0  0  0  0  0  0  0
    2.2909   10.0773   -0.3422 H   0  0  0  0  0  0  0  0  0  0  0  0
    2.3896   11.3153    0.9170 H   0  0  0  0  0  0  0  0  0  0  0  0
    1.5130   11.6473   -0.5827 H   0  0  0  0  0  0  0  0  0  0  0  0
  1  2  1  0  0  0  0
  1  3  1  0  0  0  0
  1  4  1  0  0  0  0
  2  5  1  0  0  0  0
  2  6  1  0  0  0  0
  3  7  1  0  0  0  0
  3  8  1  0  0  0  0
  3  9  1  0  0  0  0
  4 10  1  0  0  0  0
  4 11  1  0  0  0  0
  4 12  1  0  0  0  0
M  END
>  <Alias name>
1,1-Dimethylhydrazine

>  <Cp(liq,298)>   J/mol/K
164.05

$$$$
n-Butyliodide
  ChemBrain IXL

 14 13  0  0  0  0  0  0  0  0  1 V2000
    4.8658   15.1588    0.0000 C   0  0  0  0  0  0  0  0  0  0  0  0
    3.5382   15.9402    0.0494 C   0  0  0  0  0  0  0  0  0  0  0  0
    6.0196   16.1263   -0.3282 C   0  0  0  0  0  0  0  0  0  0  0  0
    2.3845   14.9728    0.3776 C   0  0  0  0  0  0  0  0  0  0  0  0
    7.8453   15.0513   -0.3960 I   0  0  0  0  0  0  0  0  0  0  0  0
    5.0470   14.6938    0.9612 H   0  0  0  0  0  0  0  0  0  0  0  0
    4.8067   14.3948   -0.7652 H   0  0  0  0  0  0  0  0  0  0  0  0
    3.3571   16.4051   -0.9117 H   0  0  0  0  0  0  0  0  0  0  0  0
    3.5973   16.7042    0.8146 H   0  0  0  0  0  0  0  0  0  0  0  0
    5.8385   16.5912   -1.2894 H   0  0  0  0  0  0  0  0  0  0  0  0
    6.0787   16.8903    0.4371 H   0  0  0  0  0  0  0  0  0  0  0  0
    2.3253   14.2087   -0.3877 H   0  0  0  0  0  0  0  0  0  0  0  0
    2.5655   14.5078    1.3388 H   0  0  0  0  0  0  0  0  0  0  0  0
    1.4518   15.5220    0.4122 H   0  0  0  0  0  0  0  0  0  0  0  0
  1  2  1  0  0  0  0
  1  3  1  0  0  0  0
  2  4  1  0  0  0  0
  3  5  1  0  0  0  0
  1  6  1  0  0  0  0
  1  7  1  0  0  0  0
  2  8  1  0  0  0  0
  2  9  1  0  0  0  0
  3 10  1  0  0  0  0
  3 11  1  0  0  0  0
  4 12  1  0  0  0  0
  4 13  1  0  0  0  0
  4 14  1  0  0  0  0
M  END
>  <Alias name>
1-Iodobutane

>  <Cp(liq,298)>   J/mol/K
164.5

$$$$
Morpholine
  ChemBrain IXL

 15 15  0  0  0  0  0  0  0  0  1 V2000
    3.6552   10.4909   -0.3323 C   0  0  0  0  0  0  0  0  0  0  0  0
    2.3206   11.1138   -0.7890 C   0  0  0  0  0  0  0  0  0  0  0  0
    4.6835   11.5476   -0.2195 N   0  0  0  0  0  0  0  0  0  0  0  0
    1.9307   12.1556    0.1594 O   0  0  0  0  0  0  0  0  0  0  0  0
    4.2630   12.5461    0.7869 C   0  0  0  0  0  0  0  0  0  0  0  0
    2.9375   13.1987    0.3461 C   0  0  0  0  0  0  0  0  0  0  0  0
    5.5589   11.1341    0.0644 H   0  0  0  0  0  0  0  0  0  0  0  0
    3.9742    9.7521   -1.0569 H   0  0  0  0  0  0  0  0  0  0  0  0
    3.5205   10.0158    0.6316 H   0  0  0  0  0  0  0  0  0  0  0  0
    2.4443   11.5499   -1.7725 H   0  0  0  0  0  0  0  0  0  0  0  0
    1.5550   10.3488   -0.8254 H   0  0  0  0  0  0  0  0  0  0  0  0
    4.1238   12.0565    1.7430 H   0  0  0  0  0  0  0  0  0  0  0  0
    5.0262   13.3086    0.8802 H   0  0  0  0  0  0  0  0  0  0  0  0
    2.6042   13.8955    1.1052 H   0  0  0  0  0  0  0  0  0  0  0  0
    3.0882   13.7254   -0.5881 H   0  0  0  0  0  0  0  0  0  0  0  0
  1  2  1  0  0  0  0
  1  3  1  0  0  0  0
  2  4  1  0  0  0  0
  3  5  1  0  0  0  0
  4  6  1  0  0  0  0
  5  6  1  0  0  0  0
  3  7  1  0  0  0  0
  1  8  1  0  0  0  0
  1  9  1  0  0  0  0
  2 10  1  0  0  0  0
  2 11  1  0  0  0  0
  5 12  1  0  0  0  0
  5 13  1  0  0  0  0
  6 14  1  0  0  0  0
  6 15  1  0  0  0  0
M  END
>  <Alias name>
Morpholine

>  <Cp(liq,298)>   J/mol/K
164.8

$$$$
2-Methylbutane
  ChemBrain IXL

 17 16  0  0  0  0  0  0  0  0  1 V2000
    2.4285   14.5707    0.7342 C   0  0  0  0  0  0  0  0  0  0  0  0
    3.5474   14.8016   -0.2999 C   0  0  0  0  0  0  0  0  0  0  0  0
    4.8763   14.2467    0.2486 C   0  0  0  0  0  0  0  0  0  0  0  0
    4.7391   12.7311    0.4910 C   0  0  0  0  0  0  0  0  0  0  0  0
    6.0010   14.5038   -0.7730 C   0  0  0  0  0  0  0  0  0  0  0  0
    2.3137   13.5084    0.9108 H   0  0  0  0  0  0  0  0  0  0  0  0
    2.6871   15.0651    1.6624 H   0  0  0  0  0  0  0  0  0  0  0  0
    1.4982   14.9763    0.3561 H   0  0  0  0  0  0  0  0  0  0  0  0
    3.6502   15.8628   -0.4897 H   0  0  0  0  0  0  0  0  0  0  0  0
    3.2970   14.2925   -1.2224 H   0  0  0  0  0  0  0  0  0  0  0  0
    5.1162   14.7413    1.1818 H   0  0  0  0  0  0  0  0  0  0  0  0
    5.6780   12.3382    0.8610 H   0  0  0  0  0  0  0  0  0  0  0  0
    3.9597   12.5514    1.2212 H   0  0  0  0  0  0  0  0  0  0  0  0
    4.4830   12.2385   -0.4389 H   0  0  0  0  0  0  0  0  0  0  0  0
    6.0976   15.5690   -0.9430 H   0  0  0  0  0  0  0  0  0  0  0  0
    5.7608   14.0096   -1.7062 H   0  0  0  0  0  0  0  0  0  0  0  0
    6.9348   14.1135   -0.3876 H   0  0  0  0  0  0  0  0  0  0  0  0
  1  2  1  0  0  0  0
  2  3  1  0  0  0  0
  3  4  1  0  0  0  0
  3  5  1  0  0  0  0
  1  6  1  0  0  0  0
  1  7  1  0  0  0  0
  1  8  1  0  0  0  0
  2  9  1  0  0  0  0
  2 10  1  0  0  0  0
  3 11  1  0  0  0  0
  4 12  1  0  0  0  0
  4 13  1  0  0  0  0
  4 14  1  0  0  0  0
  5 15  1  0  0  0  0
  5 16  1  0  0  0  0
  5 17  1  0  0  0  0
M  END
>  <Alias name>
Isopentane

>  <Cp(liq,298)>   J/mol/K
164.85

$$$$
Benzonitrile
  ChemBrain IXL

 13 13  0  0  0  0  0  0  0  0  1 V2000
    3.0775   12.3100    1.2418 C   0  0  0  0  0  0  0  0  0  0  0  0
    2.3657   13.5029    1.3701 C   0  0  0  0  0  0  0  0  0  0  0  0
    2.7431   14.6234    0.6299 C   0  0  0  0  0  0  0  0  0  0  0  0
    4.5443   13.3584   -0.3668 C   0  0  0  0  0  0  0  0  0  0  0  0
    4.1668   12.2378    0.3733 C   0  0  0  0  0  0  0  0  0  0  0  0
    5.7000   13.2817   -1.2882 C   0  0  0  0  0  0  0  0  0  0  0  0
    6.6042   13.2217   -2.0091 N   0  0  0  0  0  0  0  0  0  0  0  0
    3.8324   14.5512   -0.2385 C   0  0  0  0  0  0  0  0  0  0  0  0
    2.7845   11.4401    1.8164 H   0  0  0  0  0  0  0  0  0  0  0  0
    1.5200   13.5590    2.0443 H   0  0  0  0  0  0  0  0  0  0  0  0
    2.1905   15.5495    0.7295 H   0  0  0  0  0  0  0  0  0  0  0  0
    4.7194   11.3117    0.2737 H   0  0  0  0  0  0  0  0  0  0  0  0
    4.1255   15.4211   -0.8132 H   0  0  0  0  0  0  0  0  0  0  0  0
  1  2  4  0  0  0  0
  2  3  4  0  0  0  0
  4  5  4  0  0  0  0
  5  1  4  0  0  0  0
  6  7  3  0  0  0  0
  6  4  1  0  0  0  0
  4  8  4  0  0  0  0
  3  8  4  0  0  0  0
  1  9  1  0  0  0  0
  2 10  1  0  0  0  0
  3 11  1  0  0  0  0
  5 12  1  0  0  0  0
  8 13  1  0  0  0  0
M  END
>  <Alias name>
Benzonitrile

>  <Cp(liq,298)>   J/mol/K
165.2

$$$$
Cyclopentanethiol
  ChemBrain IXL

 16 16  0  0  0  0  0  0  0  0  1 V2000
    3.2879   11.9062    1.2454 C   0  0  0  0  0  0  0  0  0  0  0  0
    2.4528   11.6422   -0.0509 C   0  0  0  0  0  0  0  0  0  0  0  0
    3.2587   12.2708   -1.1858 C   0  0  0  0  0  0  0  0  0  0  0  0
    3.9585   13.4581   -0.5398 C   0  0  0  0  0  0  0  0  0  0  0  0
    4.3821   12.9464    0.8352 C   0  0  0  0  0  0  0  0  0  0  0  0
    5.9782   12.0894    0.6693 S   0  0  0  0  0  0  0  0  0  0  0  0
    5.6092   11.1824   -0.2451 H   0  0  0  0  0  0  0  0  0  0  0  0
    2.6399   12.3062    2.0152 H   0  0  0  0  0  0  0  0  0  0  0  0
    3.7656   10.9983    1.5924 H   0  0  0  0  0  0  0  0  0  0  0  0
    2.2826   10.5846   -0.2096 H   0  0  0  0  0  0  0  0  0  0  0  0
    1.5074   12.1643    0.0299 H   0  0  0  0  0  0  0  0  0  0  0  0
    3.9998   11.5643   -1.5380 H   0  0  0  0  0  0  0  0  0  0  0  0
    2.6169   12.5829   -2.0001 H   0  0  0  0  0  0  0  0  0  0  0  0
    3.2525   14.2707   -0.4217 H   0  0  0  0  0  0  0  0  0  0  0  0
    4.8127   13.7809   -1.1220 H   0  0  0  0  0  0  0  0  0  0  0  0
    4.4635   13.7475    1.5591 H   0  0  0  0  0  0  0  0  0  0  0  0
  1  2  1  0  0  0  0
  2  3  1  0  0  0  0
  3  4  1  0  0  0  0
  4  5  1  0  0  0  0
  5  1  1  0  0  0  0
  5  6  1  0  0  0  0
  6  7  1  0  0  0  0
  1  8  1  0  0  0  0
  1  9  1  0  0  0  0
  2 10  1  0  0  0  0
  2 11  1  0  0  0  0
  3 12  1  0  0  0  0
  3 13  1  0  0  0  0
  4 14  1  0  0  0  0
  4 15  1  0  0  0  0
  5 16  1  0  0  0  0
M  END
>  <Alias name>
Cyclopentanethiol

>  <Cp(liq,298)>   J/mol/K
165.2

$$$$
2-Iodobutane
  ChemBrain IXL

 14 13  0  0  0  0  0  0  0  0  1 V2000
    4.8868   14.2672    0.2247 C   0  0  0  0  0  0  0  0  0  0  0  0
    3.4927   14.7369   -0.2432 C   0  0  0  0  0  0  0  0  0  0  0  0
    5.9215   14.5516   -0.8815 C   0  0  0  0  0  0  0  0  0  0  0  0
    4.8396   12.1845    0.6267 I   0  0  0  0  0  0  0  0  0  0  0  0
    2.4591   14.4851    0.8737 C   0  0  0  0  0  0  0  0  0  0  0  0
    5.1647   14.8024    1.1242 H   0  0  0  0  0  0  0  0  0  0  0  0
    3.5269   15.7954   -0.4694 H   0  0  0  0  0  0  0  0  0  0  0  0
    3.2059   14.1877   -1.1314 H   0  0  0  0  0  0  0  0  0  0  0  0
    5.9475   15.6146   -1.0868 H   0  0  0  0  0  0  0  0  0  0  0  0
    5.6442   14.0167   -1.7814 H   0  0  0  0  0  0  0  0  0  0  0  0
    6.9000   14.2234   -0.5535 H   0  0  0  0  0  0  0  0  0  0  0  0
    2.4166   13.4265    1.0954 H   0  0  0  0  0  0  0  0  0  0  0  0
    2.7499   15.0291    1.7638 H   0  0  0  0  0  0  0  0  0  0  0  0
    1.4843   14.8242    0.5460 H   0  0  0  0  0  0  0  0  0  0  0  0
  1  2  1  0  0  0  0
  1  3  1  0  0  0  0
  1  4  1  0  0  0  0
  2  5  1  0  0  0  0
  1  6  1  0  0  0  0
  2  7  1  0  0  0  0
  2  8  1  0  0  0  0
  3  9  1  0  0  0  0
  3 10  1  0  0  0  0
  3 11  1  0  0  0  0
  5 12  1  0  0  0  0
  5 13  1  0  0  0  0
  5 14  1  0  0  0  0
M  END
>  <Alias name>
2-Iodobutane

>  <Cp(liq,298)>   J/mol/K
165.3

$$$$
Methyl propyl ether
  ChemBrain IXL

 15 14  0  0  0  0  0  0  0  0  1 V2000
    4.9368   16.2850    0.0000 C   0  0  0  0  0  0  0  0  0  0  0  0
    3.7060   15.3589    0.0468 C   0  0  0  0  0  0  0  0  0  0  0  0
    6.1622   15.4749    0.0653 O   0  0  0  0  0  0  0  0  0  0  0  0
    2.4214   16.2073   -0.0216 C   0  0  0  0  0  0  0  0  0  0  0  0
    7.4175   16.2403    0.0283 C   0  0  0  0  0  0  0  0  0  0  0  0
    4.9086   16.9657    0.8419 H   0  0  0  0  0  0  0  0  0  0  0  0
    4.9273   16.8516   -0.9229 H   0  0  0  0  0  0  0  0  0  0  0  0
    3.7156   14.7922    0.9695 H   0  0  0  0  0  0  0  0  0  0  0  0
    3.7343   14.6783   -0.7951 H   0  0  0  0  0  0  0  0  0  0  0  0
    1.5567   15.5563    0.0112 H   0  0  0  0  0  0  0  0  0  0  0  0
    2.3931   16.8879    0.8204 H   0  0  0  0  0  0  0  0  0  0  0  0
    2.4118   16.7741   -0.9444 H   0  0  0  0  0  0  0  0  0  0  0  0
    7.2171   17.2643    0.3190 H   0  0  0  0  0  0  0  0  0  0  0  0
    7.8287   16.2239   -0.9734 H   0  0  0  0  0  0  0  0  0  0  0  0
    8.1223   15.8115    0.7298 H   0  0  0  0  0  0  0  0  0  0  0  0
  1  2  1  0  0  0  0
  1  3  1  0  0  0  0
  2  4  1  0  0  0  0
  3  5  1  0  0  0  0
  1  6  1  0  0  0  0
  1  7  1  0  0  0  0
  2  8  1  0  0  0  0
  2  9  1  0  0  0  0
  4 10  1  0  0  0  0
  4 11  1  0  0  0  0
  4 12  1  0  0  0  0
  5 13  1  0  0  0  0
  5 14  1  0  0  0  0
  5 15  1  0  0  0  0
M  END
>  <Alias name>
Methylpropylether

>  <Cp(liq,298)>   J/mol/K
165.4

$$$$
1-Iodo-2-methylpropane
  ChemBrain IXL

 14 13  0  0  0  0  0  0  0  0  1 V2000
    4.4889   13.5209   -0.3245 C   0  0  0  0  0  0  0  0  0  0  0  0
    4.2639   12.1041    0.2383 C   0  0  0  0  0  0  0  0  0  0  0  0
    3.4727   14.4920    0.3072 C   0  0  0  0  0  0  0  0  0  0  0  0
    1.5055   13.8790   -0.1913 I   0  0  0  0  0  0  0  0  0  0  0  0
    5.9197   13.9853    0.0101 C   0  0  0  0  0  0  0  0  0  0  0  0
    4.3557   13.5078   -1.3992 H   0  0  0  0  0  0  0  0  0  0  0  0
    4.9840   11.4234   -0.1988 H   0  0  0  0  0  0  0  0  0  0  0  0
    4.3882   12.1191    1.3141 H   0  0  0  0  0  0  0  0  0  0  0  0
    3.2615   11.7741   -0.0047 H   0  0  0  0  0  0  0  0  0  0  0  0
    3.5903   14.4875    1.3838 H   0  0  0  0  0  0  0  0  0  0  0  0
    3.6459   15.4920   -0.0707 H   0  0  0  0  0  0  0  0  0  0  0  0
    6.0778   14.9810   -0.3855 H   0  0  0  0  0  0  0  0  0  0  0  0
    6.6339   13.3028   -0.4338 H   0  0  0  0  0  0  0  0  0  0  0  0
    6.0529   13.9985    1.0848 H   0  0  0  0  0  0  0  0  0  0  0  0
  1  2  1  0  0  0  0
  1  3  1  0  0  0  0
  3  4  1  0  0  0  0
  1  5  1  0  0  0  0
  1  6  1  0  0  0  0
  2  7  1  0  0  0  0
  2  8  1  0  0  0  0
  2  9  1  0  0  0  0
  3 10  1  0  0  0  0
  3 11  1  0  0  0  0
  5 12  1  0  0  0  0
  5 13  1  0  0  0  0
  5 14  1  0  0  0  0
M  END
>  <Alias name>
Isobutyl iodide

>  <Cp(liq,298)>   J/mol/K
165.5

$$$$
1,1,2,2-Tetrabromoethane
  ChemBrain IXL

  8  7  0  0  0  0  0  0  0  0  1 V2000
    3.7318   13.0109    0.6052 C   0  0  0  0  0  0  0  0  0  0  0  0
    3.8743   12.1337   -0.6538 C   0  0  0  0  0  0  0  0  0  0  0  0
    1.9949   12.7256    1.3944 Br  0  0  0  0  0  0  0  0  0  0  0  0
    3.9202   14.8682    0.1195 Br  0  0  0  0  0  0  0  0  0  0  0  0
    5.6112   12.4189   -1.4430 Br  0  0  0  0  0  0  0  0  0  0  0  0
    3.6858   10.2764   -0.1681 Br  0  0  0  0  0  0  0  0  0  0  0  0
    4.5011   12.7448    1.3195 H   0  0  0  0  0  0  0  0  0  0  0  0
    3.1051   12.3999   -1.3682 H   0  0  0  0  0  0  0  0  0  0  0  0
  1  2  1  0  0  0  0
  1  3  1  0  0  0  0
  1  4  1  0  0  0  0
  2  5  1  0  0  0  0
  2  6  1  0  0  0  0
  1  7  1  0  0  0  0
  2  8  1  0  0  0  0
M  END
>  <Alias name>
1,1,2,2-Tetrabromoethane

>  <Cp(liq,298)>   J/mol/K
165.7

$$$$
t-Butylbromide
  ChemBrain IXL

 14 13  0  0  0  0  0  0  0  0  1 V2000
    3.0383   10.4300    1.0883 C   0  0  0  0  0  0  0  0  0  0  0  0
    3.4608   11.1591   -0.2018 C   0  0  0  0  0  0  0  0  0  0  0  0
    4.4478   12.2900    0.1470 C   0  0  0  0  0  0  0  0  0  0  0  0
    4.3129    9.9082   -1.3977 Br  0  0  0  0  0  0  0  0  0  0  0  0
    2.2157   11.7567   -0.8854 C   0  0  0  0  0  0  0  0  0  0  0  0
    2.3447    9.6352    0.8432 H   0  0  0  0  0  0  0  0  0  0  0  0
    3.9133   10.0100    1.5688 H   0  0  0  0  0  0  0  0  0  0  0  0
    2.5599   11.1323    1.7598 H   0  0  0  0  0  0  0  0  0  0  0  0
    3.9694   12.9923    0.8185 H   0  0  0  0  0  0  0  0  0  0  0  0
    4.7447   12.8024   -0.7597 H   0  0  0  0  0  0  0  0  0  0  0  0
    5.3228   11.8700    0.6274 H   0  0  0  0  0  0  0  0  0  0  0  0
    2.5127   12.2691   -1.7921 H   0  0  0  0  0  0  0  0  0  0  0  0
    1.5221   10.9619   -1.1306 H   0  0  0  0  0  0  0  0  0  0  0  0
    1.7374   12.4590   -0.2140 H   0  0  0  0  0  0  0  0  0  0  0  0
  1  2  1  0  0  0  0
  2  3  1  0  0  0  0
  2  4  1  0  0  0  0
  2  5  1  0  0  0  0
  1  6  1  0  0  0  0
  1  7  1  0  0  0  0
  1  8  1  0  0  0  0
  3  9  1  0  0  0  0
  3 10  1  0  0  0  0
  3 11  1  0  0  0  0
  5 12  1  0  0  0  0
  5 13  1  0  0  0  0
  5 14  1  0  0  0  0
M  END
>  <Alias name>
2-Bromo-2-methylpropane

>  <Cp(liq,298)>   J/mol/K
165.7

$$$$
Cyclohexaneepoxide
  ChemBrain IXL

 17 18  0  0  0  0  0  0  0  0  1 V2000
    2.2960   11.6236    0.2392 C   0  0  0  0  0  0  0  0  0  0  0  0
    3.1892   10.5338   -0.3662 C   0  0  0  0  0  0  0  0  0  0  0  0
    4.4930   11.1428   -0.9627 C   0  0  0  0  0  0  0  0  0  0  0  0
    5.0003   12.4945   -0.5231 C   0  0  0  0  0  0  0  0  0  0  0  0
    4.0486   13.3704    0.3296 C   0  0  0  0  0  0  0  0  0  0  0  0
    3.1210   12.4949    1.1706 C   0  0  0  0  0  0  0  0  0  0  0  0
    5.5189   11.2506    0.1287 O   0  0  0  0  0  0  0  0  0  0  0  0
    1.8807   12.2363   -0.5515 H   0  0  0  0  0  0  0  0  0  0  0  0
    1.4918   11.1578    0.7950 H   0  0  0  0  0  0  0  0  0  0  0  0
    2.6423   10.0221   -1.1483 H   0  0  0  0  0  0  0  0  0  0  0  0
    3.4549    9.8221    0.4056 H   0  0  0  0  0  0  0  0  0  0  0  0
    4.9389   10.6854   -1.8371 H   0  0  0  0  0  0  0  0  0  0  0  0
    5.6796   12.9715   -1.2184 H   0  0  0  0  0  0  0  0  0  0  0  0
    4.6349   14.0037    0.9836 H   0  0  0  0  0  0  0  0  0  0  0  0
    3.4518   13.9909   -0.3275 H   0  0  0  0  0  0  0  0  0  0  0  0
    2.4610   13.1284    1.7500 H   0  0  0  0  0  0  0  0  0  0  0  0
    3.7036   11.8710    1.8371 H   0  0  0  0  0  0  0  0  0  0  0  0
  1  2  1  0  0  0  0
  2  3  1  0  0  0  0
  3  4  1  0  0  0  0
  4  5  1  0  0  0  0
  5  6  1  0  0  0  0
  6  1  1  0  0  0  0
  4  7  1  0  0  0  0
  7  3  1  0  0  0  0
  1  8  1  0  0  0  0
  1  9  1  0  0  0  0
  2 10  1  0  0  0  0
  2 11  1  0  0  0  0
  3 12  1  0  0  0  0
  4 13  1  0  0  0  0
  5 14  1  0  0  0  0
  5 15  1  0  0  0  0
  6 16  1  0  0  0  0
  6 17  1  0  0  0  0
M  END
>  <Alias name>
7-Oxabicyclo[4.1.0]heptane

>  <Cp(liq,298)>   J/mol/K
166.1

$$$$
N-Methylpyrrolidone
  ChemBrain IXL

 16 16  0  0  0  0  0  0  0  0  1 V2000
    2.8416   11.0565   -0.0517 C   0  0  0  0  0  0  0  0  0  0  0  0
    2.4990   12.5862    0.1169 C   0  0  0  0  0  0  0  0  0  0  0  0
    4.3966   11.0129   -0.1397 C   0  0  0  0  0  0  0  0  0  0  0  0
    4.7741   12.3785   -0.1436 C   0  0  0  0  0  0  0  0  0  0  0  0
    3.7620   13.2271   -0.0042 N   0  0  0  0  0  0  0  0  0  0  0  0
    5.9350   12.7518   -0.2667 O   0  0  0  0  0  0  0  0  0  0  0  0
    3.9558   14.7080    0.0107 C   0  0  0  0  0  0  0  0  0  0  0  0
    2.4089   10.6722   -0.9682 H   0  0  0  0  0  0  0  0  0  0  0  0
    2.4964   10.4912    0.8027 H   0  0  0  0  0  0  0  0  0  0  0  0
    1.8307   12.9227   -0.6622 H   0  0  0  0  0  0  0  0  0  0  0  0
    2.0762   12.7772    1.0974 H   0  0  0  0  0  0  0  0  0  0  0  0
    4.8206   10.5141    0.7283 H   0  0  0  0  0  0  0  0  0  0  0  0
    4.7241   10.5310   -1.0548 H   0  0  0  0  0  0  0  0  0  0  0  0
    2.9992   15.1998    0.1141 H   0  0  0  0  0  0  0  0  0  0  0  0
    4.5962   14.9842    0.8460 H   0  0  0  0  0  0  0  0  0  0  0  0
    4.4252   15.0233   -0.9182 H   0  0  0  0  0  0  0  0  0  0  0  0
  1  2  1  0  0  0  0
  1  3  1  0  0  0  0
  3  4  1  0  0  0  0
  4  5  1  0  0  0  0
  5  2  1  0  0  0  0
  4  6  2  0  0  0  0
  5  7  1  0  0  0  0
  1  8  1  0  0  0  0
  1  9  1  0  0  0  0
  2 10  1  0  0  0  0
  2 11  1  0  0  0  0
  3 12  1  0  0  0  0
  3 13  1  0  0  0  0
  7 14  1  0  0  0  0
  7 15  1  0  0  0  0
  7 16  1  0  0  0  0
M  END
>  <Alias name>
N-Methyl-2-pyrrolidone

>  <Cp(liq,298)>   J/mol/K
166.26

$$$$
1,2,3-Tribromopropane
  ChemBrain IXL

 11 10  0  0  0  0  0  0  0  0  1 V2000
    3.9345   12.1658    0.5695 C   0  0  0  0  0  0  0  0  0  0  0  0
    4.7352   10.4824    0.0705 Br  0  0  0  0  0  0  0  0  0  0  0  0
    4.1924   13.2087   -0.5390 C   0  0  0  0  0  0  0  0  0  0  0  0
    3.5445   14.5523   -0.1451 C   0  0  0  0  0  0  0  0  0  0  0  0
    6.0936   13.4552   -0.7613 Br  0  0  0  0  0  0  0  0  0  0  0  0
    1.6384   14.3194    0.0484 Br  0  0  0  0  0  0  0  0  0  0  0  0
    2.8679   12.0325    0.6988 H   0  0  0  0  0  0  0  0  0  0  0  0
    4.3702   12.5114    1.4988 H   0  0  0  0  0  0  0  0  0  0  0  0
    3.7627   12.8601   -1.4699 H   0  0  0  0  0  0  0  0  0  0  0  0
    3.9637   14.8938    0.7932 H   0  0  0  0  0  0  0  0  0  0  0  0
    3.7410   15.2868   -0.9164 H   0  0  0  0  0  0  0  0  0  0  0  0
  1  2  1  0  0  0  0
  1  3  1  0  0  0  0
  3  4  1  0  0  0  0
  3  5  1  0  0  0  0
  4  6  1  0  0  0  0
  1  7  1  0  0  0  0
  1  8  1  0  0  0  0
  3  9  1  0  0  0  0
  4 10  1  0  0  0  0
  4 11  1  0  0  0  0
M  END
>  <Alias name>
1,2,3-Tribromopropane

>  <Cp(liq,298)>   J/mol/K
166.5

$$$$
2-Chlorotoluene
  ChemBrain IXL

 15 15  0  0  0  0  0  0  0  0  1 V2000
    2.5916   13.8796    0.1152 C   0  0  0  0  0  0  0  0  0  0  0  0
    2.4862   15.2705    0.1351 C   0  0  0  0  0  0  0  0  0  0  0  0
    3.6377   16.0576    0.1141 C   0  0  0  0  0  0  0  0  0  0  0  0
    4.8947   15.4539    0.0733 C   0  0  0  0  0  0  0  0  0  0  0  0
    5.0001   14.0630    0.0534 C   0  0  0  0  0  0  0  0  0  0  0  0
    3.8486   13.2759    0.0744 C   0  0  0  0  0  0  0  0  0  0  0  0
    3.9834   11.4971    0.0490 Cl  0  0  0  0  0  0  0  0  0  0  0  0
    6.3336   13.4225    0.0101 C   0  0  0  0  0  0  0  0  0  0  0  0
    1.6977   13.2685    0.1314 H   0  0  0  0  0  0  0  0  0  0  0  0
    1.5104   15.7392    0.1667 H   0  0  0  0  0  0  0  0  0  0  0  0
    3.5559   17.1374    0.1296 H   0  0  0  0  0  0  0  0  0  0  0  0
    5.7886   16.0650    0.0571 H   0  0  0  0  0  0  0  0  0  0  0  0
    7.1009   14.1867   -0.0003 H   0  0  0  0  0  0  0  0  0  0  0  0
    6.4145   12.8173   -0.8844 H   0  0  0  0  0  0  0  0  0  0  0  0
    6.4611   12.7948    0.8834 H   0  0  0  0  0  0  0  0  0  0  0  0
  1  2  4  0  0  0  0
  2  3  4  0  0  0  0
  3  4  4  0  0  0  0
  4  5  4  0  0  0  0
  5  6  4  0  0  0  0
  6  1  4  0  0  0  0
  6  7  1  0  0  0  0
  5  8  1  0  0  0  0
  1  9  1  0  0  0  0
  2 10  1  0  0  0  0
  3 11  1  0  0  0  0
  4 12  1  0  0  0  0
  8 13  1  0  0  0  0
  8 14  1  0  0  0  0
  8 15  1  0  0  0  0
M  END
>  <Alias name>
2-Chlorotoluene

>  <Cp(liq,298)>   J/mol/K
166.8

$$$$
1,3-Dioxepane
  ChemBrain IXL

 17 17  0  0  0  0  0  0  0  0  1 V2000
    4.1411   14.9844    0.3269 C   0  0  0  0  0  0  0  0  0  0  0  0
    5.1681   14.3270   -0.4754 O   0  0  0  0  0  0  0  0  0  0  0  0
    2.7965   14.5856   -0.1082 O   0  0  0  0  0  0  0  0  0  0  0  0
    5.6990   13.0868    0.1054 C   0  0  0  0  0  0  0  0  0  0  0  0
    4.7268   11.9075   -0.1023 C   0  0  0  0  0  0  0  0  0  0  0  0
    3.3183   12.2134    0.4763 C   0  0  0  0  0  0  0  0  0  0  0  0
    2.5587   13.1723   -0.4652 C   0  0  0  0  0  0  0  0  0  0  0  0
    4.2800   14.7195    1.3679 H   0  0  0  0  0  0  0  0  0  0  0  0
    4.2374   16.0574    0.2177 H   0  0  0  0  0  0  0  0  0  0  0  0
    5.8639   13.2335    1.1657 H   0  0  0  0  0  0  0  0  0  0  0  0
    6.6425   12.8498   -0.3704 H   0  0  0  0  0  0  0  0  0  0  0  0
    5.1293   11.0352    0.3976 H   0  0  0  0  0  0  0  0  0  0  0  0
    4.6373   11.6977   -1.1610 H   0  0  0  0  0  0  0  0  0  0  0  0
    2.7665   11.2836    0.5372 H   0  0  0  0  0  0  0  0  0  0  0  0
    3.4003   12.6459    1.4657 H   0  0  0  0  0  0  0  0  0  0  0  0
    2.8776   12.9943   -1.4848 H   0  0  0  0  0  0  0  0  0  0  0  0
    1.4969   12.9740   -0.3874 H   0  0  0  0  0  0  0  0  0  0  0  0
  1  2  1  0  0  0  0
  3  1  1  0  0  0  0
  2  4  1  0  0  0  0
  7  3  1  0  0  0  0
  4  5  1  0  0  0  0
  5  6  1  0  0  0  0
  6  7  1  0  0  0  0
  1  8  1  0  0  0  0
  1  9  1  0  0  0  0
  4 10  1  0  0  0  0
  4 11  1  0  0  0  0
  5 12  1  0  0  0  0
  5 13  1  0  0  0  0
  6 14  1  0  0  0  0
  6 15  1  0  0  0  0
  7 16  1  0  0  0  0
  7 17  1  0  0  0  0
M  END
>  <Alias name>
1,3-Dioxepane

>  <Cp(liq,298)>   J/mol/K
167

$$$$
1,1-Difluoro-1,2,2-trichloroethane
  ChemBrain IXL

  8  7  0  0  0  0  0  0  0  0  1 V2000
    1.5171   11.7688   -0.8275 Cl  0  0  0  0  0  0  0  0  0  0  0  0
    3.1302   12.2141   -0.2093 C   0  0  0  0  0  0  0  0  0  0  0  0
    3.7805   10.9876    0.4597 C   0  0  0  0  0  0  0  0  0  0  0  0
    5.3924   11.4336    1.0804 Cl  0  0  0  0  0  0  0  0  0  0  0  0
    3.9106   12.6349   -1.2406 F   0  0  0  0  0  0  0  0  0  0  0  0
    3.0057   13.2152    0.7028 F   0  0  0  0  0  0  0  0  0  0  0  0
    3.9463    9.6754   -0.7374 Cl  0  0  0  0  0  0  0  0  0  0  0  0
    3.1582   10.6515    1.2799 H   0  0  0  0  0  0  0  0  0  0  0  0
  1  2  1  0  0  0  0
  2  3  1  0  0  0  0
  3  4  1  0  0  0  0
  2  5  1  0  0  0  0
  2  6  1  0  0  0  0
  3  7  1  0  0  0  0
  3  8  1  0  0  0  0
M  END
>  <Alias name>
1,1-Difluoro-1,2,2-trichloroethane

>  <Cp(liq,298)>   J/mol/K
167.04

$$$$
Pentane
  ChemBrain IXL

 17 16  0  0  0  0  0  0  0  0  1 V2000
    2.5221   13.0795    0.5279 C   0  0  0  0  0  0  0  0  0  0  0  0
    3.1437   14.4887    0.4781 C   0  0  0  0  0  0  0  0  0  0  0  0
    4.6177   14.3848    0.0403 C   0  0  0  0  0  0  0  0  0  0  0  0
    5.2394   15.7940   -0.0092 C   0  0  0  0  0  0  0  0  0  0  0  0
    6.7133   15.6901   -0.4470 C   0  0  0  0  0  0  0  0  0  0  0  0
    2.5757   12.6276   -0.4516 H   0  0  0  0  0  0  0  0  0  0  0  0
    3.0657   12.4709    1.2354 H   0  0  0  0  0  0  0  0  0  0  0  0
    1.4891   13.1523    0.8347 H   0  0  0  0  0  0  0  0  0  0  0  0
    3.0901   14.9406    1.4576 H   0  0  0  0  0  0  0  0  0  0  0  0
    2.6001   15.0972   -0.2293 H   0  0  0  0  0  0  0  0  0  0  0  0
    4.6713   13.9330   -0.9392 H   0  0  0  0  0  0  0  0  0  0  0  0
    5.1613   13.7761    0.7477 H   0  0  0  0  0  0  0  0  0  0  0  0
    5.1858   16.2457    0.9704 H   0  0  0  0  0  0  0  0  0  0  0  0
    4.6958   16.4027   -0.7166 H   0  0  0  0  0  0  0  0  0  0  0  0
    6.7670   15.2385   -1.4265 H   0  0  0  0  0  0  0  0  0  0  0  0
    7.2569   15.0814    0.2604 H   0  0  0  0  0  0  0  0  0  0  0  0
    7.1490   16.6778   -0.4816 H   0  0  0  0  0  0  0  0  0  0  0  0
  1  2  1  0  0  0  0
  2  3  1  0  0  0  0
  3  4  1  0  0  0  0
  4  5  1  0  0  0  0
  1  6  1  0  0  0  0
  1  7  1  0  0  0  0
  1  8  1  0  0  0  0
  2  9  1  0  0  0  0
  2 10  1  0  0  0  0
  3 11  1  0  0  0  0
  3 12  1  0  0  0  0
  4 13  1  0  0  0  0
  4 14  1  0  0  0  0
  5 15  1  0  0  0  0
  5 16  1  0  0  0  0
  5 17  1  0  0  0  0
M  END
>  <Alias name>
Pentane

>  <Cp(liq,298)>   J/mol/K
167.19

$$$$
Cyclopentanecarbonitrile
  ChemBrain IXL

 16 16  0  0  0  0  0  0  0  0  1 V2000
    4.6760   12.0716    0.0477 C   0  0  0  0  0  0  0  0  0  0  0  0
    3.8911   11.7451   -1.2207 C   0  0  0  0  0  0  0  0  0  0  0  0
    2.3917   11.6923   -0.7772 C   0  0  0  0  0  0  0  0  0  0  0  0
    2.3586   12.2984    0.6645 C   0  0  0  0  0  0  0  0  0  0  0  0
    3.7296   12.9402    0.8642 C   0  0  0  0  0  0  0  0  0  0  0  0
    4.9728   10.7708    0.8200 C   0  0  0  0  0  0  0  0  0  0  0  0
    5.1958    9.7937    1.4001 N   0  0  0  0  0  0  0  0  0  0  0  0
    5.5966   12.5938   -0.1811 H   0  0  0  0  0  0  0  0  0  0  0  0
    4.2098   10.8118   -1.6683 H   0  0  0  0  0  0  0  0  0  0  0  0
    4.0192   12.5589   -1.9236 H   0  0  0  0  0  0  0  0  0  0  0  0
    1.7934   12.2815   -1.4610 H   0  0  0  0  0  0  0  0  0  0  0  0
    2.0305   10.6719   -0.7469 H   0  0  0  0  0  0  0  0  0  0  0  0
    1.5536   13.0133    0.7804 H   0  0  0  0  0  0  0  0  0  0  0  0
    2.2483   11.4929    1.3800 H   0  0  0  0  0  0  0  0  0  0  0  0
    4.0090   12.9580    1.9103 H   0  0  0  0  0  0  0  0  0  0  0  0
    3.7220   13.9440    0.4577 H   0  0  0  0  0  0  0  0  0  0  0  0
  2  3  1  0  0  0  0
  3  4  1  0  0  0  0
  4  5  1  0  0  0  0
  1  2  1  0  0  0  0
  1  5  1  0  0  0  0
  6  7  3  0  0  0  0
  6  1  1  0  0  0  0
  1  8  1  0  0  0  0
  2  9  1  0  0  0  0
  2 10  1  0  0  0  0
  3 11  1  0  0  0  0
  3 12  1  0  0  0  0
  4 13  1  0  0  0  0
  4 14  1  0  0  0  0
  5 15  1  0  0  0  0
  5 16  1  0  0  0  0
M  END
>  <Alias name>
Cyclopentanecarbonitrile

>  <Cp(liq,298)>   J/mol/K
167.4

$$$$
Propylenecarbonate
  ChemBrain IXL

 13 13  0  0  0  0  0  0  0  0  1 V2000
    2.8339   12.0560   -0.6244 C   0  0  0  0  0  0  0  0  0  0  0  0
    2.3811   13.0262    0.5532 C   0  0  0  0  0  0  0  0  0  0  0  0
    4.1218   12.5337   -1.0215 O   0  0  0  0  0  0  0  0  0  0  0  0
    4.5255   13.4842   -0.0945 C   0  0  0  0  0  0  0  0  0  0  0  0
    3.5402   13.8282    0.8305 O   0  0  0  0  0  0  0  0  0  0  0  0
    5.6508   13.9688   -0.0873 O   0  0  0  0  0  0  0  0  0  0  0  0
    2.9960   10.6410   -0.0999 C   0  0  0  0  0  0  0  0  0  0  0  0
    2.1393   12.0938   -1.4499 H   0  0  0  0  0  0  0  0  0  0  0  0
    1.5660   13.6572    0.2304 H   0  0  0  0  0  0  0  0  0  0  0  0
    2.1036   12.4613    1.4252 H   0  0  0  0  0  0  0  0  0  0  0  0
    3.3234    9.9958   -0.9047 H   0  0  0  0  0  0  0  0  0  0  0  0
    3.7439   10.6384    0.6902 H   0  0  0  0  0  0  0  0  0  0  0  0
    2.0587   10.2913    0.2891 H   0  0  0  0  0  0  0  0  0  0  0  0
  1  2  1  0  0  0  0
  1  3  1  0  0  0  0
  3  4  1  0  0  0  0
  4  5  1  0  0  0  0
  5  2  1  0  0  0  0
  4  6  2  0  0  0  0
  1  7  1  0  0  0  0
  1  8  1  0  0  0  0
  2  9  1  0  0  0  0
  2 10  1  0  0  0  0
  7 11  1  0  0  0  0
  7 12  1  0  0  0  0
  7 13  1  0  0  0  0
M  END
>  <Alias name>
Propylenecarbonate

>  <Cp(liq,298)>   J/mol/K
167.4

$$$$
N-Methylpyrrolidine
  ChemBrain IXL

 17 17  0  0  0  0  0  0  0  0  1 V2000
    3.0305   11.7499   -0.2658 C   0  0  0  0  0  0  0  0  0  0  0  0
    4.5441   11.4978   -0.5224 C   0  0  0  0  0  0  0  0  0  0  0  0
    2.9835   13.1376    0.3676 C   0  0  0  0  0  0  0  0  0  0  0  0
    5.2201   12.8762   -0.2454 C   0  0  0  0  0  0  0  0  0  0  0  0
    4.1143   13.8342   -0.2412 N   0  0  0  0  0  0  0  0  0  0  0  0
    4.4662   15.0442    0.5180 C   0  0  0  0  0  0  0  0  0  0  0  0
    2.5124   11.7850   -1.2161 H   0  0  0  0  0  0  0  0  0  0  0  0
    2.5964   10.9908    0.3728 H   0  0  0  0  0  0  0  0  0  0  0  0
    4.9390   10.7577    0.1625 H   0  0  0  0  0  0  0  0  0  0  0  0
    4.6937   11.1831   -1.5477 H   0  0  0  0  0  0  0  0  0  0  0  0
    2.0460   13.6415    0.1677 H   0  0  0  0  0  0  0  0  0  0  0  0
    3.1476   13.0497    1.4347 H   0  0  0  0  0  0  0  0  0  0  0  0
    5.6594   12.8521    0.7445 H   0  0  0  0  0  0  0  0  0  0  0  0
    5.9735   13.1208   -0.9838 H   0  0  0  0  0  0  0  0  0  0  0  0
    3.6244   15.7256    0.5216 H   0  0  0  0  0  0  0  0  0  0  0  0
    5.3184   15.5259    0.0547 H   0  0  0  0  0  0  0  0  0  0  0  0
    4.7148   14.7723    1.5366 H   0  0  0  0  0  0  0  0  0  0  0  0
  1  2  1  0  0  0  0
  1  3  1  0  0  0  0
  2  4  1  0  0  0  0
  3  5  1  0  0  0  0
  4  5  1  0  0  0  0
  5  6  1  0  0  0  0
  1  7  1  0  0  0  0
  1  8  1  0  0  0  0
  2  9  1  0  0  0  0
  2 10  1  0  0  0  0
  3 11  1  0  0  0  0
  3 12  1  0  0  0  0
  4 13  1  0  0  0  0
  4 14  1  0  0  0  0
  6 15  1  0  0  0  0
  6 16  1  0  0  0  0
  6 17  1  0  0  0  0
M  END
>  <Alias name>
N-Methylpyrrolidine

>  <Cp(liq,298)>   J/mol/K
167.746

$$$$
1,1,2,2-Tetrachloroethane
  ChemBrain IXL

  8  7  0  0  0  0  0  0  0  0  1 V2000
    3.0914   12.8004   -0.0483 C   0  0  0  0  0  0  0  0  0  0  0  0
    4.1163   11.8213   -0.6529 C   0  0  0  0  0  0  0  0  0  0  0  0
    3.5672   13.2019    1.6236 Cl  0  0  0  0  0  0  0  0  0  0  0  0
    1.4767   12.0419   -0.0413 Cl  0  0  0  0  0  0  0  0  0  0  0  0
    5.7302   12.5815   -0.6640 Cl  0  0  0  0  0  0  0  0  0  0  0  0
    4.1670   10.3324    0.3286 Cl  0  0  0  0  0  0  0  0  0  0  0  0
    3.0626   13.7053   -0.6426 H   0  0  0  0  0  0  0  0  0  0  0  0
    3.8260   11.5755   -1.6670 H   0  0  0  0  0  0  0  0  0  0  0  0
  1  2  1  0  0  0  0
  1  3  1  0  0  0  0
  1  4  1  0  0  0  0
  2  5  1  0  0  0  0
  2  6  1  0  0  0  0
  1  7  1  0  0  0  0
  2  8  1  0  0  0  0
M  END
>  <Alias name>
1,1,2,2-Tetrachloroethane

>  <Cp(liq,298)>   J/mol/K
168

$$$$
1,1,1-Trichlorotrifluoroethane
  ChemBrain IXL

  8  7  0  0  0  0  0  0  0  0  1 V2000
    2.8758   10.7510    0.3097 C   0  0  0  0  0  0  0  0  0  0  0  0
    4.1000   10.8759   -0.6178 C   0  0  0  0  0  0  0  0  0  0  0  0
    3.2850    9.7071    1.6973 Cl  0  0  0  0  0  0  0  0  0  0  0  0
    2.4093   12.3687    0.8998 Cl  0  0  0  0  0  0  0  0  0  0  0  0
    1.5158   10.0327   -0.5942 Cl  0  0  0  0  0  0  0  0  0  0  0  0
    5.1368   11.4235    0.0713 F   0  0  0  0  0  0  0  0  0  0  0  0
    3.7881   11.6717   -1.6756 F   0  0  0  0  0  0  0  0  0  0  0  0
    4.4557    9.6427   -1.0676 F   0  0  0  0  0  0  0  0  0  0  0  0
  1  2  1  0  0  0  0
  1  3  1  0  0  0  0
  1  4  1  0  0  0  0
  1  5  1  0  0  0  0
  2  6  1  0  0  0  0
  2  7  1  0  0  0  0
  2  8  1  0  0  0  0
M  END
>  <Alias name>
1,1,1-Trichlorotrifluoroethane

>  <Cp(liq,298)>   J/mol/K
168.6

$$$$
Ethylacetate
  ChemBrain IXL

 14 13  0  0  0  0  0  0  0  0  1 V2000
    2.4135   14.6421    0.9118 C   0  0  0  0  0  0  0  0  0  0  0  0
    2.4539   13.1023    0.9622 C   0  0  0  0  0  0  0  0  0  0  0  0
    1.5332   12.4844    1.4711 O   0  0  0  0  0  0  0  0  0  0  0  0
    3.6017   12.3778    0.3971 O   0  0  0  0  0  0  0  0  0  0  0  0
    4.6476   13.2294   -0.1879 C   0  0  0  0  0  0  0  0  0  0  0  0
    5.7823   12.3442   -0.7387 C   0  0  0  0  0  0  0  0  0  0  0  0
    1.5017   14.9936    1.3715 H   0  0  0  0  0  0  0  0  0  0  0  0
    3.2631   15.0421    1.4453 H   0  0  0  0  0  0  0  0  0  0  0  0
    2.4476   14.9696   -0.1168 H   0  0  0  0  0  0  0  0  0  0  0  0
    4.2267   13.8162   -0.9910 H   0  0  0  0  0  0  0  0  0  0  0  0
    5.0416   13.8887    0.5714 H   0  0  0  0  0  0  0  0  0  0  0  0
    6.5506   12.9697   -1.1684 H   0  0  0  0  0  0  0  0  0  0  0  0
    5.3883   11.6850   -1.4981 H   0  0  0  0  0  0  0  0  0  0  0  0
    6.2032   11.7573    0.0643 H   0  0  0  0  0  0  0  0  0  0  0  0
  1  2  1  0  0  0  0
  2  3  2  0  0  0  0
  2  4  1  0  0  0  0
  4  5  1  0  0  0  0
  5  6  1  0  0  0  0
  1  7  1  0  0  0  0
  1  8  1  0  0  0  0
  1  9  1  0  0  0  0
  5 10  1  0  0  0  0
  5 11  1  0  0  0  0
  6 12  1  0  0  0  0
  6 13  1  0  0  0  0
  6 14  1  0  0  0  0
M  END
>  <Alias name>
Ethyl acetate

>  <Cp(liq,298)>   J/mol/K
169.06

$$$$
1,3-Diiodopropane
  ChemBrain IXL

 11 10  0  0  0  0  0  0  0  0  1 V2000
    4.0216   12.8693    0.0000 C   0  0  0  0  0  0  0  0  0  0  0  0
    5.0725   13.8020   -0.6327 C   0  0  0  0  0  0  0  0  0  0  0  0
    6.5413   12.6405   -1.6267 I   0  0  0  0  0  0  0  0  0  0  0  0
    2.9540   13.7135    0.7225 C   0  0  0  0  0  0  0  0  0  0  0  0
    1.5083   12.4303    1.5930 I   0  0  0  0  0  0  0  0  0  0  0  0
    4.5047   12.2118    0.7122 H   0  0  0  0  0  0  0  0  0  0  0  0
    3.5504   12.2779   -0.7753 H   0  0  0  0  0  0  0  0  0  0  0  0
    4.5894   14.4595   -1.3450 H   0  0  0  0  0  0  0  0  0  0  0  0
    5.5437   14.3934    0.1425 H   0  0  0  0  0  0  0  0  0  0  0  0
    3.4253   14.3050    1.4978 H   0  0  0  0  0  0  0  0  0  0  0  0
    2.4709   14.3710    0.0103 H   0  0  0  0  0  0  0  0  0  0  0  0
  1  2  1  0  0  0  0
  2  3  1  0  0  0  0
  1  4  1  0  0  0  0
  4  5  1  0  0  0  0
  1  6  1  0  0  0  0
  1  7  1  0  0  0  0
  2  8  1  0  0  0  0
  2  9  1  0  0  0  0
  4 10  1  0  0  0  0
  4 11  1  0  0  0  0
M  END
>  <Alias name>
1,3-Diiodopropane

>  <Cp(liq,298)>   J/mol/K
169.2

$$$$
Diethylamine
  ChemBrain IXL

 16 15  0  0  0  0  0  0  0  0  1 V2000
    2.1043   13.4221    1.3081 C   0  0  0  0  0  0  0  0  0  0  0  0
    3.2961   14.3928    1.1984 C   0  0  0  0  0  0  0  0  0  0  0  0
    4.1537   13.9908    0.0742 N   0  0  0  0  0  0  0  0  0  0  0  0
    5.2900   14.9174   -0.0310 C   0  0  0  0  0  0  0  0  0  0  0  0
    6.1885   14.4965   -1.2101 C   0  0  0  0  0  0  0  0  0  0  0  0
    4.4963   13.0547    0.2306 H   0  0  0  0  0  0  0  0  0  0  0  0
    2.4715   12.4171    1.4757 H   0  0  0  0  0  0  0  0  0  0  0  0
    1.4724   13.7183    2.1363 H   0  0  0  0  0  0  0  0  0  0  0  0
    1.5314   13.4486    0.3894 H   0  0  0  0  0  0  0  0  0  0  0  0
    3.8690   14.3663    2.1170 H   0  0  0  0  0  0  0  0  0  0  0  0
    2.9288   15.3978    1.0309 H   0  0  0  0  0  0  0  0  0  0  0  0
    4.9222   15.9222   -0.1982 H   0  0  0  0  0  0  0  0  0  0  0  0
    5.8635   14.8910    0.8873 H   0  0  0  0  0  0  0  0  0  0  0  0
    7.0256   15.1792   -1.2877 H   0  0  0  0  0  0  0  0  0  0  0  0
    5.6150   14.5227   -2.1284 H   0  0  0  0  0  0  0  0  0  0  0  0
    6.5565   13.4917   -1.0428 H   0  0  0  0  0  0  0  0  0  0  0  0
  1  2  1  0  0  0  0
  2  3  1  0  0  0  0
  3  4  1  0  0  0  0
  4  5  1  0  0  0  0
  3  6  1  0  0  0  0
  1  7  1  0  0  0  0
  1  8  1  0  0  0  0
  1  9  1  0  0  0  0
  2 10  1  0  0  0  0
  2 11  1  0  0  0  0
  4 12  1  0  0  0  0
  4 13  1  0  0  0  0
  5 14  1  0  0  0  0
  5 15  1  0  0  0  0
  5 16  1  0  0  0  0
M  END
>  <Alias name>
Diethylamine

>  <Cp(liq,298)>   J/mol/K
169.2

$$$$
2-Cyanopropionaldehyde
  ChemBrain IXL

 11 10  0  0  0  0  0  0  0  0  1 V2000
    2.5275   10.5390   -0.0477 C   0  0  0  0  0  0  0  0  0  0  0  0
    1.5112   10.4749   -0.7196 O   0  0  0  0  0  0  0  0  0  0  0  0
    3.5260   11.5986   -0.3152 C   0  0  0  0  0  0  0  0  0  0  0  0
    4.8709   11.2132    0.3317 C   0  0  0  0  0  0  0  0  0  0  0  0
    3.0325   12.9314    0.2806 C   0  0  0  0  0  0  0  0  0  0  0  0
    2.6617   13.9328    0.7283 N   0  0  0  0  0  0  0  0  0  0  0  0
    2.6990    9.8206    0.7445 H   0  0  0  0  0  0  0  0  0  0  0  0
    3.6581   11.7083   -1.3845 H   0  0  0  0  0  0  0  0  0  0  0  0
    5.6012   11.9884    0.1354 H   0  0  0  0  0  0  0  0  0  0  0  0
    5.2176   10.2765   -0.0870 H   0  0  0  0  0  0  0  0  0  0  0  0
    4.7391   11.1038    1.4012 H   0  0  0  0  0  0  0  0  0  0  0  0
  1  2  2  0  0  0  0
  1  3  1  0  0  0  0
  3  4  1  0  0  0  0
  5  6  3  0  0  0  0
  5  3  1  0  0  0  0
  1  7  1  0  0  0  0
  3  8  1  0  0  0  0
  4  9  1  0  0  0  0
  4 10  1  0  0  0  0
  4 11  1  0  0  0  0
M  END
>  <Alias name>
2-Cyanopropionaldehyde

>  <Cp(liq,298)>   J/mol/K
169.5

$$$$
Pyrrolidone
  ChemBrain IXL

 13 13  0  0  0  0  0  0  0  0  1 V2000
    3.0441   10.2562    0.0000 C   0  0  0  0  0  0  0  0  0  0  0  0
    2.2307   11.5945    0.1075 C   0  0  0  0  0  0  0  0  0  0  0  0
    4.5224   10.7062   -0.1477 C   0  0  0  0  0  0  0  0  0  0  0  0
    4.4500   12.1157   -0.1219 C   0  0  0  0  0  0  0  0  0  0  0  0
    3.2189   12.5949    0.0151 N   0  0  0  0  0  0  0  0  0  0  0  0
    5.4355   12.8362   -0.2177 O   0  0  0  0  0  0  0  0  0  0  0  0
    3.0141   13.5896    0.0494 H   0  0  0  0  0  0  0  0  0  0  0  0
    2.7371    9.6984   -0.8686 H   0  0  0  0  0  0  0  0  0  0  0  0
    2.9220    9.6693    0.8946 H   0  0  0  0  0  0  0  0  0  0  0  0
    1.5315   11.6861   -0.7099 H   0  0  0  0  0  0  0  0  0  0  0  0
    1.7230   11.6606    1.0580 H   0  0  0  0  0  0  0  0  0  0  0  0
    5.1217   10.3483    0.6820 H   0  0  0  0  0  0  0  0  0  0  0  0
    4.9377   10.3710   -1.0911 H   0  0  0  0  0  0  0  0  0  0  0  0
  1  2  1  0  0  0  0
  1  3  1  0  0  0  0
  3  4  1  0  0  0  0
  4  5  1  0  0  0  0
  5  2  1  0  0  0  0
  4  6  2  0  0  0  0
  5  7  1  0  0  0  0
  1  8  1  0  0  0  0
  1  9  1  0  0  0  0
  2 10  1  0  0  0  0
  2 11  1  0  0  0  0
  3 12  1  0  0  0  0
  3 13  1  0  0  0  0
M  END
>  <Alias name>
2-Pyrrolidone

>  <Cp(liq,298)>   J/mol/K
169.5

$$$$
Vinylacetate
  ChemBrain IXL

 12 11  0  0  0  0  0  0  0  0  1 V2000
    2.5283   14.8760   -0.0588 C   0  0  0  0  0  0  0  0  0  0  0  0
    3.4376   13.7141   -0.1756 C   0  0  0  0  0  0  0  0  0  0  0  0
    2.9803   12.5842   -0.2266 O   0  0  0  0  0  0  0  0  0  0  0  0
    4.8919   13.9215   -0.2301 O   0  0  0  0  0  0  0  0  0  0  0  0
    5.3223   15.3254   -0.1602 C   0  0  0  0  0  0  0  0  0  0  0  0
    6.6219   15.6279   -0.2014 C   0  0  0  0  0  0  0  0  0  0  0  0
    1.5023   14.5302   -0.0329 H   0  0  0  0  0  0  0  0  0  0  0  0
    2.7498   15.4176    0.8525 H   0  0  0  0  0  0  0  0  0  0  0  0
    2.6674   15.5303   -0.9105 H   0  0  0  0  0  0  0  0  0  0  0  0
    4.5851   16.1142   -0.0753 H   0  0  0  0  0  0  0  0  0  0  0  0
    6.9390   16.6622   -0.1499 H   0  0  0  0  0  0  0  0  0  0  0  0
    7.3591   14.8391   -0.2863 H   0  0  0  0  0  0  0  0  0  0  0  0
  1  2  1  0  0  0  0
  2  3  2  0  0  0  0
  2  4  1  0  0  0  0
  4  5  1  0  0  0  0
  5  6  2  0  0  0  0
  1  7  1  0  0  0  0
  1  8  1  0  0  0  0
  1  9  1  0  0  0  0
  5 10  1  0  0  0  0
  6 11  1  0  0  0  0
  6 12  1  0  0  0  0
M  END
>  <Alias name>
Vinyl acetate

>  <Cp(liq,298)>   J/mol/K
169.5

$$$$
Ethylene-1,2-diamine
  ChemBrain IXL

 12 11  0  0  0  0  0  0  0  0  1 V2000
    3.4301   11.9045   -0.1009 C   0  0  0  0  0  0  0  0  0  0  0  0
    4.1761   13.2527   -0.1201 C   0  0  0  0  0  0  0  0  0  0  0  0
    2.0020   12.1383    0.1573 N   0  0  0  0  0  0  0  0  0  0  0  0
    5.6042   13.0189   -0.3783 N   0  0  0  0  0  0  0  0  0  0  0  0
    1.5135   11.2555    0.1697 H   0  0  0  0  0  0  0  0  0  0  0  0
    1.8921   12.5961    1.0497 H   0  0  0  0  0  0  0  0  0  0  0  0
    5.9862   12.4337    0.3496 H   0  0  0  0  0  0  0  0  0  0  0  0
    6.0927   13.9017   -0.3910 H   0  0  0  0  0  0  0  0  0  0  0  0
    3.5481   11.4129   -1.0587 H   0  0  0  0  0  0  0  0  0  0  0  0
    3.8400   11.2762    0.6802 H   0  0  0  0  0  0  0  0  0  0  0  0
    4.0581   13.7443    0.8377 H   0  0  0  0  0  0  0  0  0  0  0  0
    3.7662   13.8810   -0.9012 H   0  0  0  0  0  0  0  0  0  0  0  0
  1  2  1  0  0  0  0
  1  3  1  0  0  0  0
  2  4  1  0  0  0  0
  3  5  1  0  0  0  0
  3  6  1  0  0  0  0
  4  7  1  0  0  0  0
  4  8  1  0  0  0  0
  1  9  1  0  0  0  0
  1 10  1  0  0  0  0
  2 11  1  0  0  0  0
  2 12  1  0  0  0  0
M  END
>  <Alias name>
1,2-Diaminoethane

>  <Cp(liq,298)>   J/mol/K
170

$$$$
1-Cyanobicyclo(3,1,0)hexane
  ChemBrain IXL

 17 18  0  0  0  0  0  0  0  0  1 V2000
    2.4616   14.1399   -1.0304 C   0  0  0  0  0  0  0  0  0  0  0  0
    3.8656   13.5591   -0.7823 C   0  0  0  0  0  0  0  0  0  0  0  0
    4.0753   12.8276    0.5583 C   0  0  0  0  0  0  0  0  0  0  0  0
    4.4898   14.3064    0.4145 C   0  0  0  0  0  0  0  0  0  0  0  0
    3.4839   15.4189    0.7900 C   0  0  0  0  0  0  0  0  0  0  0  0
    2.1295   14.9486    0.2374 C   0  0  0  0  0  0  0  0  0  0  0  0
    5.9732   14.6425    0.1678 C   0  0  0  0  0  0  0  0  0  0  0  0
    7.0879   14.8951   -0.0176 N   0  0  0  0  0  0  0  0  0  0  0  0
    2.4839   14.7868   -1.8986 H   0  0  0  0  0  0  0  0  0  0  0  0
    1.7340   13.3500   -1.1689 H   0  0  0  0  0  0  0  0  0  0  0  0
    4.5362   13.2979   -1.5916 H   0  0  0  0  0  0  0  0  0  0  0  0
    4.9111   12.1414    0.6161 H   0  0  0  0  0  0  0  0  0  0  0  0
    3.1893   12.6569    1.1571 H   0  0  0  0  0  0  0  0  0  0  0  0
    3.4390   15.5632    1.8623 H   0  0  0  0  0  0  0  0  0  0  0  0
    3.7721   16.3405    0.2998 H   0  0  0  0  0  0  0  0  0  0  0  0
    1.4782   15.7848    0.0154 H   0  0  0  0  0  0  0  0  0  0  0  0
    1.6623   14.2931    0.9619 H   0  0  0  0  0  0  0  0  0  0  0  0
  1  2  1  0  0  0  0
  2  3  1  0  0  0  0
  3  4  1  0  0  0  0
  4  5  1  0  0  0  0
  5  6  1  0  0  0  0
  6  1  1  0  0  0  0
  2  4  1  0  0  0  0
  7  8  3  0  0  0  0
  7  4  1  0  0  0  0
  1  9  1  0  0  0  0
  1 10  1  0  0  0  0
  2 11  1  0  0  0  0
  3 12  1  0  0  0  0
  3 13  1  0  0  0  0
  5 14  1  0  0  0  0
  5 15  1  0  0  0  0
  6 16  1  0  0  0  0
  6 17  1  0  0  0  0
M  END
>  <Alias name>
1-Cyanobicyclo[3.1.0]hexane

>  <Cp(liq,298)>   J/mol/K
170.3

$$$$
2-Nitropropane
  ChemBrain IXL

 13 12  0  0  0  0  0  0  0  0  1 V2000
    1.4658   12.5569    0.1466 O   0  5  0  0  0  0  0  0  0  0  0  0
    2.6040   13.0311    0.0150 N   0  3  0  0  0  0  0  0  0  0  0  0
    2.7924   14.2457    0.1791 O   0  0  0  0  0  0  0  0  0  0  0  0
    3.7298   12.1534   -0.3356 C   0  0  0  0  0  0  0  0  0  0  0  0
    5.0195   12.6863    0.3181 C   0  0  0  0  0  0  0  0  0  0  0  0
    3.4471   10.7269    0.1741 C   0  0  0  0  0  0  0  0  0  0  0  0
    3.8516   12.1348   -1.4116 H   0  0  0  0  0  0  0  0  0  0  0  0
    5.2154   13.6908   -0.0361 H   0  0  0  0  0  0  0  0  0  0  0  0
    5.8500   12.0426    0.0556 H   0  0  0  0  0  0  0  0  0  0  0  0
    4.8996   12.7000    1.3944 H   0  0  0  0  0  0  0  0  0  0  0  0
    4.2744   10.0791   -0.0885 H   0  0  0  0  0  0  0  0  0  0  0  0
    3.3303   10.7447    1.2506 H   0  0  0  0  0  0  0  0  0  0  0  0
    2.5381   10.3542   -0.2816 H   0  0  0  0  0  0  0  0  0  0  0  0
  1  2  1  0  0  0  0
  2  3  2  0  0  0  0
  2  4  1  0  0  0  0
  4  5  1  0  0  0  0
  4  6  1  0  0  0  0
  4  7  1  0  0  0  0
  5  8  1  0  0  0  0
  5  9  1  0  0  0  0
  5 10  1  0  0  0  0
  6 11  1  0  0  0  0
  6 12  1  0  0  0  0
  6 13  1  0  0  0  0
M  END
>  <Alias name>
2-Nitropropane

>  <Cp(liq,298)>   J/mol/K
170.3

$$$$
Ethylnitrate
  ChemBrain IXL

 11 10  0  0  0  0  0  0  0  0  1 V2000
    5.6056   12.1275   -0.7007 O   0  5  0  0  0  0  0  0  0  0  0  0
    5.5816   13.3648   -0.7786 N   0  3  0  0  0  0  0  0  0  0  0  0
    6.5706   13.9784   -1.2063 O   0  0  0  0  0  0  0  0  0  0  0  0
    4.5686   13.9885   -0.4287 O   0  0  0  0  0  0  0  0  0  0  0  0
    3.4625   13.1528    0.0604 C   0  0  0  0  0  0  0  0  0  0  0  0
    2.2759   14.0522    0.4576 C   0  0  0  0  0  0  0  0  0  0  0  0
    3.7916   12.5873    0.9234 H   0  0  0  0  0  0  0  0  0  0  0  0
    3.1525   12.4706   -0.7215 H   0  0  0  0  0  0  0  0  0  0  0  0
    1.4610   13.4366    0.8178 H   0  0  0  0  0  0  0  0  0  0  0  0
    2.5859   14.7345    1.2395 H   0  0  0  0  0  0  0  0  0  0  0  0
    1.9469   14.6178   -0.4054 H   0  0  0  0  0  0  0  0  0  0  0  0
  1  2  1  0  0  0  0
  2  3  2  0  0  0  0
  2  4  1  0  0  0  0
  4  5  1  0  0  0  0
  5  6  1  0  0  0  0
  5  7  1  0  0  0  0
  5  8  1  0  0  0  0
  6  9  1  0  0  0  0
  6 10  1  0  0  0  0
  6 11  1  0  0  0  0
M  END
>  <Alias name>
Ethylnitrate

>  <Cp(liq,298)>   J/mol/K
170.3

$$$$
n-Butyrylchloride
  ChemBrain IXL

 13 12  0  0  0  0  0  0  0  0  1 V2000
    4.7065   14.9701    0.1701 C   0  0  0  0  0  0  0  0  0  0  0  0
    6.0240   14.3211    0.3533 C   0  0  0  0  0  0  0  0  0  0  0  0
    3.6329   13.8924   -0.0764 C   0  0  0  0  0  0  0  0  0  0  0  0
    7.0186   15.0022    0.5411 O   0  0  0  0  0  0  0  0  0  0  0  0
    6.1577   12.5430    0.2993 Cl  0  0  0  0  0  0  0  0  0  0  0  0
    2.2608   14.5680   -0.2648 C   0  0  0  0  0  0  0  0  0  0  0  0
    4.7487   15.6389   -0.6807 H   0  0  0  0  0  0  0  0  0  0  0  0
    4.4548   15.5335    1.0601 H   0  0  0  0  0  0  0  0  0  0  0  0
    3.5918   13.2227    0.7737 H   0  0  0  0  0  0  0  0  0  0  0  0
    3.8838   13.3300   -0.9672 H   0  0  0  0  0  0  0  0  0  0  0  0
    1.5062   13.8107   -0.4381 H   0  0  0  0  0  0  0  0  0  0  0  0
    2.0099   15.1304    0.6260 H   0  0  0  0  0  0  0  0  0  0  0  0
    2.3019   15.2378   -1.1149 H   0  0  0  0  0  0  0  0  0  0  0  0
  1  2  1  0  0  0  0
  1  3  1  0  0  0  0
  2  4  2  0  0  0  0
  2  5  1  0  0  0  0
  3  6  1  0  0  0  0
  1  7  1  0  0  0  0
  1  8  1  0  0  0  0
  3  9  1  0  0  0  0
  3 10  1  0  0  0  0
  6 11  1  0  0  0  0
  6 12  1  0  0  0  0
  6 13  1  0  0  0  0
M  END
>  <Alias name>
Butanoyl chloride

>  <Cp(liq,298)>   J/mol/K
170.7

$$$$
Valerolactone
  ChemBrain IXL

 15 15  0  0  0  0  0  0  0  0  1 V2000
    2.7053   12.3818   -0.3121 C   0  0  0  0  0  0  0  0  0  0  0  0
    2.8983   13.5683    0.6521 C   0  0  0  0  0  0  0  0  0  0  0  0
    4.2278   14.1775    0.4247 C   0  0  0  0  0  0  0  0  0  0  0  0
    5.4067   13.3200    0.2358 O   0  0  0  0  0  0  0  0  0  0  0  0
    4.3452   15.3915    0.3939 O   0  0  0  0  0  0  0  0  0  0  0  0
    3.9041   11.4211   -0.1910 C   0  0  0  0  0  0  0  0  0  0  0  0
    5.1912   12.1485   -0.6256 C   0  0  0  0  0  0  0  0  0  0  0  0
    2.6388   12.7498   -1.3285 H   0  0  0  0  0  0  0  0  0  0  0  0
    1.7935   11.8552   -0.0586 H   0  0  0  0  0  0  0  0  0  0  0  0
    2.8323   13.2170    1.6744 H   0  0  0  0  0  0  0  0  0  0  0  0
    2.1272   14.3075    0.4738 H   0  0  0  0  0  0  0  0  0  0  0  0
    3.7429   10.5606   -0.8285 H   0  0  0  0  0  0  0  0  0  0  0  0
    4.0031   11.0953    0.8371 H   0  0  0  0  0  0  0  0  0  0  0  0
    5.0939   12.4704   -1.6551 H   0  0  0  0  0  0  0  0  0  0  0  0
    6.0343   11.4747   -0.5362 H   0  0  0  0  0  0  0  0  0  0  0  0
  1  2  1  0  0  0  0
  2  3  1  0  0  0  0
  3  4  1  0  0  0  0
  3  5  2  0  0  0  0
  1  6  1  0  0  0  0
  6  7  1  0  0  0  0
  7  4  1  0  0  0  0
  1  8  1  0  0  0  0
  1  9  1  0  0  0  0
  2 10  1  0  0  0  0
  2 11  1  0  0  0  0
  6 12  1  0  0  0  0
  6 13  1  0  0  0  0
  7 14  1  0  0  0  0
  7 15  1  0  0  0  0
M  END
>  <Alias name>
Tetrahydro-2H-pyran-2-one

>  <Cp(liq,298)>   J/mol/K
170.7

$$$$
1,2-Dichlorobenzene
  ChemBrain IXL

 12 12  0  0  0  0  0  0  0  0  1 V2000
    2.5849   12.6015    0.0000 C   0  0  0  0  0  0  0  0  0  0  0  0
    2.4845   13.9925    0.0304 C   0  0  0  0  0  0  0  0  0  0  0  0
    3.6389   14.7756    0.0219 C   0  0  0  0  0  0  0  0  0  0  0  0
    4.8938   14.1676   -0.0169 C   0  0  0  0  0  0  0  0  0  0  0  0
    4.9943   12.7765   -0.0474 C   0  0  0  0  0  0  0  0  0  0  0  0
    3.8399   11.9935   -0.0390 C   0  0  0  0  0  0  0  0  0  0  0  0
    6.5992   11.9990   -0.0972 Cl  0  0  0  0  0  0  0  0  0  0  0  0
    6.3702   15.1690   -0.0275 Cl  0  0  0  0  0  0  0  0  0  0  0  0
    1.6887   11.9936    0.0066 H   0  0  0  0  0  0  0  0  0  0  0  0
    1.5102   14.4645    0.0607 H   0  0  0  0  0  0  0  0  0  0  0  0
    3.5609   15.8555    0.0455 H   0  0  0  0  0  0  0  0  0  0  0  0
    3.9178   10.9136   -0.0628 H   0  0  0  0  0  0  0  0  0  0  0  0
  1  2  4  0  0  0  0
  2  3  4  0  0  0  0
  3  4  4  0  0  0  0
  4  5  4  0  0  0  0
  5  6  4  0  0  0  0
  6  1  4  0  0  0  0
  5  7  1  0  0  0  0
  4  8  1  0  0  0  0
  1  9  1  0  0  0  0
  2 10  1  0  0  0  0
  3 11  1  0  0  0  0
  6 12  1  0  0  0  0
M  END
>  <Alias name>
1,2-Dichlorobenzene

>  <Cp(liq,298)>   J/mol/K
170.9

$$$$
1,3-Dichlorobenzene
  ChemBrain IXL

 12 12  0  0  0  0  0  0  0  0  1 V2000
    2.9402   13.8938    0.0000 C   0  0  0  0  0  0  0  0  0  0  0  0
    2.8396   15.2849    0.0268 C   0  0  0  0  0  0  0  0  0  0  0  0
    3.9940   16.0680    0.0158 C   0  0  0  0  0  0  0  0  0  0  0  0
    5.2489   15.4601   -0.0218 C   0  0  0  0  0  0  0  0  0  0  0  0
    5.3495   14.0690   -0.0486 C   0  0  0  0  0  0  0  0  0  0  0  0
    4.1952   13.2858   -0.0377 C   0  0  0  0  0  0  0  0  0  0  0  0
    4.3238   11.5068   -0.0719 Cl  0  0  0  0  0  0  0  0  0  0  0  0
    6.7252   16.4616   -0.0358 Cl  0  0  0  0  0  0  0  0  0  0  0  0
    2.0440   13.2858    0.0085 H   0  0  0  0  0  0  0  0  0  0  0  0
    1.8653   15.7569    0.0560 H   0  0  0  0  0  0  0  0  0  0  0  0
    3.9159   17.1480    0.0366 H   0  0  0  0  0  0  0  0  0  0  0  0
    6.3238   13.5970   -0.0778 H   0  0  0  0  0  0  0  0  0  0  0  0
  1  2  4  0  0  0  0
  2  3  4  0  0  0  0
  3  4  4  0  0  0  0
  4  5  4  0  0  0  0
  5  6  4  0  0  0  0
  6  1  4  0  0  0  0
  6  7  1  0  0  0  0
  4  8  1  0  0  0  0
  1  9  1  0  0  0  0
  2 10  1  0  0  0  0
  3 11  1  0  0  0  0
  5 12  1  0  0  0  0
M  END
>  <Alias name>
1,3-Dichlorobenzene

>  <Cp(liq,298)>   J/mol/K
170.9

$$$$
1,2-Dimethylhydrazine
  ChemBrain IXL

 12 11  0  0  0  0  0  0  0  0  1 V2000
    3.5729   13.6961    0.4872 N   0  0  0  0  0  0  0  0  0  0  0  0
    4.5516   13.2615   -0.4904 N   0  0  0  0  0  0  0  0  0  0  0  0
    2.2280   13.3037    0.0420 C   0  0  0  0  0  0  0  0  0  0  0  0
    5.8965   13.6539   -0.0452 C   0  0  0  0  0  0  0  0  0  0  0  0
    3.6160   14.6996    0.5831 H   0  0  0  0  0  0  0  0  0  0  0  0
    4.5085   12.2580   -0.5862 H   0  0  0  0  0  0  0  0  0  0  0  0
    2.1817   12.2266   -0.0608 H   0  0  0  0  0  0  0  0  0  0  0  0
    1.4970   13.6284    0.7721 H   0  0  0  0  0  0  0  0  0  0  0  0
    2.0145   13.7670   -0.9133 H   0  0  0  0  0  0  0  0  0  0  0  0
    5.9428   14.7310    0.0576 H   0  0  0  0  0  0  0  0  0  0  0  0
    6.6275   13.3292   -0.7753 H   0  0  0  0  0  0  0  0  0  0  0  0
    6.1100   13.1906    0.9102 H   0  0  0  0  0  0  0  0  0  0  0  0
  1  2  1  0  0  0  0
  1  3  1  0  0  0  0
  2  4  1  0  0  0  0
  1  5  1  0  0  0  0
  2  6  1  0  0  0  0
  3  7  1  0  0  0  0
  3  8  1  0  0  0  0
  3  9  1  0  0  0  0
  4 10  1  0  0  0  0
  4 11  1  0  0  0  0
  4 12  1  0  0  0  0
M  END
>  <Alias name>
1,2-Dimethylhydrazine

>  <Cp(liq,298)>   J/mol/K
171.04

$$$$
3-Chloro-1,1,1-trifluoropropane
  ChemBrain IXL

 11 10  0  0  0  0  0  0  0  0  1 V2000
    2.5784   13.2145    0.1612 C   0  0  0  0  0  0  0  0  0  0  0  0
    2.5628   13.3962    1.5089 F   0  0  0  0  0  0  0  0  0  0  0  0
    1.5011   13.8332   -0.3923 F   0  0  0  0  0  0  0  0  0  0  0  0
    2.5300   11.8843   -0.1175 F   0  0  0  0  0  0  0  0  0  0  0  0
    3.8718   13.8149   -0.4231 C   0  0  0  0  0  0  0  0  0  0  0  0
    5.0925   13.1139    0.2040 C   0  0  0  0  0  0  0  0  0  0  0  0
    6.5899   13.8091   -0.4723 Cl  0  0  0  0  0  0  0  0  0  0  0  0
    3.9104   14.8743   -0.2012 H   0  0  0  0  0  0  0  0  0  0  0  0
    3.8843   13.6702   -1.4963 H   0  0  0  0  0  0  0  0  0  0  0  0
    5.0539   12.0546   -0.0179 H   0  0  0  0  0  0  0  0  0  0  0  0
    5.0800   13.2586    1.2772 H   0  0  0  0  0  0  0  0  0  0  0  0
  1  2  1  0  0  0  0
  1  3  1  0  0  0  0
  1  4  1  0  0  0  0
  1  5  1  0  0  0  0
  5  6  1  0  0  0  0
  6  7  1  0  0  0  0
  5  8  1  0  0  0  0
  5  9  1  0  0  0  0
  6 10  1  0  0  0  0
  6 11  1  0  0  0  0
M  END
>  <Alias name>
3-Chloro-1,1,1-trifluoropropane

>  <Cp(liq,298)>   J/mol/K
171.08

$$$$
2-Fluorotoluene
  ChemBrain IXL

 15 15  0  0  0  0  0  0  0  0  1 V2000
    4.2762   12.2804   -0.8224 C   0  0  0  0  0  0  0  0  0  0  0  0
    3.2519   13.0687   -0.2975 C   0  0  0  0  0  0  0  0  0  0  0  0
    3.4835   14.4145   -0.0128 C   0  0  0  0  0  0  0  0  0  0  0  0
    4.7395   14.9721   -0.2530 C   0  0  0  0  0  0  0  0  0  0  0  0
    5.7638   14.1839   -0.7778 C   0  0  0  0  0  0  0  0  0  0  0  0
    5.5322   12.8380   -1.0625 C   0  0  0  0  0  0  0  0  0  0  0  0
    2.3968   15.2508    0.5440 C   0  0  0  0  0  0  0  0  0  0  0  0
    2.0275   12.5251   -0.0634 F   0  0  0  0  0  0  0  0  0  0  0  0
    4.0964   11.2356   -1.0433 H   0  0  0  0  0  0  0  0  0  0  0  0
    4.9193   16.0170   -0.0320 H   0  0  0  0  0  0  0  0  0  0  0  0
    6.7389   14.6168   -0.9643 H   0  0  0  0  0  0  0  0  0  0  0  0
    6.3274   12.2261   -1.4700 H   0  0  0  0  0  0  0  0  0  0  0  0
    1.5086   14.6459    0.6785 H   0  0  0  0  0  0  0  0  0  0  0  0
    2.7062   15.6554    1.4997 H   0  0  0  0  0  0  0  0  0  0  0  0
    2.1804   16.0631   -0.1389 H   0  0  0  0  0  0  0  0  0  0  0  0
  1  2  4  0  0  0  0
  2  3  4  0  0  0  0
  3  4  4  0  0  0  0
  4  5  4  0  0  0  0
  5  6  4  0  0  0  0
  6  1  4  0  0  0  0
  3  7  1  0  0  0  0
  2  8  1  0  0  0  0
  1  9  1  0  0  0  0
  4 10  1  0  0  0  0
  5 11  1  0  0  0  0
  6 12  1  0  0  0  0
  7 13  1  0  0  0  0
  7 14  1  0  0  0  0
  7 15  1  0  0  0  0
M  END
>  <Alias name>
2-Fluorotoluene

>  <Cp(liq,298)>   J/mol/K
171.2

$$$$
2-Mercaptobutane
  ChemBrain IXL

 15 14  0  0  0  0  0  0  0  0  1 V2000
    4.8868   13.9624    0.0000 C   0  0  0  0  0  0  0  0  0  0  0  0
    4.2425   12.7799   -0.7514 C   0  0  0  0  0  0  0  0  0  0  0  0
    3.2130   12.0848    0.1639 C   0  0  0  0  0  0  0  0  0  0  0  0
    2.5570   10.9159   -0.5966 C   0  0  0  0  0  0  0  0  0  0  0  0
    4.0493   11.4475    1.6475 S   0  0  0  0  0  0  0  0  0  0  0  0
    4.9085   10.6206    1.0363 H   0  0  0  0  0  0  0  0  0  0  0  0
    5.3900   13.5966    0.8862 H   0  0  0  0  0  0  0  0  0  0  0  0
    4.1184   14.6694    0.2870 H   0  0  0  0  0  0  0  0  0  0  0  0
    5.6047   14.4521   -0.6461 H   0  0  0  0  0  0  0  0  0  0  0  0
    3.7445   13.1466   -1.6403 H   0  0  0  0  0  0  0  0  0  0  0  0
    5.0104   12.0707   -1.0348 H   0  0  0  0  0  0  0  0  0  0  0  0
    2.4515   12.7971    0.4566 H   0  0  0  0  0  0  0  0  0  0  0  0
    2.0581   11.2947   -1.4800 H   0  0  0  0  0  0  0  0  0  0  0  0
    3.3181   10.2033   -0.8895 H   0  0  0  0  0  0  0  0  0  0  0  0
    1.8337   10.4283    0.0452 H   0  0  0  0  0  0  0  0  0  0  0  0
  1  2  1  0  0  0  0
  2  3  1  0  0  0  0
  3  4  1  0  0  0  0
  3  5  1  0  0  0  0
  5  6  1  0  0  0  0
  1  7  1  0  0  0  0
  1  8  1  0  0  0  0
  1  9  1  0  0  0  0
  2 10  1  0  0  0  0
  2 11  1  0  0  0  0
  3 12  1  0  0  0  0
  4 13  1  0  0  0  0
  4 14  1  0  0  0  0
  4 15  1  0  0  0  0
M  END
>  <Alias name>
2-Butanethiol

>  <Cp(liq,298)>   J/mol/K
171.2

$$$$
Diethylsulfide
  ChemBrain IXL

 15 14  0  0  0  0  0  0  0  0  1 V2000
    3.2381   14.9313    0.7196 C   0  0  0  0  0  0  0  0  0  0  0  0
    4.8290   14.3916    0.0280 S   0  0  0  0  0  0  0  0  0  0  0  0
    5.4656   16.0258   -0.4459 C   0  0  0  0  0  0  0  0  0  0  0  0
    2.4527   13.7038    1.2202 C   0  0  0  0  0  0  0  0  0  0  0  0
    6.8588   15.8688   -1.0852 C   0  0  0  0  0  0  0  0  0  0  0  0
    2.6650   15.4386   -0.0465 H   0  0  0  0  0  0  0  0  0  0  0  0
    3.4149   15.6084    1.5460 H   0  0  0  0  0  0  0  0  0  0  0  0
    5.5407   16.6530    0.4337 H   0  0  0  0  0  0  0  0  0  0  0  0
    4.7908   16.4832   -1.1588 H   0  0  0  0  0  0  0  0  0  0  0  0
    2.2759   13.0266    0.3938 H   0  0  0  0  0  0  0  0  0  0  0  0
    3.0258   13.1964    1.9864 H   0  0  0  0  0  0  0  0  0  0  0  0
    1.5044   14.0256    1.6324 H   0  0  0  0  0  0  0  0  0  0  0  0
    7.2382   16.8430   -1.3676 H   0  0  0  0  0  0  0  0  0  0  0  0
    6.7838   15.2417   -1.9650 H   0  0  0  0  0  0  0  0  0  0  0  0
    7.5337   15.4114   -0.3723 H   0  0  0  0  0  0  0  0  0  0  0  0
  1  2  1  0  0  0  0
  2  3  1  0  0  0  0
  1  4  1  0  0  0  0
  3  5  1  0  0  0  0
  1  6  1  0  0  0  0
  1  7  1  0  0  0  0
  3  8  1  0  0  0  0
  3  9  1  0  0  0  0
  4 10  1  0  0  0  0
  4 11  1  0  0  0  0
  4 12  1  0  0  0  0
  5 13  1  0  0  0  0
  5 14  1  0  0  0  0
  5 15  1  0  0  0  0
M  END
>  <Alias name>
Diethyl sulphide

>  <Cp(liq,298)>   J/mol/K
171.42

$$$$
Dichlorodimethylsilane
  ChemBrain IXL

 11 10  0  0  0  0  0  0  0  0  1 V2000
    1.4993   10.4043   -0.5452 Cl  0  0  0  0  0  0  0  0  0  0  0  0
    3.2081   11.3484    0.0111 Si  0  0  0  0  0  0  0  0  0  0  0  0
    2.7699   13.2311    0.6311 Cl  0  0  0  0  0  0  0  0  0  0  0  0
    4.0134   10.4065    1.4048 C   0  0  0  0  0  0  0  0  0  0  0  0
    4.3754   11.4282   -1.4413 C   0  0  0  0  0  0  0  0  0  0  0  0
    4.9250   10.9102    1.7016 H   0  0  0  0  0  0  0  0  0  0  0  0
    4.2472    9.4021    1.0740 H   0  0  0  0  0  0  0  0  0  0  0  0
    3.3355   10.3602    2.2482 H   0  0  0  0  0  0  0  0  0  0  0  0
    5.2870   11.9319   -1.1445 H   0  0  0  0  0  0  0  0  0  0  0  0
    3.9078   11.9751   -2.2507 H   0  0  0  0  0  0  0  0  0  0  0  0
    4.6092   10.4238   -1.7721 H   0  0  0  0  0  0  0  0  0  0  0  0
  1  2  1  0  0  0  0
  2  3  1  0  0  0  0
  2  4  1  0  0  0  0
  2  5  1  0  0  0  0
  4  6  1  0  0  0  0
  4  7  1  0  0  0  0
  4  8  1  0  0  0  0
  5  9  1  0  0  0  0
  5 10  1  0  0  0  0
  5 11  1  0  0  0  0
M  END
>  <Alias name>
Dichlorodimethylsilane

>  <Cp(liq,298)>   J/mol/K
171.5

$$$$
n-Propylformate
  ChemBrain IXL

 14 13  0  0  0  0  0  0  0  0  1 V2000
    8.0449   15.8345   -1.4047 O   0  0  0  0  0  0  0  0  0  0  0  0
    6.9712   16.3111   -1.0760 C   0  0  0  0  0  0  0  0  0  0  0  0
    5.8713   15.4283   -0.6611 O   0  0  0  0  0  0  0  0  0  0  0  0
    4.6277   16.1177   -0.2882 C   0  0  0  0  0  0  0  0  0  0  0  0
    3.5674   15.0776    0.1224 C   0  0  0  0  0  0  0  0  0  0  0  0
    2.2635   15.7998    0.5135 C   0  0  0  0  0  0  0  0  0  0  0  0
    6.8283   17.3847   -1.0898 H   0  0  0  0  0  0  0  0  0  0  0  0
    4.2643   16.6893   -1.1334 H   0  0  0  0  0  0  0  0  0  0  0  0
    4.8199   16.7848    0.5430 H   0  0  0  0  0  0  0  0  0  0  0  0
    3.9308   14.5061    0.9674 H   0  0  0  0  0  0  0  0  0  0  0  0
    3.3753   14.4106   -0.7088 H   0  0  0  0  0  0  0  0  0  0  0  0
    1.5186   15.0687    0.8020 H   0  0  0  0  0  0  0  0  0  0  0  0
    2.4555   16.4669    1.3448 H   0  0  0  0  0  0  0  0  0  0  0  0
    1.8999   16.3714   -0.3316 H   0  0  0  0  0  0  0  0  0  0  0  0
  1  2  2  0  0  0  0
  2  3  1  0  0  0  0
  3  4  1  0  0  0  0
  4  5  1  0  0  0  0
  5  6  1  0  0  0  0
  2  7  1  0  0  0  0
  4  8  1  0  0  0  0
  4  9  1  0  0  0  0
  5 10  1  0  0  0  0
  5 11  1  0  0  0  0
  6 12  1  0  0  0  0
  6 13  1  0  0  0  0
  6 14  1  0  0  0  0
M  END
>  <Alias name>
n-Propylformate

>  <Cp(liq,298)>   J/mol/K
171.5

$$$$
Methyl-n-propylsulfide
  ChemBrain IXL

 15 14  0  0  0  0  0  0  0  0  1 V2000
    2.2390   14.8025    0.8707 C   0  0  0  0  0  0  0  0  0  0  0  0
    3.7000   13.9946    0.1543 S   0  0  0  0  0  0  0  0  0  0  0  0
    4.6892   15.4871   -0.1517 C   0  0  0  0  0  0  0  0  0  0  0  0
    6.0378   15.0892   -0.7824 C   0  0  0  0  0  0  0  0  0  0  0  0
    6.8772   16.3551   -1.0420 C   0  0  0  0  0  0  0  0  0  0  0  0
    1.5025   14.0522    1.1303 H   0  0  0  0  0  0  0  0  0  0  0  0
    2.5281   15.3477    1.7607 H   0  0  0  0  0  0  0  0  0  0  0  0
    1.8157   15.4892    0.1483 H   0  0  0  0  0  0  0  0  0  0  0  0
    4.1540   16.1426   -0.8275 H   0  0  0  0  0  0  0  0  0  0  0  0
    4.8664   16.0010    0.7850 H   0  0  0  0  0  0  0  0  0  0  0  0
    6.5730   14.4336   -0.1067 H   0  0  0  0  0  0  0  0  0  0  0  0
    5.8606   14.5753   -1.7191 H   0  0  0  0  0  0  0  0  0  0  0  0
    6.3421   17.0107   -1.7179 H   0  0  0  0  0  0  0  0  0  0  0  0
    7.8248   16.0753   -1.4853 H   0  0  0  0  0  0  0  0  0  0  0  0
    7.0545   16.8690   -0.1054 H   0  0  0  0  0  0  0  0  0  0  0  0
  1  2  1  0  0  0  0
  2  3  1  0  0  0  0
  3  4  1  0  0  0  0
  4  5  1  0  0  0  0
  1  6  1  0  0  0  0
  1  7  1  0  0  0  0
  1  8  1  0  0  0  0
  3  9  1  0  0  0  0
  3 10  1  0  0  0  0
  4 11  1  0  0  0  0
  4 12  1  0  0  0  0
  5 13  1  0  0  0  0
  5 14  1  0  0  0  0
  5 15  1  0  0  0  0
M  END
>  <Alias name>
Methyl propyl sulfide

>  <Cp(liq,298)>   J/mol/K
171.63

$$$$
Cycloheptene
  ChemBrain IXL

 19 19  0  0  0  0  0  0  0  0  1 V2000
    3.0518   12.8498   -1.0173 C   0  0  0  0  0  0  0  0  0  0  0  0
    3.6852   11.7872   -0.0983 C   0  0  0  0  0  0  0  0  0  0  0  0
    5.2110   11.9963   -0.0468 C   0  0  0  0  0  0  0  0  0  0  0  0
    5.5431   12.9403    1.0436 C   0  0  0  0  0  0  0  0  0  0  0  0
    5.2392   14.2345    0.9217 C   0  0  0  0  0  0  0  0  0  0  0  0
    3.1124   14.2267   -0.3281 C   0  0  0  0  0  0  0  0  0  0  0  0
    4.5703   14.7253   -0.3039 C   0  0  0  0  0  0  0  0  0  0  0  0
    3.5970   12.8897   -1.9522 H   0  0  0  0  0  0  0  0  0  0  0  0
    2.0190   12.5889   -1.2125 H   0  0  0  0  0  0  0  0  0  0  0  0
    3.4691   10.7994   -0.4862 H   0  0  0  0  0  0  0  0  0  0  0  0
    3.2740   11.8812    0.8992 H   0  0  0  0  0  0  0  0  0  0  0  0
    5.6995   11.0472    0.1361 H   0  0  0  0  0  0  0  0  0  0  0  0
    5.5520   12.4016   -0.9914 H   0  0  0  0  0  0  0  0  0  0  0  0
    6.0325   12.5811    1.9405 H   0  0  0  0  0  0  0  0  0  0  0  0
    5.4821   14.9253    1.7197 H   0  0  0  0  0  0  0  0  0  0  0  0
    2.4989   14.9317   -0.8755 H   0  0  0  0  0  0  0  0  0  0  0  0
    2.7439   14.1392    0.6865 H   0  0  0  0  0  0  0  0  0  0  0  0
    4.5817   15.8082   -0.3123 H   0  0  0  0  0  0  0  0  0  0  0  0
    5.0941   14.3520   -1.1752 H   0  0  0  0  0  0  0  0  0  0  0  0
  1  2  1  0  0  0  0
  2  3  1  0  0  0  0
  3  4  1  0  0  0  0
  4  5  2  0  0  0  0
  6  1  1  0  0  0  0
  6  7  1  0  0  0  0
  7  5  1  0  0  0  0
  1  8  1  0  0  0  0
  1  9  1  0  0  0  0
  2 10  1  0  0  0  0
  2 11  1  0  0  0  0
  3 12  1  0  0  0  0
  3 13  1  0  0  0  0
  4 14  1  0  0  0  0
  5 15  1  0  0  0  0
  6 16  1  0  0  0  0
  6 17  1  0  0  0  0
  7 18  1  0  0  0  0
  7 19  1  0  0  0  0
M  END
>  <Alias name>
Cycloheptene

>  <Cp(liq,298)>   J/mol/K
171.7

$$$$
Isobutylmercaptan
  ChemBrain IXL

 15 14  0  0  0  0  0  0  0  0  1 V2000
    2.2106   14.8505    0.2834 C   0  0  0  0  0  0  0  0  0  0  0  0
    3.5884   14.1644    0.3570 C   0  0  0  0  0  0  0  0  0  0  0  0
    3.5312   12.8160   -0.3866 C   0  0  0  0  0  0  0  0  0  0  0  0
    4.6485   15.0691   -0.3006 C   0  0  0  0  0  0  0  0  0  0  0  0
    6.2772   14.2709   -0.1926 S   0  0  0  0  0  0  0  0  0  0  0  0
    6.9926   15.2229   -0.8069 H   0  0  0  0  0  0  0  0  0  0  0  0
    1.4655   14.2147    0.7455 H   0  0  0  0  0  0  0  0  0  0  0  0
    2.2508   15.7982    0.8062 H   0  0  0  0  0  0  0  0  0  0  0  0
    1.9471   15.0209   -0.7531 H   0  0  0  0  0  0  0  0  0  0  0  0
    3.8520   13.9942    1.3935 H   0  0  0  0  0  0  0  0  0  0  0  0
    4.4979   12.3311   -0.3300 H   0  0  0  0  0  0  0  0  0  0  0  0
    3.2733   12.9867   -1.4245 H   0  0  0  0  0  0  0  0  0  0  0  0
    2.7821   12.1823    0.0719 H   0  0  0  0  0  0  0  0  0  0  0  0
    4.3926   15.2277   -1.3409 H   0  0  0  0  0  0  0  0  0  0  0  0
    4.6787   16.0221    0.2130 H   0  0  0  0  0  0  0  0  0  0  0  0
  1  2  1  0  0  0  0
  2  3  1  0  0  0  0
  2  4  1  0  0  0  0
  4  5  1  0  0  0  0
  5  6  1  0  0  0  0
  1  7  1  0  0  0  0
  1  8  1  0  0  0  0
  1  9  1  0  0  0  0
  2 10  1  0  0  0  0
  3 11  1  0  0  0  0
  3 12  1  0  0  0  0
  3 13  1  0  0  0  0
  4 14  1  0  0  0  0
  4 15  1  0  0  0  0
M  END
>  <Alias name>
2-Methyl-1-propanethiol

>  <Cp(liq,298)>   J/mol/K
171.88

$$$$
2-Methyltetrahydrothiophene
  ChemBrain IXL

 16 16  0  0  0  0  0  0  0  0  1 V2000
    4.1644   12.8178   -0.4327 C   0  0  0  0  0  0  0  0  0  0  0  0
    3.2863   13.8312    0.2978 C   0  0  0  0  0  0  0  0  0  0  0  0
    5.4729   12.7175    0.4210 C   0  0  0  0  0  0  0  0  0  0  0  0
    4.4129   15.1285    0.8936 S   0  0  0  0  0  0  0  0  0  0  0  0
    5.9290   14.1601    0.6262 C   0  0  0  0  0  0  0  0  0  0  0  0
    2.1652   14.4071   -0.5886 C   0  0  0  0  0  0  0  0  0  0  0  0
    4.4038   13.1860   -1.4227 H   0  0  0  0  0  0  0  0  0  0  0  0
    3.6696   11.8569   -0.4988 H   0  0  0  0  0  0  0  0  0  0  0  0
    2.8558   13.3313    1.1566 H   0  0  0  0  0  0  0  0  0  0  0  0
    5.2483   12.2641    1.3785 H   0  0  0  0  0  0  0  0  0  0  0  0
    6.2313   12.1441   -0.0973 H   0  0  0  0  0  0  0  0  0  0  0  0
    6.6282   14.2708    1.4457 H   0  0  0  0  0  0  0  0  0  0  0  0
    6.3885   14.4919   -0.2967 H   0  0  0  0  0  0  0  0  0  0  0  0
    1.5226   13.6032   -0.9257 H   0  0  0  0  0  0  0  0  0  0  0  0
    1.5829   15.1191   -0.0170 H   0  0  0  0  0  0  0  0  0  0  0  0
    2.6021   14.9038   -1.4461 H   0  0  0  0  0  0  0  0  0  0  0  0
  1  2  1  0  0  0  0
  1  3  1  0  0  0  0
  2  4  1  0  0  0  0
  3  5  1  0  0  0  0
  5  4  1  0  0  0  0
  2  6  1  0  0  0  0
  1  7  1  0  0  0  0
  1  8  1  0  0  0  0
  2  9  1  0  0  0  0
  3 10  1  0  0  0  0
  3 11  1  0  0  0  0
  5 12  1  0  0  0  0
  5 13  1  0  0  0  0
  6 14  1  0  0  0  0
  6 15  1  0  0  0  0
  6 16  1  0  0  0  0
M  END
>  <Alias name>
2-Methylthiolane

>  <Cp(liq,298)>   J/mol/K
172

$$$$
n-Butylmercaptan
  ChemBrain IXL

 15 14  0  0  0  0  0  0  0  0  1 V2000
    2.4546   14.0525    0.2455 C   0  0  0  0  0  0  0  0  0  0  0  0
    3.3121   15.3270    0.3674 C   0  0  0  0  0  0  0  0  0  0  0  0
    4.6527   15.1165   -0.3633 C   0  0  0  0  0  0  0  0  0  0  0  0
    5.5103   16.3911   -0.2412 C   0  0  0  0  0  0  0  0  0  0  0  0
    7.0904   16.1427   -1.1026 S   0  0  0  0  0  0  0  0  0  0  0  0
    7.6277   17.3454   -0.8570 H   0  0  0  0  0  0  0  0  0  0  0  0
    2.2665   13.8426   -0.8002 H   0  0  0  0  0  0  0  0  0  0  0  0
    2.9819   13.2185    0.6919 H   0  0  0  0  0  0  0  0  0  0  0  0
    1.5127   14.2007    0.7590 H   0  0  0  0  0  0  0  0  0  0  0  0
    2.7848   16.1609   -0.0789 H   0  0  0  0  0  0  0  0  0  0  0  0
    3.5001   15.5368    1.4131 H   0  0  0  0  0  0  0  0  0  0  0  0
    5.1800   14.2825    0.0831 H   0  0  0  0  0  0  0  0  0  0  0  0
    4.4647   14.9067   -1.4090 H   0  0  0  0  0  0  0  0  0  0  0  0
    4.9830   17.2251   -0.6877 H   0  0  0  0  0  0  0  0  0  0  0  0
    5.6983   16.6009    0.8045 H   0  0  0  0  0  0  0  0  0  0  0  0
  1  2  1  0  0  0  0
  2  3  1  0  0  0  0
  3  4  1  0  0  0  0
  4  5  1  0  0  0  0
  5  6  1  0  0  0  0
  1  7  1  0  0  0  0
  1  8  1  0  0  0  0
  1  9  1  0  0  0  0
  2 10  1  0  0  0  0
  2 11  1  0  0  0  0
  3 12  1  0  0  0  0
  3 13  1  0  0  0  0
  4 14  1  0  0  0  0
  4 15  1  0  0  0  0
M  END
>  <Alias name>
1-Butanethiol

>  <Cp(liq,298)>   J/mol/K
172.3

$$$$
Methylisopropylsulfide
  ChemBrain IXL

 15 14  0  0  0  0  0  0  0  0  1 V2000
    2.3993   15.0981    0.7022 C   0  0  0  0  0  0  0  0  0  0  0  0
    3.8010   16.1017    0.1283 S   0  0  0  0  0  0  0  0  0  0  0  0
    5.0987   14.8404    0.2915 C   0  0  0  0  0  0  0  0  0  0  0  0
    6.4555   15.4427   -0.1222 C   0  0  0  0  0  0  0  0  0  0  0  0
    4.7688   13.6429   -0.6206 C   0  0  0  0  0  0  0  0  0  0  0  0
    2.2738   14.2450    0.0470 H   0  0  0  0  0  0  0  0  0  0  0  0
    2.5911   14.7535    1.7109 H   0  0  0  0  0  0  0  0  0  0  0  0
    1.4975   15.6976    0.6910 H   0  0  0  0  0  0  0  0  0  0  0  0
    5.1505   14.5068    1.3206 H   0  0  0  0  0  0  0  0  0  0  0  0
    6.6884   16.2828    0.5203 H   0  0  0  0  0  0  0  0  0  0  0  0
    6.4029   15.7784   -1.1505 H   0  0  0  0  0  0  0  0  0  0  0  0
    7.2285   14.6902   -0.0271 H   0  0  0  0  0  0  0  0  0  0  0  0
    5.5521   12.8996   -0.5380 H   0  0  0  0  0  0  0  0  0  0  0  0
    3.8247   13.2075   -0.3174 H   0  0  0  0  0  0  0  0  0  0  0  0
    4.6977   13.9800   -1.6474 H   0  0  0  0  0  0  0  0  0  0  0  0
  1  2  1  0  0  0  0
  2  3  1  0  0  0  0
  3  4  1  0  0  0  0
  3  5  1  0  0  0  0
  1  6  1  0  0  0  0
  1  7  1  0  0  0  0
  1  8  1  0  0  0  0
  3  9  1  0  0  0  0
  4 10  1  0  0  0  0
  4 11  1  0  0  0  0
  4 12  1  0  0  0  0
  5 13  1  0  0  0  0
  5 14  1  0  0  0  0
  5 15  1  0  0  0  0
M  END
>  <Alias name>
Isopropyl methyl sulfide

>  <Cp(liq,298)>   J/mol/K
172.38

$$$$
4-Nitrotoluene
  ChemBrain IXL

 17 17  0  0  0  0  0  0  0  0  1 V2000
    4.4286   15.1365   -0.3305 C   0  0  0  0  0  0  0  0  0  0  0  0
    3.5456   16.2126   -0.2385 C   0  0  0  0  0  0  0  0  0  0  0  0
    4.0241   17.5186   -0.3453 C   0  0  0  0  0  0  0  0  0  0  0  0
    5.3856   17.7485   -0.5442 C   0  0  0  0  0  0  0  0  0  0  0  0
    6.2686   16.6724   -0.6362 C   0  0  0  0  0  0  0  0  0  0  0  0
    5.7901   15.3664   -0.5293 C   0  0  0  0  0  0  0  0  0  0  0  0
    8.1286   18.0756   -0.9406 O   0  5  0  0  0  0  0  0  0  0  0  0
    7.7032   16.9148   -0.8457 N   0  3  0  0  0  0  0  0  0  0  0  0
    8.4881   15.9583   -0.9274 O   0  0  0  0  0  0  0  0  0  0  0  0
    2.0416   15.9586   -0.0189 C   0  0  0  0  0  0  0  0  0  0  0  0
    4.0581   14.1254   -0.2478 H   0  0  0  0  0  0  0  0  0  0  0  0
    3.3405   18.3516   -0.2741 H   0  0  0  0  0  0  0  0  0  0  0  0
    5.7560   18.7596   -0.6269 H   0  0  0  0  0  0  0  0  0  0  0  0
    6.4737   14.5334   -0.6005 H   0  0  0  0  0  0  0  0  0  0  0  0
    1.8607   14.8954    0.0387 H   0  0  0  0  0  0  0  0  0  0  0  0
    1.7281   16.4275    0.9021 H   0  0  0  0  0  0  0  0  0  0  0  0
    1.4820   16.3748   -0.8435 H   0  0  0  0  0  0  0  0  0  0  0  0
  1  2  4  0  0  0  0
  2  3  4  0  0  0  0
  3  4  4  0  0  0  0
  4  5  4  0  0  0  0
  5  6  4  0  0  0  0
  6  1  4  0  0  0  0
  7  8  1  0  0  0  0
  8  9  2  0  0  0  0
  8  5  1  0  0  0  0
 10  2  1  0  0  0  0
  1 11  1  0  0  0  0
  3 12  1  0  0  0  0
  4 13  1  0  0  0  0
  6 14  1  0  0  0  0
 10 15  1  0  0  0  0
 10 16  1  0  0  0  0
 10 17  1  0  0  0  0
M  END
>  <Alias name>
4-Nitrotoluene

>  <Cp(liq,298)>   J/mol/K
172.4

$$$$
Diethylether
  ChemBrain IXL

 15 14  0  0  0  0  0  0  0  0  1 V2000
    2.4973   15.2398    0.3842 C   0  0  0  0  0  0  0  0  0  0  0  0
    3.5344   16.3109   -0.0055 C   0  0  0  0  0  0  0  0  0  0  0  0
    4.8821   15.7250    0.0329 O   0  0  0  0  0  0  0  0  0  0  0  0
    5.9709   16.6472   -0.3205 C   0  0  0  0  0  0  0  0  0  0  0  0
    7.3191   15.9054   -0.2391 C   0  0  0  0  0  0  0  0  0  0  0  0
    2.5516   14.4160   -0.3120 H   0  0  0  0  0  0  0  0  0  0  0  0
    2.7062   14.8825    1.3818 H   0  0  0  0  0  0  0  0  0  0  0  0
    1.5072   15.6703    0.3560 H   0  0  0  0  0  0  0  0  0  0  0  0
    3.3255   16.6682   -1.0031 H   0  0  0  0  0  0  0  0  0  0  0  0
    3.4800   17.1348    0.6907 H   0  0  0  0  0  0  0  0  0  0  0  0
    5.9757   17.4793    0.3681 H   0  0  0  0  0  0  0  0  0  0  0  0
    5.8211   17.0127   -1.3257 H   0  0  0  0  0  0  0  0  0  0  0  0
    7.4689   15.5400    0.7661 H   0  0  0  0  0  0  0  0  0  0  0  0
    7.3144   15.0734   -0.9277 H   0  0  0  0  0  0  0  0  0  0  0  0
    8.1191   16.5830   -0.4988 H   0  0  0  0  0  0  0  0  0  0  0  0
  1  2  1  0  0  0  0
  2  3  1  0  0  0  0
  3  4  1  0  0  0  0
  4  5  1  0  0  0  0
  1  6  1  0  0  0  0
  1  7  1  0  0  0  0
  1  8  1  0  0  0  0
  2  9  1  0  0  0  0
  2 10  1  0  0  0  0
  4 11  1  0  0  0  0
  4 12  1  0  0  0  0
  5 13  1  0  0  0  0
  5 14  1  0  0  0  0
  5 15  1  0  0  0  0
M  END
>  <Alias name>
Ethyl ether

>  <Cp(liq,298)>   J/mol/K
172.5

$$$$
Methylpropionate
  ChemBrain IXL

 14 13  0  0  0  0  0  0  0  0  1 V2000
    3.6735   14.9854    0.2915 C   0  0  0  0  0  0  0  0  0  0  0  0
    3.8678   13.5794    0.7109 C   0  0  0  0  0  0  0  0  0  0  0  0
    2.9019   12.8514    0.8703 O   0  0  0  0  0  0  0  0  0  0  0  0
    5.2246   13.0602    0.9354 O   0  0  0  0  0  0  0  0  0  0  0  0
    6.3060   14.0305    0.7117 C   0  0  0  0  0  0  0  0  0  0  0  0
    2.3309   15.1185   -0.4531 C   0  0  0  0  0  0  0  0  0  0  0  0
    3.6665   15.6251    1.1654 H   0  0  0  0  0  0  0  0  0  0  0  0
    4.4817   15.2810   -0.3659 H   0  0  0  0  0  0  0  0  0  0  0  0
    6.1736   14.8775    1.3735 H   0  0  0  0  0  0  0  0  0  0  0  0
    6.2806   14.3686   -0.3168 H   0  0  0  0  0  0  0  0  0  0  0  0
    7.2604   13.5603    0.9138 H   0  0  0  0  0  0  0  0  0  0  0  0
    1.5231   14.8172    0.2024 H   0  0  0  0  0  0  0  0  0  0  0  0
    2.1859   16.1484   -0.7548 H   0  0  0  0  0  0  0  0  0  0  0  0
    2.3401   14.4833   -1.3302 H   0  0  0  0  0  0  0  0  0  0  0  0
  1  2  1  0  0  0  0
  2  3  2  0  0  0  0
  2  4  1  0  0  0  0
  4  5  1  0  0  0  0
  1  6  1  0  0  0  0
  1  7  1  0  0  0  0
  1  8  1  0  0  0  0
  5  9  1  0  0  0  0
  5 10  1  0  0  0  0
  5 11  1  0  0  0  0
  6 12  1  0  0  0  0
  6 13  1  0  0  0  0
  6 14  1  0  0  0  0
M  END
>  <Alias name>
Methyl propanoate

>  <Cp(liq,298)>   J/mol/K
172.74

$$$$
1,1,2-Trichlorotrifluoroethane
  ChemBrain IXL

  8  7  0  0  0  0  0  0  0  0  1 V2000
    3.0950   11.1329    0.3696 C   0  0  0  0  0  0  0  0  0  0  0  0
    3.8500   12.2530   -0.3722 C   0  0  0  0  0  0  0  0  0  0  0  0
    1.7553   11.3160    0.2242 F   0  0  0  0  0  0  0  0  0  0  0  0
    3.5567    9.5510   -0.3139 Cl  0  0  0  0  0  0  0  0  0  0  0  0
    3.5168   11.1780    2.1024 Cl  0  0  0  0  0  0  0  0  0  0  0  0
    3.4980   13.4589    0.1488 F   0  0  0  0  0  0  0  0  0  0  0  0
    3.4282   12.2079   -2.1050 Cl  0  0  0  0  0  0  0  0  0  0  0  0
    5.1897   12.0699   -0.2268 F   0  0  0  0  0  0  0  0  0  0  0  0
  1  2  1  0  0  0  0
  1  3  1  0  0  0  0
  1  4  1  0  0  0  0
  1  5  1  0  0  0  0
  2  6  1  0  0  0  0
  2  7  1  0  0  0  0
  2  8  1  0  0  0  0
M  END
>  <Alias name>
Freon 113

>  <Cp(liq,298)>   J/mol/K
172.8

$$$$
1,2-Dibromopropane
  ChemBrain IXL

 11 10  0  0  0  0  0  0  0  0  1 V2000
    3.3367   12.2346    0.4352 C   0  0  0  0  0  0  0  0  0  0  0  0
    4.1996   11.1414   -0.2243 C   0  0  0  0  0  0  0  0  0  0  0  0
    5.7139   10.7493    0.9046 Br  0  0  0  0  0  0  0  0  0  0  0  0
    4.3863   13.8385    0.6523 Br  0  0  0  0  0  0  0  0  0  0  0  0
    2.1177   12.5355   -0.4582 C   0  0  0  0  0  0  0  0  0  0  0  0
    2.9977   11.8911    1.4047 H   0  0  0  0  0  0  0  0  0  0  0  0
    4.5487   11.4897   -1.1885 H   0  0  0  0  0  0  0  0  0  0  0  0
    3.6068   10.2449   -0.3573 H   0  0  0  0  0  0  0  0  0  0  0  0
    1.5286   11.6349   -0.5803 H   0  0  0  0  0  0  0  0  0  0  0  0
    1.5111   13.3036    0.0054 H   0  0  0  0  0  0  0  0  0  0  0  0
    2.4567   12.8793   -1.4276 H   0  0  0  0  0  0  0  0  0  0  0  0
  1  2  1  0  0  0  0
  2  3  1  0  0  0  0
  1  4  1  0  0  0  0
  1  5  1  0  0  0  0
  1  6  1  0  0  0  0
  2  7  1  0  0  0  0
  2  8  1  0  0  0  0
  5  9  1  0  0  0  0
  5 10  1  0  0  0  0
  5 11  1  0  0  0  0
M  END
>  <Alias name>
1,2-Dibromopropane

>  <Cp(liq,298)>   J/mol/K
172.8

$$$$
3-Methyltetrahydrothiophene
  ChemBrain IXL

 16 16  0  0  0  0  0  0  0  0  1 V2000
    3.6205   13.0338   -0.3620 C   0  0  0  0  0  0  0  0  0  0  0  0
    4.0270   11.7131    0.3740 C   0  0  0  0  0  0  0  0  0  0  0  0
    4.6577   14.0685    0.0686 C   0  0  0  0  0  0  0  0  0  0  0  0
    2.2015   13.4780    0.0430 C   0  0  0  0  0  0  0  0  0  0  0  0
    5.5108   11.5241    0.0673 C   0  0  0  0  0  0  0  0  0  0  0  0
    6.2471   13.1864    0.1251 S   0  0  0  0  0  0  0  0  0  0  0  0
    3.6752   12.8840   -1.4332 H   0  0  0  0  0  0  0  0  0  0  0  0
    3.4489   10.8727    0.0107 H   0  0  0  0  0  0  0  0  0  0  0  0
    3.8855   11.8333    1.4410 H   0  0  0  0  0  0  0  0  0  0  0  0
    4.6966   14.9282   -0.5887 H   0  0  0  0  0  0  0  0  0  0  0  0
    4.4063   14.3848    1.0735 H   0  0  0  0  0  0  0  0  0  0  0  0
    1.4885   12.7157   -0.2455 H   0  0  0  0  0  0  0  0  0  0  0  0
    2.1608   13.6229    1.1155 H   0  0  0  0  0  0  0  0  0  0  0  0
    1.9579   14.4076   -0.4564 H   0  0  0  0  0  0  0  0  0  0  0  0
    6.0009   10.8417    0.7505 H   0  0  0  0  0  0  0  0  0  0  0  0
    5.5898   11.1501   -0.9460 H   0  0  0  0  0  0  0  0  0  0  0  0
  1  2  1  0  0  0  0
  1  3  1  0  0  0  0
  1  4  1  0  0  0  0
  2  5  1  0  0  0  0
  3  6  1  0  0  0  0
  5  6  1  0  0  0  0
  1  7  1  0  0  0  0
  2  8  1  0  0  0  0
  2  9  1  0  0  0  0
  3 10  1  0  0  0  0
  3 11  1  0  0  0  0
  4 12  1  0  0  0  0
  4 13  1  0  0  0  0
  4 14  1  0  0  0  0
  5 15  1  0  0  0  0
  5 16  1  0  0  0  0
M  END
>  <Alias name>
3-Methylthiolane

>  <Cp(liq,298)>   J/mol/K
172.85

$$$$
Thiophenol
  ChemBrain IXL

 13 13  0  0  0  0  0  0  0  0  1 V2000
    2.6824   11.8130   -0.9801 C   0  0  0  0  0  0  0  0  0  0  0  0
    2.3629   13.1450   -1.2438 C   0  0  0  0  0  0  0  0  0  0  0  0
    3.0929   14.1698   -0.6413 C   0  0  0  0  0  0  0  0  0  0  0  0
    4.1423   13.8626    0.2248 C   0  0  0  0  0  0  0  0  0  0  0  0
    4.4618   12.5305    0.4885 C   0  0  0  0  0  0  0  0  0  0  0  0
    3.7319   11.5057   -0.1140 C   0  0  0  0  0  0  0  0  0  0  0  0
    5.8288   12.1303    1.6167 S   0  0  0  0  0  0  0  0  0  0  0  0
    6.1945   13.3836    1.9186 H   0  0  0  0  0  0  0  0  0  0  0  0
    2.1157   11.0174   -1.4478 H   0  0  0  0  0  0  0  0  0  0  0  0
    1.5482   13.3836   -1.9162 H   0  0  0  0  0  0  0  0  0  0  0  0
    2.8448   15.2040   -0.8461 H   0  0  0  0  0  0  0  0  0  0  0  0
    4.7090   14.6582    0.6925 H   0  0  0  0  0  0  0  0  0  0  0  0
    3.9799   10.4715    0.0908 H   0  0  0  0  0  0  0  0  0  0  0  0
  1  2  4  0  0  0  0
  2  3  4  0  0  0  0
  3  4  4  0  0  0  0
  4  5  4  0  0  0  0
  5  6  4  0  0  0  0
  6  1  4  0  0  0  0
  5  7  1  0  0  0  0
  7  8  1  0  0  0  0
  1  9  1  0  0  0  0
  2 10  1  0  0  0  0
  3 11  1  0  0  0  0
  4 12  1  0  0  0  0
  6 13  1  0  0  0  0
M  END
>  <Alias name>
Benzenethiol

>  <Cp(liq,298)>   J/mol/K
173.22

$$$$
N-Methylpyrazole
  ChemBrain IXL

 12 12  0  0  0  0  0  0  0  0  1 V2000
    4.0134   12.3747    0.1672 C   0  0  0  0  0  0  0  0  0  0  0  0
    3.2998   13.3624    0.1331 C   0  0  0  0  0  0  0  0  0  0  0  0
    5.2960   12.8018    0.2253 C   0  0  0  0  0  0  0  0  0  0  0  0
    5.2755   13.9886    0.2227 N   0  0  0  0  0  0  0  0  0  0  0  0
    4.0602   14.4080    0.1667 N   0  0  0  0  0  0  0  0  0  0  0  0
    3.6207   15.7975    0.1481 C   0  0  0  0  0  0  0  0  0  0  0  0
    3.6539   11.3181    0.1523 H   0  0  0  0  0  0  0  0  0  0  0  0
    2.2150   13.3398    0.0832 H   0  0  0  0  0  0  0  0  0  0  0  0
    6.1854   12.1506    0.2668 H   0  0  0  0  0  0  0  0  0  0  0  0
    2.5839   15.8496    0.4310 H   0  0  0  0  0  0  0  0  0  0  0  0
    4.2161   16.3721    0.8509 H   0  0  0  0  0  0  0  0  0  0  0  0
    3.7422   16.2010   -0.8531 H   0  0  0  0  0  0  0  0  0  0  0  0
  1  2  2  0  0  0  0
  1  3  1  0  0  0  0
  3  4  2  0  0  0  0
  4  5  1  0  0  0  0
  5  2  1  0  0  0  0
  5  6  1  0  0  0  0
  1  7  1  0  0  0  0
  2  8  1  0  0  0  0
  3  9  1  0  0  0  0
  6 10  1  0  0  0  0
  6 11  1  0  0  0  0
  6 12  1  0  0  0  0
M  END
>  <Alias name>
1-Methyl-1H-pyrazole

>  <Cp(liq,298)>   J/mol/K
173.28

$$$$
4-Fluorotoluene
  ChemBrain IXL

 15 15  0  0  0  0  0  0  0  0  1 V2000
    4.1921   12.1953   -0.7078 C   0  0  0  0  0  0  0  0  0  0  0  0
    3.1758   12.9939   -0.1830 C   0  0  0  0  0  0  0  0  0  0  0  0
    3.4197   14.3385    0.0975 C   0  0  0  0  0  0  0  0  0  0  0  0
    4.6799   14.8845   -0.1469 C   0  0  0  0  0  0  0  0  0  0  0  0
    5.6962   14.0860   -0.6717 C   0  0  0  0  0  0  0  0  0  0  0  0
    5.4524   12.7414   -0.9522 C   0  0  0  0  0  0  0  0  0  0  0  0
    6.4432   11.9629   -1.4638 F   0  0  0  0  0  0  0  0  0  0  0  0
    2.3414   15.1856    0.6543 C   0  0  0  0  0  0  0  0  0  0  0  0
    4.0028   11.1515   -0.9255 H   0  0  0  0  0  0  0  0  0  0  0  0
    2.1975   12.5699    0.0068 H   0  0  0  0  0  0  0  0  0  0  0  0
    4.8692   15.9284    0.0708 H   0  0  0  0  0  0  0  0  0  0  0  0
    6.6746   14.5099   -0.8615 H   0  0  0  0  0  0  0  0  0  0  0  0
    1.5287   14.5570    0.9965 H   0  0  0  0  0  0  0  0  0  0  0  0
    2.7277   15.7611    1.4864 H   0  0  0  0  0  0  0  0  0  0  0  0
    1.9788   15.8588   -0.1127 H   0  0  0  0  0  0  0  0  0  0  0  0
  1  2  4  0  0  0  0
  2  3  4  0  0  0  0
  3  4  4  0  0  0  0
  4  5  4  0  0  0  0
  5  6  4  0  0  0  0
  6  1  4  0  0  0  0
  6  7  1  0  0  0  0
  3  8  1  0  0  0  0
  1  9  1  0  0  0  0
  2 10  1  0  0  0  0
  4 11  1  0  0  0  0
  5 12  1  0  0  0  0
  8 13  1  0  0  0  0
  8 14  1  0  0  0  0
  8 15  1  0  0  0  0
M  END
>  <Alias name>
4-Fluorotoluene

>  <Cp(liq,298)>   J/mol/K
173.7

$$$$
1,2-Dibromotetrafluoroethane
  ChemBrain IXL

  8  7  0  0  0  0  0  0  0  0  1 V2000
    2.6552   10.7063    0.5567 C   0  0  0  0  0  0  0  0  0  0  0  0
    3.7372   10.6223   -0.5373 C   0  0  0  0  0  0  0  0  0  0  0  0
    2.3844    8.9594    1.3289 Br  0  0  0  0  0  0  0  0  0  0  0  0
    3.0561   11.5728    1.5252 F   0  0  0  0  0  0  0  0  0  0  0  0
    1.4902   11.1455    0.0094 F   0  0  0  0  0  0  0  0  0  0  0  0
    4.0079   12.3691   -1.3094 Br  0  0  0  0  0  0  0  0  0  0  0  0
    3.3362    9.7558   -1.5058 F   0  0  0  0  0  0  0  0  0  0  0  0
    4.9021   10.1830    0.0100 F   0  0  0  0  0  0  0  0  0  0  0  0
  1  2  1  0  0  0  0
  1  3  1  0  0  0  0
  1  4  1  0  0  0  0
  1  5  1  0  0  0  0
  2  6  1  0  0  0  0
  2  7  1  0  0  0  0
  2  8  1  0  0  0  0
M  END
>  <Alias name>
1,2-Dibromotetrafluoroethane

>  <Cp(liq,298)>   J/mol/K
173.8

$$$$
Pentanal
  ChemBrain IXL

 16 15  0  0  0  0  0  0  0  0  1 V2000
    2.0878   14.5529    0.6140 C   0  0  0  0  0  0  0  0  0  0  0  0
    3.4691   14.1204    0.0855 C   0  0  0  0  0  0  0  0  0  0  0  0
    4.3511   15.3662   -0.1276 C   0  0  0  0  0  0  0  0  0  0  0  0
    5.7328   14.9334   -0.6563 C   0  0  0  0  0  0  0  0  0  0  0  0
    6.5804   16.1297   -0.8611 C   0  0  0  0  0  0  0  0  0  0  0  0
    7.7201   16.0055   -1.2781 O   0  0  0  0  0  0  0  0  0  0  0  0
    1.4683   13.6774    0.7638 H   0  0  0  0  0  0  0  0  0  0  0  0
    2.2086   15.0749    1.5552 H   0  0  0  0  0  0  0  0  0  0  0  0
    1.6156   15.2104   -0.1054 H   0  0  0  0  0  0  0  0  0  0  0  0
    3.3482   13.5984   -0.8556 H   0  0  0  0  0  0  0  0  0  0  0  0
    3.9411   13.4628    0.8050 H   0  0  0  0  0  0  0  0  0  0  0  0
    4.4719   15.8883    0.8136 H   0  0  0  0  0  0  0  0  0  0  0  0
    3.8790   16.0238   -0.8472 H   0  0  0  0  0  0  0  0  0  0  0  0
    5.6119   14.4114   -1.5974 H   0  0  0  0  0  0  0  0  0  0  0  0
    6.2047   14.2758    0.0632 H   0  0  0  0  0  0  0  0  0  0  0  0
    6.1888   17.1152   -0.6408 H   0  0  0  0  0  0  0  0  0  0  0  0
  1  2  1  0  0  0  0
  2  3  1  0  0  0  0
  3  4  1  0  0  0  0
  4  5  1  0  0  0  0
  5  6  2  0  0  0  0
  1  7  1  0  0  0  0
  1  8  1  0  0  0  0
  1  9  1  0  0  0  0
  2 10  1  0  0  0  0
  2 11  1  0  0  0  0
  3 12  1  0  0  0  0
  3 13  1  0  0  0  0
  4 14  1  0  0  0  0
  4 15  1  0  0  0  0
  5 16  1  0  0  0  0
M  END
>  <Alias name>
n-Valeraldehyde

>  <Cp(liq,298)>   J/mol/K
174.39

$$$$
2,3-Dimethyl-2-butene
  ChemBrain IXL

 18 17  0  0  0  0  0  0  0  0  1 V2000
    2.1695   12.6463   -0.1587 C   0  0  0  0  0  0  0  0  0  0  0  0
    3.3934   13.4689   -0.0331 C   0  0  0  0  0  0  0  0  0  0  0  0
    4.5920   12.8818   -0.0034 C   0  0  0  0  0  0  0  0  0  0  0  0
    4.6969   11.4085   -0.0961 C   0  0  0  0  0  0  0  0  0  0  0  0
    5.8159   13.7044    0.1223 C   0  0  0  0  0  0  0  0  0  0  0  0
    3.2885   14.9422    0.0597 C   0  0  0  0  0  0  0  0  0  0  0  0
    2.4388   11.5974   -0.1675 H   0  0  0  0  0  0  0  0  0  0  0  0
    1.5140   12.8438    0.6805 H   0  0  0  0  0  0  0  0  0  0  0  0
    1.6599   12.8959   -1.0812 H   0  0  0  0  0  0  0  0  0  0  0  0
    5.7360   11.1146   -0.0130 H   0  0  0  0  0  0  0  0  0  0  0  0
    4.1282   10.9549    0.7062 H   0  0  0  0  0  0  0  0  0  0  0  0
    4.3034   11.0778   -1.0494 H   0  0  0  0  0  0  0  0  0  0  0  0
    5.5467   14.7534    0.1303 H   0  0  0  0  0  0  0  0  0  0  0  0
    6.4717   13.5064   -0.7165 H   0  0  0  0  0  0  0  0  0  0  0  0
    6.3251   13.4554    1.0452 H   0  0  0  0  0  0  0  0  0  0  0  0
    2.2492   15.2359   -0.0204 H   0  0  0  0  0  0  0  0  0  0  0  0
    3.8548   15.3958   -0.7443 H   0  0  0  0  0  0  0  0  0  0  0  0
    3.6847   15.2731    1.0117 H   0  0  0  0  0  0  0  0  0  0  0  0
  1  2  1  0  0  0  0
  2  3  2  0  0  0  0
  3  4  1  0  0  0  0
  3  5  1  0  0  0  0
  2  6  1  0  0  0  0
  1  7  1  0  0  0  0
  1  8  1  0  0  0  0
  1  9  1  0  0  0  0
  4 10  1  0  0  0  0
  4 11  1  0  0  0  0
  4 12  1  0  0  0  0
  5 13  1  0  0  0  0
  5 14  1  0  0  0  0
  5 15  1  0  0  0  0
  6 16  1  0  0  0  0
  6 17  1  0  0  0  0
  6 18  1  0  0  0  0
M  END
>  <Alias name>
Tetramethylethene

>  <Cp(liq,298)>   J/mol/K
174.68

$$$$
t-Butylmercaptan
  ChemBrain IXL

 15 14  0  0  0  0  0  0  0  0  1 V2000
    3.6030   11.3043    0.0901 C   0  0  0  0  0  0  0  0  0  0  0  0
    5.2404   11.7717    0.7239 S   0  0  0  0  0  0  0  0  0  0  0  0
    3.4283   11.8562   -1.3381 C   0  0  0  0  0  0  0  0  0  0  0  0
    2.5111   11.8920    1.0050 C   0  0  0  0  0  0  0  0  0  0  0  0
    3.4808    9.7683    0.0657 C   0  0  0  0  0  0  0  0  0  0  0  0
    5.0972   13.1018    0.6476 H   0  0  0  0  0  0  0  0  0  0  0  0
    2.4523   11.5776   -1.7159 H   0  0  0  0  0  0  0  0  0  0  0  0
    4.1956   11.4431   -1.9811 H   0  0  0  0  0  0  0  0  0  0  0  0
    3.5141   12.9356   -1.3210 H   0  0  0  0  0  0  0  0  0  0  0  0
    1.5351   11.6134    0.6271 H   0  0  0  0  0  0  0  0  0  0  0  0
    2.5969   12.9714    1.0221 H   0  0  0  0  0  0  0  0  0  0  0  0
    2.6338   11.5041    2.0087 H   0  0  0  0  0  0  0  0  0  0  0  0
    3.6036    9.3805    1.0694 H   0  0  0  0  0  0  0  0  0  0  0  0
    2.5048    9.4897   -0.3120 H   0  0  0  0  0  0  0  0  0  0  0  0
    4.2482    9.3553   -0.5773 H   0  0  0  0  0  0  0  0  0  0  0  0
  1  2  1  0  0  0  0
  1  3  1  0  0  0  0
  1  4  1  0  0  0  0
  1  5  1  0  0  0  0
  2  6  1  0  0  0  0
  3  7  1  0  0  0  0
  3  8  1  0  0  0  0
  3  9  1  0  0  0  0
  4 10  1  0  0  0  0
  4 11  1  0  0  0  0
  4 12  1  0  0  0  0
  5 13  1  0  0  0  0
  5 14  1  0  0  0  0
  5 15  1  0  0  0  0
M  END
>  <Alias name>
t-Butylmercaptan

>  <Cp(liq,298)>   J/mol/K
174.9

$$$$
Dimethylacetamide
  ChemBrain IXL

 15 14  0  0  0  0  0  0  0  0  1 V2000
    2.1826   12.9317    0.4911 C   0  0  0  0  0  0  0  0  0  0  0  0
    3.5698   12.6319   -0.1097 C   0  0  0  0  0  0  0  0  0  0  0  0
    3.7974   11.5398   -0.6037 O   0  0  0  0  0  0  0  0  0  0  0  0
    4.6189   13.6619   -0.0877 N   0  0  0  0  0  0  0  0  0  0  0  0
    4.3447   14.9779    0.5075 C   0  0  0  0  0  0  0  0  0  0  0  0
    5.9422   13.3757   -0.6608 C   0  0  0  0  0  0  0  0  0  0  0  0
    1.8976   12.1301    1.1564 H   0  0  0  0  0  0  0  0  0  0  0  0
    1.4563   13.0150   -0.3039 H   0  0  0  0  0  0  0  0  0  0  0  0
    2.2215   13.8598    1.0418 H   0  0  0  0  0  0  0  0  0  0  0  0
    3.4498   15.3926    0.0676 H   0  0  0  0  0  0  0  0  0  0  0  0
    4.2051   14.8691    1.5729 H   0  0  0  0  0  0  0  0  0  0  0  0
    5.1780   15.6388    0.3193 H   0  0  0  0  0  0  0  0  0  0  0  0
    6.0473   12.3112   -0.8099 H   0  0  0  0  0  0  0  0  0  0  0  0
    6.0414   13.8836   -1.6087 H   0  0  0  0  0  0  0  0  0  0  0  0
    6.7099   13.7221    0.0153 H   0  0  0  0  0  0  0  0  0  0  0  0
  1  2  1  0  0  0  0
  2  3  2  0  0  0  0
  2  4  1  0  0  0  0
  4  5  1  0  0  0  0
  4  6  1  0  0  0  0
  1  7  1  0  0  0  0
  1  8  1  0  0  0  0
  1  9  1  0  0  0  0
  5 10  1  0  0  0  0
  5 11  1  0  0  0  0
  5 12  1  0  0  0  0
  6 13  1  0  0  0  0
  6 14  1  0  0  0  0
  6 15  1  0  0  0  0
M  END
>  <Alias name>
Dimethylacetamide

>  <Cp(liq,298)>   J/mol/K
175.6

$$$$
1,3-Propyleneglycol
  ChemBrain IXL

 13 12  0  0  0  0  0  0  0  0  1 V2000
    3.4354   14.0377    0.0592 C   0  0  0  0  0  0  0  0  0  0  0  0
    4.2840   15.3020    0.2957 C   0  0  0  0  0  0  0  0  0  0  0  0
    5.6981   15.0864   -0.2774 C   0  0  0  0  0  0  0  0  0  0  0  0
    6.5074   16.2926   -0.0517 O   0  0  0  0  0  0  0  0  0  0  0  0
    2.0866   14.2435    0.6060 O   0  0  0  0  0  0  0  0  0  0  0  0
    7.4298   16.2428   -0.3877 H   0  0  0  0  0  0  0  0  0  0  0  0
    1.4741   13.4823    0.4984 H   0  0  0  0  0  0  0  0  0  0  0  0
    3.3679   13.8418   -1.0038 H   0  0  0  0  0  0  0  0  0  0  0  0
    3.9002   13.1933    0.5531 H   0  0  0  0  0  0  0  0  0  0  0  0
    4.3513   15.4979    1.3587 H   0  0  0  0  0  0  0  0  0  0  0  0
    3.8192   16.1463   -0.1982 H   0  0  0  0  0  0  0  0  0  0  0  0
    6.1630   14.2421    0.2165 H   0  0  0  0  0  0  0  0  0  0  0  0
    5.6308   14.8906   -1.3404 H   0  0  0  0  0  0  0  0  0  0  0  0
  1  2  1  0  0  0  0
  2  3  1  0  0  0  0
  3  4  1  0  0  0  0
  1  5  1  0  0  0  0
  4  6  1  0  0  0  0
  5  7  1  0  0  0  0
  1  8  1  0  0  0  0
  1  9  1  0  0  0  0
  2 10  1  0  0  0  0
  2 11  1  0  0  0  0
  3 12  1  0  0  0  0
  3 13  1  0  0  0  0
M  END
>  <Alias name>
Propan-1,3-diol

>  <Cp(liq,298)>   J/mol/K
175.78

$$$$
2-Methoxyethanol
  ChemBrain IXL

 13 12  0  0  0  0  0  0  0  0  1 V2000
    7.0067   14.9435    0.5581 C   0  0  0  0  0  0  0  0  0  0  0  0
    5.7695   15.7292    0.4423 O   0  0  0  0  0  0  0  0  0  0  0  0
    4.6441   15.0270   -0.1916 C   0  0  0  0  0  0  0  0  0  0  0  0
    3.4211   15.9622   -0.2470 C   0  0  0  0  0  0  0  0  0  0  0  0
    2.2959   15.2603   -0.8807 O   0  0  0  0  0  0  0  0  0  0  0  0
    1.4689   15.7859   -0.9581 H   0  0  0  0  0  0  0  0  0  0  0  0
    6.8183   14.0589    1.1537 H   0  0  0  0  0  0  0  0  0  0  0  0
    7.3414   14.6495   -0.4291 H   0  0  0  0  0  0  0  0  0  0  0  0
    7.7719   15.5434    1.0348 H   0  0  0  0  0  0  0  0  0  0  0  0
    4.3979   14.1445    0.3859 H   0  0  0  0  0  0  0  0  0  0  0  0
    4.9210   14.7349   -1.1970 H   0  0  0  0  0  0  0  0  0  0  0  0
    3.6673   16.8447   -0.8244 H   0  0  0  0  0  0  0  0  0  0  0  0
    3.1442   16.2543    0.7584 H   0  0  0  0  0  0  0  0  0  0  0  0
  1  2  1  0  0  0  0
  2  3  1  0  0  0  0
  3  4  1  0  0  0  0
  4  5  1  0  0  0  0
  5  6  1  0  0  0  0
  1  7  1  0  0  0  0
  1  8  1  0  0  0  0
  1  9  1  0  0  0  0
  3 10  1  0  0  0  0
  3 11  1  0  0  0  0
  4 12  1  0  0  0  0
  4 13  1  0  0  0  0
M  END
>  <Alias name>
Methyl cellosolve

>  <Cp(liq,298)>   J/mol/K
176.4

$$$$
1-Bromo-2-chlorobenzene
  ChemBrain IXL

 12 12  0  0  0  0  0  0  0  0  1 V2000
    3.5239   13.5083    0.0000 C   0  0  0  0  0  0  0  0  0  0  0  0
    3.5158   14.9032   -0.0124 C   0  0  0  0  0  0  0  0  0  0  0  0
    4.7198   15.6076   -0.0266 C   0  0  0  0  0  0  0  0  0  0  0  0
    5.9319   14.9171   -0.0283 C   0  0  0  0  0  0  0  0  0  0  0  0
    5.9400   13.5222   -0.0159 C   0  0  0  0  0  0  0  0  0  0  0  0
    4.7360   12.8178   -0.0017 C   0  0  0  0  0  0  0  0  0  0  0  0
    4.7086   17.5365   -0.0438 Br  0  0  0  0  0  0  0  0  0  0  0  0
    1.9657   15.7863   -0.0102 Cl  0  0  0  0  0  0  0  0  0  0  0  0
    2.5892   12.9614    0.0110 H   0  0  0  0  0  0  0  0  0  0  0  0
    6.8667   15.4640   -0.0393 H   0  0  0  0  0  0  0  0  0  0  0  0
    6.8810   12.9861   -0.0173 H   0  0  0  0  0  0  0  0  0  0  0  0
    4.7423   11.7348    0.0079 H   0  0  0  0  0  0  0  0  0  0  0  0
  1  2  4  0  0  0  0
  2  3  4  0  0  0  0
  3  4  4  0  0  0  0
  4  5  4  0  0  0  0
  5  6  4  0  0  0  0
  6  1  4  0  0  0  0
  3  7  1  0  0  0  0
  2  8  1  0  0  0  0
  1  9  1  0  0  0  0
  4 10  1  0  0  0  0
  5 11  1  0  0  0  0
  6 12  1  0  0  0  0
M  END
>  <Alias name>
Bromo-2-chlorobenzene

>  <Cp(liq,298)>   J/mol/K
176.9

$$$$
1-Butanol
  ChemBrain IXL

 15 14  0  0  0  0  0  0  0  0  1 V2000
    2.1691   14.1285    1.0552 C   0  0  0  0  0  0  0  0  0  0  0  0
    3.3837   15.0017    0.6852 C   0  0  0  0  0  0  0  0  0  0  0  0
    4.3741   14.1739   -0.1568 C   0  0  0  0  0  0  0  0  0  0  0  0
    5.5888   15.0470   -0.5268 C   0  0  0  0  0  0  0  0  0  0  0  0
    6.5333   14.2574   -1.3301 O   0  0  0  0  0  0  0  0  0  0  0  0
    2.5007   13.2740    1.6265 H   0  0  0  0  0  0  0  0  0  0  0  0
    1.4751   14.7086    1.6453 H   0  0  0  0  0  0  0  0  0  0  0  0
    1.6803   13.7908    0.1533 H   0  0  0  0  0  0  0  0  0  0  0  0
    3.8725   15.3393    1.5871 H   0  0  0  0  0  0  0  0  0  0  0  0
    3.0521   15.8561    0.1139 H   0  0  0  0  0  0  0  0  0  0  0  0
    3.8853   13.8362   -1.0587 H   0  0  0  0  0  0  0  0  0  0  0  0
    4.7057   13.3194    0.4145 H   0  0  0  0  0  0  0  0  0  0  0  0
    6.0776   15.3846    0.3751 H   0  0  0  0  0  0  0  0  0  0  0  0
    5.2572   15.9016   -1.0980 H   0  0  0  0  0  0  0  0  0  0  0  0
    7.3155   14.7227   -1.6024 H   0  0  0  0  0  0  0  0  0  0  0  0
  1  2  1  0  0  0  0
  2  3  1  0  0  0  0
  3  4  1  0  0  0  0
  4  5  1  0  0  0  0
  1  6  1  0  0  0  0
  1  7  1  0  0  0  0
  1  8  1  0  0  0  0
  2  9  1  0  0  0  0
  2 10  1  0  0  0  0
  3 11  1  0  0  0  0
  3 12  1  0  0  0  0
  4 13  1  0  0  0  0
  4 14  1  0  0  0  0
  5 15  1  0  0  0  0
M  END
>  <Alias name>
1-Butanol

>  <Cp(liq,298)>   J/mol/K
177.16

$$$$
Methylenecyclohexane
  ChemBrain IXL

 19 19  0  0  0  0  0  0  0  0  1 V2000
    3.3968   13.0113    0.1151 C   0  0  0  0  0  0  0  0  0  0  0  0
    4.8269   13.2590   -0.4026 C   0  0  0  0  0  0  0  0  0  0  0  0
    5.3164   14.5607    0.1038 C   0  0  0  0  0  0  0  0  0  0  0  0
    4.4801   15.7731   -0.0417 C   0  0  0  0  0  0  0  0  0  0  0  0
    3.0563   15.4793    0.4694 C   0  0  0  0  0  0  0  0  0  0  0  0
    2.5081   14.2215   -0.2320 C   0  0  0  0  0  0  0  0  0  0  0  0
    6.5122   14.6413    0.6917 C   0  0  0  0  0  0  0  0  0  0  0  0
    3.4200   12.8769    1.1895 H   0  0  0  0  0  0  0  0  0  0  0  0
    2.9930   12.1213   -0.3514 H   0  0  0  0  0  0  0  0  0  0  0  0
    5.4791   12.4677   -0.0540 H   0  0  0  0  0  0  0  0  0  0  0  0
    4.8217   13.2717   -1.4855 H   0  0  0  0  0  0  0  0  0  0  0  0
    4.4372   16.0589   -1.0855 H   0  0  0  0  0  0  0  0  0  0  0  0
    4.9116   16.5808    0.5363 H   0  0  0  0  0  0  0  0  0  0  0  0
    2.4133   16.3232    0.2516 H   0  0  0  0  0  0  0  0  0  0  0  0
    3.0839   15.3131    1.5392 H   0  0  0  0  0  0  0  0  0  0  0  0
    2.5108   14.3757   -1.3039 H   0  0  0  0  0  0  0  0  0  0  0  0
    1.4955   14.0337    0.1031 H   0  0  0  0  0  0  0  0  0  0  0  0
    6.8703   15.5938    1.0622 H   0  0  0  0  0  0  0  0  0  0  0  0
    7.1242   13.7541    0.7982 H   0  0  0  0  0  0  0  0  0  0  0  0
  1  2  1  0  0  0  0
  2  3  1  0  0  0  0
  3  4  1  0  0  0  0
  4  5  1  0  0  0  0
  5  6  1  0  0  0  0
  6  1  1  0  0  0  0
  3  7  2  0  0  0  0
  1  8  1  0  0  0  0
  1  9  1  0  0  0  0
  2 10  1  0  0  0  0
  2 11  1  0  0  0  0
  4 12  1  0  0  0  0
  4 13  1  0  0  0  0
  5 14  1  0  0  0  0
  5 15  1  0  0  0  0
  6 16  1  0  0  0  0
  6 17  1  0  0  0  0
  7 18  1  0  0  0  0
  7 19  1  0  0  0  0
M  END
>  <Alias name>
Methylenecyclohexane

>  <Cp(liq,298)>   J/mol/K
177.4

$$$$
Butyric acid
  ChemBrain IXL

 14 13  0  0  0  0  0  0  0  0  1 V2000
    3.3724   14.1998    0.3550 C   0  0  0  0  0  0  0  0  0  0  0  0
    4.1521   15.2594   -0.4477 C   0  0  0  0  0  0  0  0  0  0  0  0
    5.4575   14.6401   -0.9841 C   0  0  0  0  0  0  0  0  0  0  0  0
    6.6225   15.4965   -1.2491 O   0  0  0  0  0  0  0  0  0  0  0  0
    5.5240   13.4393   -1.1889 O   0  0  0  0  0  0  0  0  0  0  0  0
    2.0671   14.8191    0.8910 C   0  0  0  0  0  0  0  0  0  0  0  0
    3.9762   13.8595    1.1833 H   0  0  0  0  0  0  0  0  0  0  0  0
    3.1372   13.3634   -0.2865 H   0  0  0  0  0  0  0  0  0  0  0  0
    4.3875   16.0958    0.1938 H   0  0  0  0  0  0  0  0  0  0  0  0
    3.5483   15.5998   -1.2760 H   0  0  0  0  0  0  0  0  0  0  0  0
    7.3888   15.0414   -1.5780 H   0  0  0  0  0  0  0  0  0  0  0  0
    1.4634   15.1595    0.0627 H   0  0  0  0  0  0  0  0  0  0  0  0
    2.3024   15.6554    1.5326 H   0  0  0  0  0  0  0  0  0  0  0  0
    1.5207   14.0765    1.4535 H   0  0  0  0  0  0  0  0  0  0  0  0
  1  2  1  0  0  0  0
  2  3  1  0  0  0  0
  3  4  1  0  0  0  0
  3  5  2  0  0  0  0
  1  6  1  0  0  0  0
  1  7  1  0  0  0  0
  1  8  1  0  0  0  0
  2  9  1  0  0  0  0
  2 10  1  0  0  0  0
  4 11  1  0  0  0  0
  6 12  1  0  0  0  0
  6 13  1  0  0  0  0
  6 14  1  0  0  0  0
M  END
>  <Alias name>
Butanoic acid

>  <Cp(liq,298)>   J/mol/K
177.7

$$$$
Cyclohexanecarbonitrile
  ChemBrain IXL

 19 19  0  0  0  0  0  0  0  0  1 V2000
    2.5425   16.0180   -0.3814 C   0  0  0  0  0  0  0  0  0  0  0  0
    3.1428   16.7695    0.8239 C   0  0  0  0  0  0  0  0  0  0  0  0
    4.6475   17.0067    0.5848 C   0  0  0  0  0  0  0  0  0  0  0  0
    5.3618   15.6503    0.4165 C   0  0  0  0  0  0  0  0  0  0  0  0
    4.7613   14.8988   -0.7889 C   0  0  0  0  0  0  0  0  0  0  0  0
    3.2567   14.6618   -0.5497 C   0  0  0  0  0  0  0  0  0  0  0  0
    6.8653   15.8879    0.1766 C   0  0  0  0  0  0  0  0  0  0  0  0
    7.9951   16.0664   -0.0036 N   0  0  0  0  0  0  0  0  0  0  0  0
    2.6758   16.6099   -1.2785 H   0  0  0  0  0  0  0  0  0  0  0  0
    1.4860   15.8510   -0.2128 H   0  0  0  0  0  0  0  0  0  0  0  0
    2.6415   17.7220    0.9413 H   0  0  0  0  0  0  0  0  0  0  0  0
    3.0087   16.1780    1.7212 H   0  0  0  0  0  0  0  0  0  0  0  0
    5.0687   17.5338    1.4318 H   0  0  0  0  0  0  0  0  0  0  0  0
    4.7814   17.5991   -0.3119 H   0  0  0  0  0  0  0  0  0  0  0  0
    5.2285   15.0585    1.3136 H   0  0  0  0  0  0  0  0  0  0  0  0
    5.2625   13.9460   -0.9063 H   0  0  0  0  0  0  0  0  0  0  0  0
    4.8954   15.4902   -1.6863 H   0  0  0  0  0  0  0  0  0  0  0  0
    2.8353   14.1347   -1.3966 H   0  0  0  0  0  0  0  0  0  0  0  0
    3.1226   14.0695    0.3471 H   0  0  0  0  0  0  0  0  0  0  0  0
  1  2  1  0  0  0  0
  2  3  1  0  0  0  0
  3  4  1  0  0  0  0
  4  5  1  0  0  0  0
  5  6  1  0  0  0  0
  6  1  1  0  0  0  0
  7  8  3  0  0  0  0
  7  4  1  0  0  0  0
  1  9  1  0  0  0  0
  1 10  1  0  0  0  0
  2 11  1  0  0  0  0
  2 12  1  0  0  0  0
  3 13  1  0  0  0  0
  3 14  1  0  0  0  0
  4 15  1  0  0  0  0
  5 16  1  0  0  0  0
  5 17  1  0  0  0  0
  6 18  1  0  0  0  0
  6 19  1  0  0  0  0
M  END
>  <Alias name>
Cyclohexanecarbonitrile

>  <Cp(liq,298)>   J/mol/K
177.8

$$$$
Benzaldehyde
  ChemBrain IXL

 14 14  0  0  0  0  0  0  0  0  1 V2000
    2.5276   13.8724    0.0588 C   0  0  0  0  0  0  0  0  0  0  0  0
    2.4636   15.2659    0.0687 C   0  0  0  0  0  0  0  0  0  0  0  0
    3.6382   16.0183    0.0465 C   0  0  0  0  0  0  0  0  0  0  0  0
    4.8767   15.3771    0.0144 C   0  0  0  0  0  0  0  0  0  0  0  0
    4.9406   13.9836    0.0045 C   0  0  0  0  0  0  0  0  0  0  0  0
    3.7661   13.2313    0.0267 C   0  0  0  0  0  0  0  0  0  0  0  0
    6.2546   13.3034   -0.0295 C   0  0  0  0  0  0  0  0  0  0  0  0
    7.2818   13.9613   -0.0489 O   0  0  0  0  0  0  0  0  0  0  0  0
    1.6158   13.2884    0.0760 H   0  0  0  0  0  0  0  0  0  0  0  0
    1.5021   15.7637    0.0936 H   0  0  0  0  0  0  0  0  0  0  0  0
    3.5885   17.1001    0.0542 H   0  0  0  0  0  0  0  0  0  0  0  0
    5.7885   15.9612   -0.0028 H   0  0  0  0  0  0  0  0  0  0  0  0
    3.8158   12.1494    0.0190 H   0  0  0  0  0  0  0  0  0  0  0  0
    6.3043   12.2215   -0.0373 H   0  0  0  0  0  0  0  0  0  0  0  0
  1  2  4  0  0  0  0
  2  3  4  0  0  0  0
  3  4  4  0  0  0  0
  4  5  4  0  0  0  0
  5  6  4  0  0  0  0
  6  1  4  0  0  0  0
  5  7  1  0  0  0  0
  7  8  2  0  0  0  0
  1  9  1  0  0  0  0
  2 10  1  0  0  0  0
  3 11  1  0  0  0  0
  4 12  1  0  0  0  0
  6 13  1  0  0  0  0
  7 14  1  0  0  0  0
M  END
>  <Alias name>
Benzaldehyde

>  <Cp(liq,298)>   J/mol/K
177.9

$$$$
Methylvinyldichlorosilane
  ChemBrain IXL

 12 11  0  0  0  0  0  0  0  0  1 V2000
    3.0453   12.4392    0.1032 C   0  0  0  0  0  0  0  0  0  0  0  0
    4.8796   12.7486   -0.0263 Si  0  0  0  0  0  0  0  0  0  0  0  0
    5.1910   14.5797   -0.1889 C   0  0  0  0  0  0  0  0  0  0  0  0
    5.8034   12.0510    1.6411 Cl  0  0  0  0  0  0  0  0  0  0  0  0
    5.6134   11.7901   -1.6579 Cl  0  0  0  0  0  0  0  0  0  0  0  0
    2.5960   11.3138    0.6637 C   0  0  0  0  0  0  0  0  0  0  0  0
    2.3444   13.1724   -0.2763 H   0  0  0  0  0  0  0  0  0  0  0  0
    4.7993   15.0911    0.6817 H   0  0  0  0  0  0  0  0  0  0  0  0
    4.6982   14.9521   -1.0784 H   0  0  0  0  0  0  0  0  0  0  0  0
    6.2563   14.7594   -0.2642 H   0  0  0  0  0  0  0  0  0  0  0  0
    1.5308   11.1342    0.7388 H   0  0  0  0  0  0  0  0  0  0  0  0
    3.2969   10.5803    1.0433 H   0  0  0  0  0  0  0  0  0  0  0  0
  1  2  1  0  0  0  0
  2  3  1  0  0  0  0
  2  4  1  0  0  0  0
  2  5  1  0  0  0  0
  1  6  2  0  0  0  0
  1  7  1  0  0  0  0
  3  8  1  0  0  0  0
  3  9  1  0  0  0  0
  3 10  1  0  0  0  0
  6 11  1  0  0  0  0
  6 12  1  0  0  0  0
M  END
>  <Alias name>
Methylvinyldichlorosilane

>  <Cp(liq,298)>   J/mol/K
177.9

$$$$
2,5-Dimethylthiophene
  ChemBrain IXL

 15 15  0  0  0  0  0  0  0  0  1 V2000
    4.0765   15.0319    0.0637 C   0  0  0  0  0  0  0  0  0  0  0  0
    3.5547   16.1791    0.0532 C   0  0  0  0  0  0  0  0  0  0  0  0
    5.5070   15.0681    0.0176 C   0  0  0  0  0  0  0  0  0  0  0  0
    5.9704   16.2478   -0.0247 C   0  0  0  0  0  0  0  0  0  0  0  0
    4.7326   17.4007   -0.0126 S   0  0  0  0  0  0  0  0  0  0  0  0
    2.0539   16.4156    0.0947 C   0  0  0  0  0  0  0  0  0  0  0  0
    7.4575   16.5767   -0.0793 C   0  0  0  0  0  0  0  0  0  0  0  0
    3.4774   14.1136    0.1044 H   0  0  0  0  0  0  0  0  0  0  0  0
    6.1513   14.1746    0.0179 H   0  0  0  0  0  0  0  0  0  0  0  0
    1.5339   15.4675    0.1041 H   0  0  0  0  0  0  0  0  0  0  0  0
    1.7957   16.9702    0.9938 H   0  0  0  0  0  0  0  0  0  0  0  0
    1.7485   16.9785   -0.7843 H   0  0  0  0  0  0  0  0  0  0  0  0
    7.5880   17.6408   -0.0921 H   0  0  0  0  0  0  0  0  0  0  0  0
    7.8987   16.1510   -0.9834 H   0  0  0  0  0  0  0  0  0  0  0  0
    7.9609   16.1647    0.7985 H   0  0  0  0  0  0  0  0  0  0  0  0
  1  2  2  0  0  0  0
  1  3  1  0  0  0  0
  3  4  2  0  0  0  0
  4  5  1  0  0  0  0
  5  2  1  0  0  0  0
  2  6  1  0  0  0  0
  4  7  1  0  0  0  0
  1  8  1  0  0  0  0
  3  9  1  0  0  0  0
  6 10  1  0  0  0  0
  6 11  1  0  0  0  0
  6 12  1  0  0  0  0
  7 13  1  0  0  0  0
  7 14  1  0  0  0  0
  7 15  1  0  0  0  0
M  END
>  <Alias name>
2,5-Dimethylthiophene

>  <Cp(liq,298)>   J/mol/K
178.32

$$$$
cis-2-Hexene
  ChemBrain IXL

 18 17  0  0  0  0  0  0  0  0  1 V2000
    2.7369   14.2571    0.1909 C   0  0  0  0  0  0  0  0  0  0  0  0
    2.4908   15.7193    0.0972 C   0  0  0  0  0  0  0  0  0  0  0  0
    3.5177   16.5731   -0.0078 C   0  0  0  0  0  0  0  0  0  0  0  0
    4.9137   16.0662   -0.0316 C   0  0  0  0  0  0  0  0  0  0  0  0
    5.8919   17.2516   -0.1581 C   0  0  0  0  0  0  0  0  0  0  0  0
    7.3402   16.7228   -0.1826 C   0  0  0  0  0  0  0  0  0  0  0  0
    3.8012   14.0644    0.1589 H   0  0  0  0  0  0  0  0  0  0  0  0
    2.3310   13.8822    1.1222 H   0  0  0  0  0  0  0  0  0  0  0  0
    2.2552   13.7565   -0.6396 H   0  0  0  0  0  0  0  0  0  0  0  0
    1.4763   16.0967    0.1138 H   0  0  0  0  0  0  0  0  0  0  0  0
    3.3292   17.6372   -0.0757 H   0  0  0  0  0  0  0  0  0  0  0  0
    5.0420   15.4015   -0.8772 H   0  0  0  0  0  0  0  0  0  0  0  0
    5.1177   15.5271    0.8854 H   0  0  0  0  0  0  0  0  0  0  0  0
    5.7649   17.9164    0.6873 H   0  0  0  0  0  0  0  0  0  0  0  0
    5.6892   17.7908   -1.0751 H   0  0  0  0  0  0  0  0  0  0  0  0
    8.0272   17.5553   -0.2714 H   0  0  0  0  0  0  0  0  0  0  0  0
    7.4677   16.0579   -1.0280 H   0  0  0  0  0  0  0  0  0  0  0  0
    7.5434   16.1835    0.7345 H   0  0  0  0  0  0  0  0  0  0  0  0
  1  2  1  0  0  0  0
  2  3  2  0  0  0  0
  3  4  1  0  0  0  0
  4  5  1  0  0  0  0
  5  6  1  0  0  0  0
  1  7  1  0  0  0  0
  1  8  1  0  0  0  0
  1  9  1  0  0  0  0
  2 10  1  0  0  0  0
  3 11  1  0  0  0  0
  4 12  1  0  0  0  0
  4 13  1  0  0  0  0
  5 14  1  0  0  0  0
  5 15  1  0  0  0  0
  6 16  1  0  0  0  0
  6 17  1  0  0  0  0
  6 18  1  0  0  0  0
M  END
>  <Alias name>
cis-2-Hexene

>  <Cp(liq,298)>   J/mol/K
178.36

$$$$
1,1,2,2-Tetrachloro-1,2-difluoroethane
  ChemBrain IXL

  8  7  0  0  0  0  0  0  0  0  1 V2000
    3.3672   11.7119    0.5856 C   0  0  0  0  0  0  0  0  0  0  0  0
    1.6756   12.1572    0.9362 Cl  0  0  0  0  0  0  0  0  0  0  0  0
    3.4424    9.9965    0.1014 Cl  0  0  0  0  0  0  0  0  0  0  0  0
    4.1261   11.9026    1.6979 F   0  0  0  0  0  0  0  0  0  0  0  0
    3.9035   12.5928   -0.5594 C   0  0  0  0  0  0  0  0  0  0  0  0
    3.8283   14.3082   -0.0752 Cl  0  0  0  0  0  0  0  0  0  0  0  0
    5.5951   12.1475   -0.9100 Cl  0  0  0  0  0  0  0  0  0  0  0  0
    3.1446   12.4020   -1.6718 F   0  0  0  0  0  0  0  0  0  0  0  0
  1  2  1  0  0  0  0
  1  3  1  0  0  0  0
  1  4  1  0  0  0  0
  5  6  1  0  0  0  0
  5  7  1  0  0  0  0
  5  8  1  0  0  0  0
  5  1  1  0  0  0  0
M  END
>  <Alias name>
1,1,2,2-Tetrachloro-1,2-difluoroethane

>  <Cp(liq,298)>   J/mol/K
178.7

$$$$
Aniline
  ChemBrain IXL

 14 14  0  0  0  0  0  0  0  0  1 V2000
    5.8009   13.5354    0.0000 C   0  0  0  0  0  0  0  0  0  0  0  0
    6.2655   14.8507    0.0001 C   0  0  0  0  0  0  0  0  0  0  0  0
    5.3587   15.9108    0.0002 C   0  0  0  0  0  0  0  0  0  0  0  0
    3.9873   15.6555    0.0002 C   0  0  0  0  0  0  0  0  0  0  0  0
    3.5226   14.3402    0.0001 C   0  0  0  0  0  0  0  0  0  0  0  0
    4.4294   13.2801    0.0000 C   0  0  0  0  0  0  0  0  0  0  0  0
    2.1463   14.0840    0.0002 N   0  0  0  0  0  0  0  0  0  0  0  0
    1.8102   13.1326    0.0002 H   0  0  0  0  0  0  0  0  0  0  0  0
    1.4904   14.8507    0.0001 H   0  0  0  0  0  0  0  0  0  0  0  0
    6.5049   12.7124   -0.0001 H   0  0  0  0  0  0  0  0  0  0  0  0
    7.3302   15.0489    0.0001 H   0  0  0  0  0  0  0  0  0  0  0  0
    5.7195   16.9320    0.0003 H   0  0  0  0  0  0  0  0  0  0  0  0
    3.2833   16.4785    0.0003 H   0  0  0  0  0  0  0  0  0  0  0  0
    4.0687   12.2589   -0.0001 H   0  0  0  0  0  0  0  0  0  0  0  0
  1  2  4  0  0  0  0
  2  3  4  0  0  0  0
  3  4  4  0  0  0  0
  4  5  4  0  0  0  0
  5  6  4  0  0  0  0
  6  1  4  0  0  0  0
  5  7  1  0  0  0  0
  7  8  1  0  0  0  0
  7  9  1  0  0  0  0
  1 10  1  0  0  0  0
  2 11  1  0  0  0  0
  3 12  1  0  0  0  0
  4 13  1  0  0  0  0
  6 14  1  0  0  0  0
M  END
>  <Alias name>
Aniline

>  <Cp(liq,298)>   J/mol/K
178.7

$$$$
Benzofuran
  ChemBrain IXL

 15 16  0  0  0  0  0  0  0  0  1 V2000
    2.8646   14.8957    0.7639 C   0  0  0  0  0  0  0  0  0  0  0  0
    2.5101   16.2437    0.6462 C   0  0  0  0  0  0  0  0  0  0  0  0
    3.4731   17.1804    0.2134 C   0  0  0  0  0  0  0  0  0  0  0  0
    4.7726   16.7332   -0.1001 C   0  0  0  0  0  0  0  0  0  0  0  0
    5.0939   15.4841    0.0076 C   0  0  0  0  0  0  0  0  0  0  0  0
    4.1727   14.5023    0.4414 C   0  0  0  0  0  0  0  0  0  0  0  0
    6.4392   15.3347   -0.3668 C   0  0  0  0  0  0  0  0  0  0  0  0
    6.9171   16.4533   -0.6926 C   0  0  0  0  0  0  0  0  0  0  0  0
    5.9171   17.4702   -0.5615 O   0  0  0  0  0  0  0  0  0  0  0  0
    2.1308   14.1617    1.1027 H   0  0  0  0  0  0  0  0  0  0  0  0
    1.4961   16.5608    0.8891 H   0  0  0  0  0  0  0  0  0  0  0  0
    3.2137   18.2347    0.1228 H   0  0  0  0  0  0  0  0  0  0  0  0
    4.4654   13.4566    0.5254 H   0  0  0  0  0  0  0  0  0  0  0  0
    7.0179   14.3691   -0.3794 H   0  0  0  0  0  0  0  0  0  0  0  0
    7.9799   16.5927   -1.0312 H   0  0  0  0  0  0  0  0  0  0  0  0
  1  2  4  0  0  0  0
  2  3  4  0  0  0  0
  3  4  4  0  0  0  0
  4  5  4  0  0  0  0
  5  6  4  0  0  0  0
  6  1  4  0  0  0  0
  5  7  1  0  0  0  0
  7  8  2  0  0  0  0
  8  9  1  0  0  0  0
  9  4  1  0  0  0  0
  1 10  1  0  0  0  0
  2 11  1  0  0  0  0
  3 12  1  0  0  0  0
  6 13  1  0  0  0  0
  7 14  1  0  0  0  0
  8 15  1  0  0  0  0
M  END
>  <Alias name>
Benzo[b]furan

>  <Cp(liq,298)>   J/mol/K
178.7

$$$$
Isopentyliodide
  ChemBrain IXL

 17 16  0  0  0  0  0  0  0  0  1 V2000
    3.5175   14.4738    0.6920 C   0  0  0  0  0  0  0  0  0  0  0  0
    4.4933   15.1679   -0.2780 C   0  0  0  0  0  0  0  0  0  0  0  0
    5.8179   14.3819   -0.3241 C   0  0  0  0  0  0  0  0  0  0  0  0
    7.1722   15.3555   -1.6327 I   0  0  0  0  0  0  0  0  0  0  0  0
    2.2035   15.2759    0.7602 C   0  0  0  0  0  0  0  0  0  0  0  0
    3.2229   13.0468    0.1904 C   0  0  0  0  0  0  0  0  0  0  0  0
    3.9624   14.4251    1.6782 H   0  0  0  0  0  0  0  0  0  0  0  0
    4.6844   16.1778    0.0635 H   0  0  0  0  0  0  0  0  0  0  0  0
    4.0569   15.1984   -1.2687 H   0  0  0  0  0  0  0  0  0  0  0  0
    5.6292   13.3773   -0.6820 H   0  0  0  0  0  0  0  0  0  0  0  0
    6.2456   14.3367    0.6698 H   0  0  0  0  0  0  0  0  0  0  0  0
    1.5176   14.7878    1.4416 H   0  0  0  0  0  0  0  0  0  0  0  0
    2.4105   16.2786    1.1131 H   0  0  0  0  0  0  0  0  0  0  0  0
    1.7589   15.3249   -0.2261 H   0  0  0  0  0  0  0  0  0  0  0  0
    4.1439   12.4781    0.1582 H   0  0  0  0  0  0  0  0  0  0  0  0
    2.5243   12.5648    0.8631 H   0  0  0  0  0  0  0  0  0  0  0  0
    2.7933   13.0947   -0.8026 H   0  0  0  0  0  0  0  0  0  0  0  0
  1  2  1  0  0  0  0
  2  3  1  0  0  0  0
  3  4  1  0  0  0  0
  1  5  1  0  0  0  0
  1  6  1  0  0  0  0
  1  7  1  0  0  0  0
  2  8  1  0  0  0  0
  2  9  1  0  0  0  0
  3 10  1  0  0  0  0
  3 11  1  0  0  0  0
  5 12  1  0  0  0  0
  5 13  1  0  0  0  0
  5 14  1  0  0  0  0
  6 15  1  0  0  0  0
  6 16  1  0  0  0  0
  6 17  1  0  0  0  0
M  END
>  <Alias name>
Isopentyliodide

>  <Cp(liq,298)>   J/mol/K
178.7

$$$$
N-Methylpropionamide
  ChemBrain IXL

 15 14  0  0  0  0  0  0  0  0  1 V2000
    4.8073   13.7269   -0.3475 C   0  0  0  0  0  0  0  0  0  0  0  0
    3.6017   14.5816   -0.1964 C   0  0  0  0  0  0  0  0  0  0  0  0
    6.0861   14.2888   -0.2328 N   0  0  0  0  0  0  0  0  0  0  0  0
    4.6869   12.5332   -0.5724 O   0  0  0  0  0  0  0  0  0  0  0  0
    2.3659   13.6957    0.0689 C   0  0  0  0  0  0  0  0  0  0  0  0
    6.2395   15.7312    0.0113 C   0  0  0  0  0  0  0  0  0  0  0  0
    6.9030   13.7028   -0.3179 H   0  0  0  0  0  0  0  0  0  0  0  0
    3.7431   15.2604    0.6355 H   0  0  0  0  0  0  0  0  0  0  0  0
    3.4482   15.1515   -1.1042 H   0  0  0  0  0  0  0  0  0  0  0  0
    2.2238   13.0158   -0.7621 H   0  0  0  0  0  0  0  0  0  0  0  0
    2.5173   13.1274    0.9784 H   0  0  0  0  0  0  0  0  0  0  0  0
    1.4891   14.3221    0.1765 H   0  0  0  0  0  0  0  0  0  0  0  0
    5.4584   16.2711   -0.5095 H   0  0  0  0  0  0  0  0  0  0  0  0
    7.2065   16.0575   -0.3506 H   0  0  0  0  0  0  0  0  0  0  0  0
    6.1669   15.9272    1.0739 H   0  0  0  0  0  0  0  0  0  0  0  0
  1  2  1  0  0  0  0
  1  3  1  0  0  0  0
  1  4  2  0  0  0  0
  2  5  1  0  0  0  0
  3  6  1  0  0  0  0
  3  7  1  0  0  0  0
  2  8  1  0  0  0  0
  2  9  1  0  0  0  0
  5 10  1  0  0  0  0
  5 11  1  0  0  0  0
  5 12  1  0  0  0  0
  6 13  1  0  0  0  0
  6 14  1  0  0  0  0
  6 15  1  0  0  0  0
M  END
>  <Alias name>
N-Methylpropionamide

>  <Cp(liq,298)>   J/mol/K
179

$$$$
1-Butylamine
  ChemBrain IXL

 16 15  0  0  0  0  0  0  0  0  1 V2000
    2.3854   14.9683    1.1331 C   0  0  0  0  0  0  0  0  0  0  0  0
    3.3078   15.4132   -0.0185 C   0  0  0  0  0  0  0  0  0  0  0  0
    4.6360   14.6353    0.0573 C   0  0  0  0  0  0  0  0  0  0  0  0
    5.5584   15.0803   -1.0942 C   0  0  0  0  0  0  0  0  0  0  0  0
    6.8253   14.3383   -1.0218 N   0  0  0  0  0  0  0  0  0  0  0  0
    2.1881   13.9099    1.0479 H   0  0  0  0  0  0  0  0  0  0  0  0
    2.8670   15.1697    2.0785 H   0  0  0  0  0  0  0  0  0  0  0  0
    1.4546   15.5134    1.0799 H   0  0  0  0  0  0  0  0  0  0  0  0
    2.8261   15.2117   -0.9639 H   0  0  0  0  0  0  0  0  0  0  0  0
    3.5050   16.4716    0.0667 H   0  0  0  0  0  0  0  0  0  0  0  0
    5.1176   14.8368    1.0028 H   0  0  0  0  0  0  0  0  0  0  0  0
    4.4387   13.5769   -0.0279 H   0  0  0  0  0  0  0  0  0  0  0  0
    5.0767   14.8789   -2.0396 H   0  0  0  0  0  0  0  0  0  0  0  0
    5.7557   16.1387   -1.0089 H   0  0  0  0  0  0  0  0  0  0  0  0
    7.4718   14.6502   -1.8288 H   0  0  0  0  0  0  0  0  0  0  0  0
    6.6280   13.2799   -1.1071 H   0  0  0  0  0  0  0  0  0  0  0  0
  1  2  1  0  0  0  0
  2  3  1  0  0  0  0
  3  4  1  0  0  0  0
  4  5  1  0  0  0  0
  1  6  1  0  0  0  0
  1  7  1  0  0  0  0
  1  8  1  0  0  0  0
  2  9  1  0  0  0  0
  2 10  1  0  0  0  0
  3 11  1  0  0  0  0
  3 12  1  0  0  0  0
  4 13  1  0  0  0  0
  4 14  1  0  0  0  0
  5 15  1  0  0  0  0
  5 16  1  0  0  0  0
M  END
>  <Alias name>
1-Butylamine

>  <Cp(liq,298)>   J/mol/K
179.2

$$$$
2-Cyano-2-methylpropane
  ChemBrain IXL

 15 14  0  0  0  0  0  0  0  0  1 V2000
    3.2002   10.9790    0.8862 C   0  0  0  0  0  0  0  0  0  0  0  0
    3.3103   12.2793    0.0666 C   0  0  0  0  0  0  0  0  0  0  0  0
    2.7044   13.4461    0.8704 C   0  0  0  0  0  0  0  0  0  0  0  0
    2.5435   12.1167   -1.2602 C   0  0  0  0  0  0  0  0  0  0  0  0
    4.7932   12.5754   -0.2301 C   0  0  0  0  0  0  0  0  0  0  0  0
    5.9075   12.7979   -0.4531 N   0  0  0  0  0  0  0  0  0  0  0  0
    3.7390   11.0933    1.8186 H   0  0  0  0  0  0  0  0  0  0  0  0
    2.1580   10.7709    1.0947 H   0  0  0  0  0  0  0  0  0  0  0  0
    3.6260   10.1590    0.3213 H   0  0  0  0  0  0  0  0  0  0  0  0
    1.6622   13.2380    1.0789 H   0  0  0  0  0  0  0  0  0  0  0  0
    3.2432   13.5603    1.8028 H   0  0  0  0  0  0  0  0  0  0  0  0
    2.7818   14.3599    0.2943 H   0  0  0  0  0  0  0  0  0  0  0  0
    2.9694   11.2967   -1.8251 H   0  0  0  0  0  0  0  0  0  0  0  0
    1.5014   11.9086   -1.0517 H   0  0  0  0  0  0  0  0  0  0  0  0
    2.6210   13.0305   -1.8362 H   0  0  0  0  0  0  0  0  0  0  0  0
  1  2  1  0  0  0  0
  2  3  1  0  0  0  0
  2  4  1  0  0  0  0
  5  6  3  0  0  0  0
  5  2  1  0  0  0  0
  1  7  1  0  0  0  0
  1  8  1  0  0  0  0
  1  9  1  0  0  0  0
  3 10  1  0  0  0  0
  3 11  1  0  0  0  0
  3 12  1  0  0  0  0
  4 13  1  0  0  0  0
  4 14  1  0  0  0  0
  4 15  1  0  0  0  0
M  END
>  <Alias name>
Pivalonitrile

>  <Cp(liq,298)>   J/mol/K
179.37

$$$$
1-Chloro-3-methylbutane
  ChemBrain IXL

 17 16  0  0  0  0  0  0  0  0  1 V2000
    2.9515   14.8778    0.3012 C   0  0  0  0  0  0  0  0  0  0  0  0
    4.2143   14.1397   -0.1888 C   0  0  0  0  0  0  0  0  0  0  0  0
    5.4752   14.8929    0.2890 C   0  0  0  0  0  0  0  0  0  0  0  0
    6.7325   14.1353   -0.1809 C   0  0  0  0  0  0  0  0  0  0  0  0
    1.4997   13.9896   -0.2331 Cl  0  0  0  0  0  0  0  0  0  0  0  0
    5.4846   16.3178   -0.3026 C   0  0  0  0  0  0  0  0  0  0  0  0
    2.9627   14.9336    1.3826 H   0  0  0  0  0  0  0  0  0  0  0  0
    2.9338   15.8780   -0.1117 H   0  0  0  0  0  0  0  0  0  0  0  0
    4.2091   14.0945   -1.2709 H   0  0  0  0  0  0  0  0  0  0  0  0
    4.2219   13.1344    0.2138 H   0  0  0  0  0  0  0  0  0  0  0  0
    5.4728   14.9510    1.3704 H   0  0  0  0  0  0  0  0  0  0  0  0
    7.6175   14.6616    0.1548 H   0  0  0  0  0  0  0  0  0  0  0  0
    6.7357   14.0767   -1.2623 H   0  0  0  0  0  0  0  0  0  0  0  0
    6.7279   13.1353    0.2348 H   0  0  0  0  0  0  0  0  0  0  0  0
    4.6104   16.8569    0.0384 H   0  0  0  0  0  0  0  0  0  0  0  0
    5.4743   16.2599   -1.3840 H   0  0  0  0  0  0  0  0  0  0  0  0
    6.3776   16.8372    0.0225 H   0  0  0  0  0  0  0  0  0  0  0  0
  1  2  1  0  0  0  0
  2  3  1  0  0  0  0
  3  4  1  0  0  0  0
  1  5  1  0  0  0  0
  3  6  1  0  0  0  0
  1  7  1  0  0  0  0
  1  8  1  0  0  0  0
  2  9  1  0  0  0  0
  2 10  1  0  0  0  0
  3 11  1  0  0  0  0
  4 12  1  0  0  0  0
  4 13  1  0  0  0  0
  4 14  1  0  0  0  0
  6 15  1  0  0  0  0
  6 16  1  0  0  0  0
  6 17  1  0  0  0  0
M  END
>  <Alias name>
Isopentyl chloride

>  <Cp(liq,298)>   J/mol/K
179.5

$$$$
Dimethylmalononitrile
  ChemBrain IXL

 13 12  0  0  0  0  0  0  0  0  1 V2000
    4.7676   11.9189    0.2861 C   0  0  0  0  0  0  0  0  0  0  0  0
    3.3047   11.8236   -0.1889 C   0  0  0  0  0  0  0  0  0  0  0  0
    2.8950   13.1490   -0.8599 C   0  0  0  0  0  0  0  0  0  0  0  0
    3.1678   10.6709   -1.2025 C   0  0  0  0  0  0  0  0  0  0  0  0
    3.0649    9.8048   -1.9642 N   0  0  0  0  0  0  0  0  0  0  0  0
    2.3883   11.5555    1.0207 C   0  0  0  0  0  0  0  0  0  0  0  0
    1.6997   11.3540    1.9297 N   0  0  0  0  0  0  0  0  0  0  0  0
    4.8638   12.7289    0.9984 H   0  0  0  0  0  0  0  0  0  0  0  0
    5.4115   12.1073   -0.5640 H   0  0  0  0  0  0  0  0  0  0  0  0
    5.0554   10.9874    0.7576 H   0  0  0  0  0  0  0  0  0  0  0  0
    2.9912   13.9590   -0.1475 H   0  0  0  0  0  0  0  0  0  0  0  0
    1.8670   13.0820   -1.1937 H   0  0  0  0  0  0  0  0  0  0  0  0
    3.5391   13.3374   -1.7099 H   0  0  0  0  0  0  0  0  0  0  0  0
  1  2  1  0  0  0  0
  2  3  1  0  0  0  0
  4  5  3  0  0  0  0
  6  7  3  0  0  0  0
  4  2  1  0  0  0  0
  6  2  1  0  0  0  0
  1  8  1  0  0  0  0
  1  9  1  0  0  0  0
  1 10  1  0  0  0  0
  3 11  1  0  0  0  0
  3 12  1  0  0  0  0
  3 13  1  0  0  0  0
M  END
>  <Alias name>
Dimethylmalononitrile

>  <Cp(liq,298)>   J/mol/K
179.5

$$$$
Piperidine
  ChemBrain IXL

 17 17  0  0  0  0  0  0  0  0  1 V2000
    2.8564   12.1396   -0.8161 C   0  0  0  0  0  0  0  0  0  0  0  0
    4.3119   12.3119   -1.2962 C   0  0  0  0  0  0  0  0  0  0  0  0
    5.2359   12.2261   -0.1433 N   0  0  0  0  0  0  0  0  0  0  0  0
    4.9478   13.3164    0.8151 C   0  0  0  0  0  0  0  0  0  0  0  0
    3.5107   13.1732    1.3563 C   0  0  0  0  0  0  0  0  0  0  0  0
    2.5216   13.2461    0.1889 C   0  0  0  0  0  0  0  0  0  0  0  0
    6.1865   12.3114   -0.4702 H   0  0  0  0  0  0  0  0  0  0  0  0
    2.1848   12.2042   -1.6632 H   0  0  0  0  0  0  0  0  0  0  0  0
    2.7458   11.1734   -0.3397 H   0  0  0  0  0  0  0  0  0  0  0  0
    4.5496   11.5286   -2.0052 H   0  0  0  0  0  0  0  0  0  0  0  0
    4.4225   13.2767   -1.7759 H   0  0  0  0  0  0  0  0  0  0  0  0
    5.6474   13.2628    1.6399 H   0  0  0  0  0  0  0  0  0  0  0  0
    5.0526   14.2720    0.3163 H   0  0  0  0  0  0  0  0  0  0  0  0
    3.3050   13.9737    2.0560 H   0  0  0  0  0  0  0  0  0  0  0  0
    3.4077   12.2189    1.8580 H   0  0  0  0  0  0  0  0  0  0  0  0
    2.6046   14.2113   -0.2953 H   0  0  0  0  0  0  0  0  0  0  0  0
    1.5123   13.1107    0.5573 H   0  0  0  0  0  0  0  0  0  0  0  0
  1  2  1  0  0  0  0
  2  3  1  0  0  0  0
  3  4  1  0  0  0  0
  4  5  1  0  0  0  0
  5  6  1  0  0  0  0
  6  1  1  0  0  0  0
  3  7  1  0  0  0  0
  1  8  1  0  0  0  0
  1  9  1  0  0  0  0
  2 10  1  0  0  0  0
  2 11  1  0  0  0  0
  4 12  1  0  0  0  0
  4 13  1  0  0  0  0
  5 14  1  0  0  0  0
  5 15  1  0  0  0  0
  6 16  1  0  0  0  0
  6 17  1  0  0  0  0
M  END
>  <Alias name>
Piperidine

>  <Cp(liq,298)>   J/mol/K
179.86

$$$$
1-Bromo-2-iodobenzene
  ChemBrain IXL

 12 12  0  0  0  0  0  0  0  0  1 V2000
    5.1146   13.5253   -0.0568 C   0  0  0  0  0  0  0  0  0  0  0  0
    3.7301   13.3545   -0.0567 C   0  0  0  0  0  0  0  0  0  0  0  0
    2.8902   14.4660    0.0167 C   0  0  0  0  0  0  0  0  0  0  0  0
    3.4349   15.7481    0.0900 C   0  0  0  0  0  0  0  0  0  0  0  0
    4.8194   15.9189    0.0899 C   0  0  0  0  0  0  0  0  0  0  0  0
    5.6593   14.8075    0.0165 C   0  0  0  0  0  0  0  0  0  0  0  0
    6.2760   11.9884   -0.1584 Br  0  0  0  0  0  0  0  0  0  0  0  0
    2.9024   11.4060   -0.1682 I   0  0  0  0  0  0  0  0  0  0  0  0
    1.8154   14.3334    0.0168 H   0  0  0  0  0  0  0  0  0  0  0  0
    2.7829   16.6110    0.1470 H   0  0  0  0  0  0  0  0  0  0  0  0
    5.2422   16.9143    0.1469 H   0  0  0  0  0  0  0  0  0  0  0  0
    6.7341   14.9400    0.0164 H   0  0  0  0  0  0  0  0  0  0  0  0
  1  2  4  0  0  0  0
  2  3  4  0  0  0  0
  3  4  4  0  0  0  0
  4  5  4  0  0  0  0
  5  6  4  0  0  0  0
  6  1  4  0  0  0  0
  1  7  1  0  0  0  0
  2  8  1  0  0  0  0
  3  9  1  0  0  0  0
  4 10  1  0  0  0  0
  5 11  1  0  0  0  0
  6 12  1  0  0  0  0
M  END
>  <Alias name>
2-Bromoiodobenzene

>  <Cp(liq,298)>   J/mol/K
179.9

$$$$
Chloroacetic acid
  ChemBrain IXL

  8  7  0  0  0  0  0  0  0  0  1 V2000
    3.8151   11.0776   -0.6435 C   0  0  0  0  0  0  0  0  0  0  0  0
    3.0033   11.9611    0.2229 C   0  0  0  0  0  0  0  0  0  0  0  0
    5.1268   11.5289   -1.1301 O   0  0  0  0  0  0  0  0  0  0  0  0
    3.3957    9.9748   -0.9539 O   0  0  0  0  0  0  0  0  0  0  0  0
    1.4753   11.1415    0.6428 Cl  0  0  0  0  0  0  0  0  0  0  0  0
    5.3921   12.4284   -0.8357 H   0  0  0  0  0  0  0  0  0  0  0  0
    3.5540   12.1839    1.1284 H   0  0  0  0  0  0  0  0  0  0  0  0
    2.7860   12.8824   -0.3034 H   0  0  0  0  0  0  0  0  0  0  0  0
  1  2  1  0  0  0  0
  1  3  1  0  0  0  0
  1  4  2  0  0  0  0
  2  5  1  0  0  0  0
  3  6  1  0  0  0  0
  2  7  1  0  0  0  0
  2  8  1  0  0  0  0
M  END
>  <Alias name>
Chloroacetic acid

>  <Cp(liq,298)>   J/mol/K
179.9

$$$$
N-Ethylacetamide
  ChemBrain IXL

 15 14  0  0  0  0  0  0  0  0  1 V2000
    7.0656   13.2195    0.2279 O   0  0  0  0  0  0  0  0  0  0  0  0
    6.1068   13.9678    0.1345 C   0  0  0  0  0  0  0  0  0  0  0  0
    4.8076   13.4378    0.0891 N   0  0  0  0  0  0  0  0  0  0  0  0
    3.6449   14.3351   -0.0210 C   0  0  0  0  0  0  0  0  0  0  0  0
    6.3176   15.4351    0.0691 C   0  0  0  0  0  0  0  0  0  0  0  0
    2.3469   13.5061    0.0380 C   0  0  0  0  0  0  0  0  0  0  0  0
    4.6702   12.4392    0.1319 H   0  0  0  0  0  0  0  0  0  0  0  0
    3.6572   15.0443    0.7976 H   0  0  0  0  0  0  0  0  0  0  0  0
    3.6890   14.8694   -0.9621 H   0  0  0  0  0  0  0  0  0  0  0  0
    5.3694   15.9308   -0.0935 H   0  0  0  0  0  0  0  0  0  0  0  0
    6.9901   15.6669   -0.7474 H   0  0  0  0  0  0  0  0  0  0  0  0
    6.7493   15.7794    1.0007 H   0  0  0  0  0  0  0  0  0  0  0  0
    2.3340   12.7969   -0.7802 H   0  0  0  0  0  0  0  0  0  0  0  0
    2.3019   12.9724    0.9792 H   0  0  0  0  0  0  0  0  0  0  0  0
    1.4925   14.1669   -0.0435 H   0  0  0  0  0  0  0  0  0  0  0  0
  1  2  2  0  0  0  0
  2  3  1  0  0  0  0
  3  4  1  0  0  0  0
  2  5  1  0  0  0  0
  4  6  1  0  0  0  0
  3  7  1  0  0  0  0
  4  8  1  0  0  0  0
  4  9  1  0  0  0  0
  5 10  1  0  0  0  0
  5 11  1  0  0  0  0
  5 12  1  0  0  0  0
  6 13  1  0  0  0  0
  6 14  1  0  0  0  0
  6 15  1  0  0  0  0
M  END
>  <Alias name>
Ethylacetamide

>  <Cp(liq,298)>   J/mol/K
179.9

$$$$
Isopropylmethylketone
  ChemBrain IXL

 16 15  0  0  0  0  0  0  0  0  1 V2000
    2.0688   13.8978   -0.3183 C   0  0  0  0  0  0  0  0  0  0  0  0
    3.4255   14.2234    0.1752 C   0  0  0  0  0  0  0  0  0  0  0  0
    4.4367   13.1526    0.3209 C   0  0  0  0  0  0  0  0  0  0  0  0
    3.9240   11.8664   -0.3556 C   0  0  0  0  0  0  0  0  0  0  0  0
    5.7530   13.5947   -0.3473 C   0  0  0  0  0  0  0  0  0  0  0  0
    3.7104   15.3745    0.4620 O   0  0  0  0  0  0  0  0  0  0  0  0
    2.1429   13.4061   -1.2804 H   0  0  0  0  0  0  0  0  0  0  0  0
    1.5766   13.2393    0.3867 H   0  0  0  0  0  0  0  0  0  0  0  0
    1.4940   14.8097   -0.4223 H   0  0  0  0  0  0  0  0  0  0  0  0
    4.6119   12.9621    1.3725 H   0  0  0  0  0  0  0  0  0  0  0  0
    4.6632   11.0823   -0.2475 H   0  0  0  0  0  0  0  0  0  0  0  0
    2.9980   11.5566    0.1129 H   0  0  0  0  0  0  0  0  0  0  0  0
    3.7504   12.0564   -1.4075 H   0  0  0  0  0  0  0  0  0  0  0  0
    6.1111   14.5010    0.1252 H   0  0  0  0  0  0  0  0  0  0  0  0
    5.5788   13.7809   -1.3999 H   0  0  0  0  0  0  0  0  0  0  0  0
    6.4943   12.8129   -0.2369 H   0  0  0  0  0  0  0  0  0  0  0  0
  1  2  1  0  0  0  0
  2  3  1  0  0  0  0
  3  4  1  0  0  0  0
  3  5  1  0  0  0  0
  2  6  2  0  0  0  0
  1  7  1  0  0  0  0
  1  8  1  0  0  0  0
  1  9  1  0  0  0  0
  3 10  1  0  0  0  0
  4 11  1  0  0  0  0
  4 12  1  0  0  0  0
  4 13  1  0  0  0  0
  5 14  1  0  0  0  0
  5 15  1  0  0  0  0
  5 16  1  0  0  0  0
M  END
>  <Alias name>
3-Methyl-2-butanone

>  <Cp(liq,298)>   J/mol/K
180

$$$$
Sulfolane
  ChemBrain IXL

 15 15  0  0  0  0  0  0  0  0  1 V2000
    2.3769   11.6866   -0.3466 C   0  0  0  0  0  0  0  0  0  0  0  0
    2.4773   13.0772    0.3489 C   0  0  0  0  0  0  0  0  0  0  0  0
    3.8192   10.9622   -0.0720 C   0  0  0  0  0  0  0  0  0  0  0  0
    4.1261   13.5093    0.1552 S   0  0  0  0  0  0  0  0  0  0  0  0
    4.8893   12.0593   -0.3525 C   0  0  0  0  0  0  0  0  0  0  0  0
    4.6496   13.9656    1.4051 O   0  0  0  0  0  0  0  0  0  0  0  0
    4.2889   14.5117   -0.8513 O   0  0  0  0  0  0  0  0  0  0  0  0
    2.2412   11.8237   -1.4122 H   0  0  0  0  0  0  0  0  0  0  0  0
    1.5614   11.1044    0.0637 H   0  0  0  0  0  0  0  0  0  0  0  0
    1.8049   13.8181   -0.0654 H   0  0  0  0  0  0  0  0  0  0  0  0
    2.2769   12.9353    1.4036 H   0  0  0  0  0  0  0  0  0  0  0  0
    3.8762   10.6577    0.9657 H   0  0  0  0  0  0  0  0  0  0  0  0
    3.9587   10.1075   -0.7220 H   0  0  0  0  0  0  0  0  0  0  0  0
    5.8294   11.8874    0.1567 H   0  0  0  0  0  0  0  0  0  0  0  0
    5.0444   12.1049   -1.4233 H   0  0  0  0  0  0  0  0  0  0  0  0
  1  2  1  0  0  0  0
  1  3  1  0  0  0  0
  2  4  1  0  0  0  0
  3  5  1  0  0  0  0
  5  4  1  0  0  0  0
  4  6  2  0  0  0  0
  4  7  2  0  0  0  0
  1  8  1  0  0  0  0
  1  9  1  0  0  0  0
  2 10  1  0  0  0  0
  2 11  1  0  0  0  0
  3 12  1  0  0  0  0
  3 13  1  0  0  0  0
  5 14  1  0  0  0  0
  5 15  1  0  0  0  0
M  END
>  <Alias name>
Sulfolane

>  <Cp(liq,298)>   J/mol/K
180

$$$$
Phenylacetylene
  ChemBrain IXL

 14 14  0  0  0  0  0  0  0  0  1 V2000
    3.5250   15.8971    0.2765 C   0  0  0  0  0  0  0  0  0  0  0  0
    2.5400   16.8665    0.0866 C   0  0  0  0  0  0  0  0  0  0  0  0
    2.9029   18.1866   -0.1806 C   0  0  0  0  0  0  0  0  0  0  0  0
    4.2509   18.5375   -0.2579 C   0  0  0  0  0  0  0  0  0  0  0  0
    5.2359   17.5681   -0.0681 C   0  0  0  0  0  0  0  0  0  0  0  0
    4.8730   16.2479    0.1992 C   0  0  0  0  0  0  0  0  0  0  0  0
    6.6660   17.9403   -0.1501 C   0  0  0  0  0  0  0  0  0  0  0  0
    7.8294   18.2431   -0.2168 C   0  0  0  0  0  0  0  0  0  0  0  0
    3.2432   14.8722    0.4839 H   0  0  0  0  0  0  0  0  0  0  0  0
    1.4935   16.5941    0.1466 H   0  0  0  0  0  0  0  0  0  0  0  0
    2.1382   18.9392   -0.3281 H   0  0  0  0  0  0  0  0  0  0  0  0
    4.5326   19.5624   -0.4654 H   0  0  0  0  0  0  0  0  0  0  0  0
    5.6377   15.4953    0.3466 H   0  0  0  0  0  0  0  0  0  0  0  0
    8.8758   18.5154   -0.2768 H   0  0  0  0  0  0  0  0  0  0  0  0
  1  2  4  0  0  0  0
  2  3  4  0  0  0  0
  3  4  4  0  0  0  0
  4  5  4  0  0  0  0
  5  6  4  0  0  0  0
  6  1  4  0  0  0  0
  5  7  1  0  0  0  0
  7  8  3  0  0  0  0
  1  9  1  0  0  0  0
  2 10  1  0  0  0  0
  3 11  1  0  0  0  0
  4 12  1  0  0  0  0
  6 13  1  0  0  0  0
  8 14  1  0  0  0  0
M  END
>  <Alias name>
Ethynylbenzene

>  <Cp(liq,298)>   J/mol/K
180.1

$$$$
1,2-Propyleneglycol
  ChemBrain IXL

 13 12  0  0  0  0  0  0  0  0  1 V2000
    2.3448   13.6873    1.2542 O   0  0  0  0  0  0  0  0  0  0  0  0
    3.3619   12.9694    0.4724 C   0  0  0  0  0  0  0  0  0  0  0  0
    4.6502   13.8125    0.4085 C   0  0  0  0  0  0  0  0  0  0  0  0
    4.3604   15.1023   -0.2343 O   0  0  0  0  0  0  0  0  0  0  0  0
    5.7170   13.0591   -0.4095 C   0  0  0  0  0  0  0  0  0  0  0  0
    1.4854   13.2192    1.3471 H   0  0  0  0  0  0  0  0  0  0  0  0
    4.0182   15.0407   -1.1537 H   0  0  0  0  0  0  0  0  0  0  0  0
    3.5757   12.0186    0.9448 H   0  0  0  0  0  0  0  0  0  0  0  0
    2.9919   12.7989   -0.5310 H   0  0  0  0  0  0  0  0  0  0  0  0
    5.0195   13.9841    1.4121 H   0  0  0  0  0  0  0  0  0  0  0  0
    6.6225   13.6516   -0.4543 H   0  0  0  0  0  0  0  0  0  0  0  0
    5.3478   12.8875   -1.4130 H   0  0  0  0  0  0  0  0  0  0  0  0
    5.9305   12.1088    0.0641 H   0  0  0  0  0  0  0  0  0  0  0  0
  1  2  1  0  0  0  0
  2  3  1  0  0  0  0
  3  4  1  0  0  0  0
  1  6  1  0  0  0  0
  4  7  1  0  0  0  0
  3  5  1  0  0  0  0
  2  8  1  0  0  0  0
  2  9  1  0  0  0  0
  3 10  1  0  0  0  0
  5 11  1  0  0  0  0
  5 12  1  0  0  0  0
  5 13  1  0  0  0  0
M  END
>  <Alias name>
1,2-Propanediol

>  <Cp(liq,298)>   J/mol/K
180.3

$$$$
trans-Bicyclo(3,3,0)octane
  ChemBrain IXL

 22 23  0  0  0  0  0  0  0  0  1 V2000
    4.7008   15.3519    0.4165 C   0  0  0  0  0  0  0  0  0  0  0  0
    5.8253   15.9177   -0.3898 C   0  0  0  0  0  0  0  0  0  0  0  0
    6.5032   14.6056   -1.0090 C   0  0  0  0  0  0  0  0  0  0  0  0
    5.4092   13.4633   -0.7580 C   0  0  0  0  0  0  0  0  0  0  0  0
    4.1884   14.2540   -0.4124 C   0  0  0  0  0  0  0  0  0  0  0  0
    3.0638   13.6881    0.3938 C   0  0  0  0  0  0  0  0  0  0  0  0
    2.3860   15.0003    1.0131 C   0  0  0  0  0  0  0  0  0  0  0  0
    3.4800   16.1425    0.7621 C   0  0  0  0  0  0  0  0  0  0  0  0
    5.1072   14.9277    1.3269 H   0  0  0  0  0  0  0  0  0  0  0  0
    6.5212   16.4867    0.2140 H   0  0  0  0  0  0  0  0  0  0  0  0
    5.4193   16.5284   -1.1867 H   0  0  0  0  0  0  0  0  0  0  0  0
    7.4213   14.3534   -0.4932 H   0  0  0  0  0  0  0  0  0  0  0  0
    6.6870   14.7522   -2.0661 H   0  0  0  0  0  0  0  0  0  0  0  0
    5.2648   12.8415   -1.6327 H   0  0  0  0  0  0  0  0  0  0  0  0
    5.6982   12.8638    0.0964 H   0  0  0  0  0  0  0  0  0  0  0  0
    3.7819   14.6781   -1.3228 H   0  0  0  0  0  0  0  0  0  0  0  0
    2.3679   13.1192   -0.2099 H   0  0  0  0  0  0  0  0  0  0  0  0
    3.4698   13.0774    1.1908 H   0  0  0  0  0  0  0  0  0  0  0  0
    1.4679   15.2525    0.4973 H   0  0  0  0  0  0  0  0  0  0  0  0
    2.2022   14.8537    2.0702 H   0  0  0  0  0  0  0  0  0  0  0  0
    3.6243   16.7644    1.6368 H   0  0  0  0  0  0  0  0  0  0  0  0
    3.1909   16.7420   -0.0923 H   0  0  0  0  0  0  0  0  0  0  0  0
  1  2  1  0  0  0  0
  2  3  1  0  0  0  0
  3  4  1  0  0  0  0
  4  5  1  0  0  0  0
  5  6  1  0  0  0  0
  6  7  1  0  0  0  0
  7  8  1  0  0  0  0
  1  8  1  0  0  0  0
  1  5  1  0  0  0  0
  1  9  1  0  0  0  0
  2 10  1  0  0  0  0
  2 11  1  0  0  0  0
  3 12  1  0  0  0  0
  3 13  1  0  0  0  0
  4 14  1  0  0  0  0
  4 15  1  0  0  0  0
  5 16  1  0  0  0  0
  6 17  1  0  0  0  0
  6 18  1  0  0  0  0
  7 19  1  0  0  0  0
  7 20  1  0  0  0  0
  8 21  1  0  0  0  0
  8 22  1  0  0  0  0
M  END
>  <Alias name>
trans-Bicyclo[3.3.0]octane

>  <Cp(liq,298)>   J/mol/K
180.3

$$$$
4-Methylcyclohexene
  ChemBrain IXL

 19 19  0  0  0  0  0  0  0  0  1 V2000
    2.8815   13.0183    0.7718 C   0  0  0  0  0  0  0  0  0  0  0  0
    4.2757   13.5597    0.5572 C   0  0  0  0  0  0  0  0  0  0  0  0
    5.2660   12.3795    0.4704 C   0  0  0  0  0  0  0  0  0  0  0  0
    4.7592   11.2916   -0.4638 C   0  0  0  0  0  0  0  0  0  0  0  0
    3.4661   11.2464   -0.9024 C   0  0  0  0  0  0  0  0  0  0  0  0
    2.4382   12.2820   -0.4944 C   0  0  0  0  0  0  0  0  0  0  0  0
    4.3151   14.3863   -0.7457 C   0  0  0  0  0  0  0  0  0  0  0  0
    2.1998   13.8399    0.9724 H   0  0  0  0  0  0  0  0  0  0  0  0
    2.8822   12.3358    1.6123 H   0  0  0  0  0  0  0  0  0  0  0  0
    4.5473   14.1967    1.3928 H   0  0  0  0  0  0  0  0  0  0  0  0
    5.3999   11.9608    1.4591 H   0  0  0  0  0  0  0  0  0  0  0  0
    6.2193   12.7444    0.1082 H   0  0  0  0  0  0  0  0  0  0  0  0
    5.4463   10.5258   -0.7913 H   0  0  0  0  0  0  0  0  0  0  0  0
    3.1655   10.4463   -1.5632 H   0  0  0  0  0  0  0  0  0  0  0  0
    2.3151   12.9988   -1.2965 H   0  0  0  0  0  0  0  0  0  0  0  0
    1.4900   11.7919   -0.3060 H   0  0  0  0  0  0  0  0  0  0  0  0
    3.5985   15.1987   -0.6795 H   0  0  0  0  0  0  0  0  0  0  0  0
    4.0637   13.7520   -1.5842 H   0  0  0  0  0  0  0  0  0  0  0  0
    5.3084   14.7938   -0.8851 H   0  0  0  0  0  0  0  0  0  0  0  0
  1  2  1  0  0  0  0
  2  3  1  0  0  0  0
  3  4  1  0  0  0  0
  4  5  2  0  0  0  0
  5  6  1  0  0  0  0
  6  1  1  0  0  0  0
  2  7  1  0  0  0  0
  1  8  1  0  0  0  0
  1  9  1  0  0  0  0
  2 10  1  0  0  0  0
  3 11  1  0  0  0  0
  3 12  1  0  0  0  0
  4 13  1  0  0  0  0
  5 14  1  0  0  0  0
  6 15  1  0  0  0  0
  6 16  1  0  0  0  0
  7 17  1  0  0  0  0
  7 18  1  0  0  0  0
  7 19  1  0  0  0  0
M  END
>  <Alias name>
4-Methylcyclohexene

>  <Cp(liq,298)>   J/mol/K
180.42

$$$$
Cycloheptane
  ChemBrain IXL

 21 21  0  0  0  0  0  0  0  0  1 V2000
    2.7557   14.1568    0.3782 C   0  0  0  0  0  0  0  0  0  0  0  0
    2.4798   12.7886   -0.2750 C   0  0  0  0  0  0  0  0  0  0  0  0
    3.6626   11.8400    0.0004 C   0  0  0  0  0  0  0  0  0  0  0  0
    4.9704   12.4957   -0.4838 C   0  0  0  0  0  0  0  0  0  0  0  0
    5.4527   13.5159    0.5656 C   0  0  0  0  0  0  0  0  0  0  0  0
    3.7089   14.9710   -0.5180 C   0  0  0  0  0  0  0  0  0  0  0  0
    5.1279   14.9426    0.0822 C   0  0  0  0  0  0  0  0  0  0  0  0
    3.2108   14.0083    1.3463 H   0  0  0  0  0  0  0  0  0  0  0  0
    1.8260   14.6935    0.4960 H   0  0  0  0  0  0  0  0  0  0  0  0
    2.3611   12.9160   -1.3408 H   0  0  0  0  0  0  0  0  0  0  0  0
    1.5762   12.3672    0.1401 H   0  0  0  0  0  0  0  0  0  0  0  0
    3.5090   10.9104   -0.5275 H   0  0  0  0  0  0  0  0  0  0  0  0
    3.7286   11.6453    1.0607 H   0  0  0  0  0  0  0  0  0  0  0  0
    5.7252   11.7354   -0.6203 H   0  0  0  0  0  0  0  0  0  0  0  0
    4.7941   13.0005   -1.4222 H   0  0  0  0  0  0  0  0  0  0  0  0
    4.9516   13.3310    1.5043 H   0  0  0  0  0  0  0  0  0  0  0  0
    6.5195   13.4158    0.7011 H   0  0  0  0  0  0  0  0  0  0  0  0
    3.3632   15.9925   -0.5766 H   0  0  0  0  0  0  0  0  0  0  0  0
    3.7281   14.5400   -1.5081 H   0  0  0  0  0  0  0  0  0  0  0  0
    5.1795   15.6260    0.9169 H   0  0  0  0  0  0  0  0  0  0  0  0
    5.8432   15.2392   -0.6707 H   0  0  0  0  0  0  0  0  0  0  0  0
  1  2  1  0  0  0  0
  2  3  1  0  0  0  0
  3  4  1  0  0  0  0
  4  5  1  0  0  0  0
  6  1  1  0  0  0  0
  1  8  1  0  0  0  0
  1  9  1  0  0  0  0
  2 10  1  0  0  0  0
  2 11  1  0  0  0  0
  3 12  1  0  0  0  0
  3 13  1  0  0  0  0
  4 14  1  0  0  0  0
  4 15  1  0  0  0  0
  5 16  1  0  0  0  0
  5 17  1  0  0  0  0
  6 18  1  0  0  0  0
  6 19  1  0  0  0  0
  6  7  1  0  0  0  0
  7  5  1  0  0  0  0
  7 20  1  0  0  0  0
  7 21  1  0  0  0  0
M  END
>  <Alias name>
Cycloheptane

>  <Cp(liq,298)>   J/mol/K
180.61

$$$$
Iso-Butanol
  ChemBrain IXL

 15 14  0  0  0  0  0  0  0  0  1 V2000
    2.2735   11.8224   -0.1516 C   0  0  0  0  0  0  0  0  0  0  0  0
    3.6346   12.2709    0.4151 C   0  0  0  0  0  0  0  0  0  0  0  0
    4.7269   12.0722   -0.6541 C   0  0  0  0  0  0  0  0  0  0  0  0
    6.0259   12.4980   -0.1131 O   0  0  0  0  0  0  0  0  0  0  0  0
    3.5626   13.7600    0.8061 C   0  0  0  0  0  0  0  0  0  0  0  0
    1.5082   11.9614    0.5976 H   0  0  0  0  0  0  0  0  0  0  0  0
    2.3238   10.7789   -0.4254 H   0  0  0  0  0  0  0  0  0  0  0  0
    2.0347   12.4124   -1.0241 H   0  0  0  0  0  0  0  0  0  0  0  0
    3.8734   11.6808    1.2876 H   0  0  0  0  0  0  0  0  0  0  0  0
    4.7759   11.0289   -0.9289 H   0  0  0  0  0  0  0  0  0  0  0  0
    4.4888   12.6633   -1.5260 H   0  0  0  0  0  0  0  0  0  0  0  0
    6.0708   13.4086    0.1538 H   0  0  0  0  0  0  0  0  0  0  0  0
    3.3246   14.3502   -0.0665 H   0  0  0  0  0  0  0  0  0  0  0  0
    4.5161   14.0742    1.2040 H   0  0  0  0  0  0  0  0  0  0  0  0
    2.7967   13.8990    1.5547 H   0  0  0  0  0  0  0  0  0  0  0  0
  1  2  1  0  0  0  0
  2  3  1  0  0  0  0
  3  4  1  0  0  0  0
  2  5  1  0  0  0  0
  1  6  1  0  0  0  0
  1  7  1  0  0  0  0
  1  8  1  0  0  0  0
  2  9  1  0  0  0  0
  3 10  1  0  0  0  0
  3 11  1  0  0  0  0
  4 12  1  0  0  0  0
  5 13  1  0  0  0  0
  5 14  1  0  0  0  0
  5 15  1  0  0  0  0
M  END
>  <Alias name>
2-Methyl-1-propanol

>  <Cp(liq,298)>   J/mol/K
181.05

$$$$
Ethylidenecyclopentane
  ChemBrain IXL

 19 19  0  0  0  0  0  0  0  0  1 V2000
    4.8676   15.4247   -0.1264 C   0  0  0  0  0  0  0  0  0  0  0  0
    5.0495   16.8533   -0.0596 C   0  0  0  0  0  0  0  0  0  0  0  0
    6.0713   14.6408   -0.1283 C   0  0  0  0  0  0  0  0  0  0  0  0
    3.6420   14.8515   -0.1843 C   0  0  0  0  0  0  0  0  0  0  0  0
    6.5655   17.0667   -0.1211 C   0  0  0  0  0  0  0  0  0  0  0  0
    7.2089   15.6496    0.0587 C   0  0  0  0  0  0  0  0  0  0  0  0
    2.4011   15.6851   -0.1108 C   0  0  0  0  0  0  0  0  0  0  0  0
    4.5621   17.3355   -0.8980 H   0  0  0  0  0  0  0  0  0  0  0  0
    4.6546   17.2354    0.8762 H   0  0  0  0  0  0  0  0  0  0  0  0
    6.1773   14.1268   -1.0776 H   0  0  0  0  0  0  0  0  0  0  0  0
    6.0562   13.9272    0.6858 H   0  0  0  0  0  0  0  0  0  0  0  0
    3.5559   13.7755   -0.2850 H   0  0  0  0  0  0  0  0  0  0  0  0
    6.8831   17.7285    0.6695 H   0  0  0  0  0  0  0  0  0  0  0  0
    6.8383   17.4758   -1.0857 H   0  0  0  0  0  0  0  0  0  0  0  0
    7.6203   15.5552    1.0555 H   0  0  0  0  0  0  0  0  0  0  0  0
    7.9775   15.4875   -0.6803 H   0  0  0  0  0  0  0  0  0  0  0  0
    1.5287   15.0358   -0.0998 H   0  0  0  0  0  0  0  0  0  0  0  0
    2.4159   16.2806    0.7932 H   0  0  0  0  0  0  0  0  0  0  0  0
    2.3504   16.3386   -0.9729 H   0  0  0  0  0  0  0  0  0  0  0  0
  1  2  1  0  0  0  0
  1  3  1  0  0  0  0
  1  4  2  0  0  0  0
  2  5  1  0  0  0  0
  3  6  1  0  0  0  0
  4  7  1  0  0  0  0
  5  6  1  0  0  0  0
  2  8  1  0  0  0  0
  2  9  1  0  0  0  0
  3 10  1  0  0  0  0
  3 11  1  0  0  0  0
  4 12  1  0  0  0  0
  5 13  1  0  0  0  0
  5 14  1  0  0  0  0
  6 15  1  0  0  0  0
  6 16  1  0  0  0  0
  7 17  1  0  0  0  0
  7 18  1  0  0  0  0
  7 19  1  0  0  0  0
M  END
>  <Alias name>
Ethylidenecyclopentane

>  <Cp(liq,298)>   J/mol/K
181.2

$$$$
Hexafluoroacetone
  ChemBrain IXL

 10  9  0  0  0  0  0  0  0  0  1 V2000
    2.3468   12.4329    0.4993 C   0  0  0  0  0  0  0  0  0  0  0  0
    3.7363   11.9233    0.4924 C   0  0  0  0  0  0  0  0  0  0  0  0
    4.8108   12.7126   -0.1501 C   0  0  0  0  0  0  0  0  0  0  0  0
    3.9959   10.8525    1.0163 O   0  0  0  0  0  0  0  0  0  0  0  0
    2.0672   13.0034   -0.7031 F   0  0  0  0  0  0  0  0  0  0  0  0
    1.4873   11.4029    0.7232 F   0  0  0  0  0  0  0  0  0  0  0  0
    2.2090   13.3605    1.4842 F   0  0  0  0  0  0  0  0  0  0  0  0
    4.7682   12.5247   -1.4964 F   0  0  0  0  0  0  0  0  0  0  0  0
    6.0182   12.3068    0.3264 F   0  0  0  0  0  0  0  0  0  0  0  0
    4.6332   14.0317    0.1294 F   0  0  0  0  0  0  0  0  0  0  0  0
  1  2  1  0  0  0  0
  2  3  1  0  0  0  0
  2  4  2  0  0  0  0
  1  5  1  0  0  0  0
  1  6  1  0  0  0  0
  1  7  1  0  0  0  0
  3  8  1  0  0  0  0
  3  9  1  0  0  0  0
  3 10  1  0  0  0  0
M  END
>  <Alias name>
Perfluoroacetone

>  <Cp(liq,298)>   J/mol/K
181.2

$$$$
Cyclopentylamine
  ChemBrain IXL

 17 17  0  0  0  0  0  0  0  0  1 V2000
    3.6562   11.3387   -1.2959 C   0  0  0  0  0  0  0  0  0  0  0  0
    4.5000   11.5001   -0.0395 C   0  0  0  0  0  0  0  0  0  0  0  0
    2.2255   11.2114   -0.7778 C   0  0  0  0  0  0  0  0  0  0  0  0
    2.1786   12.0770    0.5248 C   0  0  0  0  0  0  0  0  0  0  0  0
    3.6696   12.4103    0.8617 C   0  0  0  0  0  0  0  0  0  0  0  0
    4.6734   10.1901    0.6073 N   0  0  0  0  0  0  0  0  0  0  0  0
    3.7686    9.7927    0.8111 H   0  0  0  0  0  0  0  0  0  0  0  0
    5.1799    9.5741   -0.0108 H   0  0  0  0  0  0  0  0  0  0  0  0
    3.9504   10.4642   -1.8626 H   0  0  0  0  0  0  0  0  0  0  0  0
    3.7428   12.2305   -1.9042 H   0  0  0  0  0  0  0  0  0  0  0  0
    5.4637   11.9403   -0.2633 H   0  0  0  0  0  0  0  0  0  0  0  0
    1.4973   11.5445   -1.5068 H   0  0  0  0  0  0  0  0  0  0  0  0
    2.0450   10.1761   -0.5163 H   0  0  0  0  0  0  0  0  0  0  0  0
    1.6324   12.9977    0.3609 H   0  0  0  0  0  0  0  0  0  0  0  0
    1.7181   11.5048    1.3205 H   0  0  0  0  0  0  0  0  0  0  0  0
    3.8682   13.4392    0.5884 H   0  0  0  0  0  0  0  0  0  0  0  0
    3.8881   12.2539    1.9107 H   0  0  0  0  0  0  0  0  0  0  0  0
  1  2  1  0  0  0  0
  1  3  1  0  0  0  0
  3  4  1  0  0  0  0
  4  5  1  0  0  0  0
  5  2  1  0  0  0  0
  2  6  1  0  0  0  0
  6  7  1  0  0  0  0
  6  8  1  0  0  0  0
  1  9  1  0  0  0  0
  1 10  1  0  0  0  0
  2 11  1  0  0  0  0
  3 12  1  0  0  0  0
  3 13  1  0  0  0  0
  4 14  1  0  0  0  0
  4 15  1  0  0  0  0
  5 16  1  0  0  0  0
  5 17  1  0  0  0  0
M  END
>  <Alias name>
Cyclopentylamine

>  <Cp(liq,298)>   J/mol/K
181.21

$$$$
Perfluoropropane
  ChemBrain IXL

 11 10  0  0  0  0  0  0  0  0  1 V2000
    2.6328   12.5445    0.3097 C   0  0  0  0  0  0  0  0  0  0  0  0
    3.8910   13.2048   -0.2865 C   0  0  0  0  0  0  0  0  0  0  0  0
    5.1492   12.5448    0.3100 C   0  0  0  0  0  0  0  0  0  0  0  0
    1.5224   13.1269   -0.2169 F   0  0  0  0  0  0  0  0  0  0  0  0
    2.6331   11.2174    0.0123 F   0  0  0  0  0  0  0  0  0  0  0  0
    2.6325   12.7064    1.6601 F   0  0  0  0  0  0  0  0  0  0  0  0
    3.8912   13.0431   -1.6369 F   0  0  0  0  0  0  0  0  0  0  0  0
    3.8908   14.5318    0.0111 F   0  0  0  0  0  0  0  0  0  0  0  0
    6.2597   13.1272   -0.2166 F   0  0  0  0  0  0  0  0  0  0  0  0
    5.1491   11.2176    0.0129 F   0  0  0  0  0  0  0  0  0  0  0  0
    5.1493   12.7070    1.6603 F   0  0  0  0  0  0  0  0  0  0  0  0
  1  2  1  0  0  0  0
  2  3  1  0  0  0  0
  1  4  1  0  0  0  0
  1  5  1  0  0  0  0
  1  6  1  0  0  0  0
  2  7  1  0  0  0  0
  2  8  1  0  0  0  0
  3  9  1  0  0  0  0
  3 10  1  0  0  0  0
  3 11  1  0  0  0  0
M  END
>  <Alias name>
Perfluoropropane

>  <Cp(liq,298)>   J/mol/K
181.6

$$$$
Isobutyric acid
  ChemBrain IXL

 14 13  0  0  0  0  0  0  0  0  1 V2000
    2.5440   12.3952    0.4330 C   0  0  0  0  0  0  0  0  0  0  0  0
    3.3366   13.3981   -0.4278 C   0  0  0  0  0  0  0  0  0  0  0  0
    4.8442   13.2302   -0.1550 C   0  0  0  0  0  0  0  0  0  0  0  0
    5.6888   14.4141    0.0599 O   0  0  0  0  0  0  0  0  0  0  0  0
    5.3369   12.1147   -0.1178 O   0  0  0  0  0  0  0  0  0  0  0  0
    2.9065   14.8342   -0.0702 C   0  0  0  0  0  0  0  0  0  0  0  0
    2.7435   12.5812    1.4780 H   0  0  0  0  0  0  0  0  0  0  0  0
    1.4876   12.5127    0.2417 H   0  0  0  0  0  0  0  0  0  0  0  0
    2.8454   11.3888    0.1825 H   0  0  0  0  0  0  0  0  0  0  0  0
    3.1370   13.2122   -1.4727 H   0  0  0  0  0  0  0  0  0  0  0  0
    6.6064   14.2287    0.2218 H   0  0  0  0  0  0  0  0  0  0  0  0
    3.4619   15.5370   -0.6734 H   0  0  0  0  0  0  0  0  0  0  0  0
    3.1060   15.0201    0.9748 H   0  0  0  0  0  0  0  0  0  0  0  0
    1.8501   14.9517   -0.2615 H   0  0  0  0  0  0  0  0  0  0  0  0
  1  2  1  0  0  0  0
  2  3  1  0  0  0  0
  3  4  1  0  0  0  0
  3  5  2  0  0  0  0
  2  6  1  0  0  0  0
  1  7  1  0  0  0  0
  1  8  1  0  0  0  0
  1  9  1  0  0  0  0
  2 10  1  0  0  0  0
  4 11  1  0  0  0  0
  6 12  1  0  0  0  0
  6 13  1  0  0  0  0
  6 14  1  0  0  0  0
M  END
>  <Alias name>
2-Methylpropanoic  acid

>  <Cp(liq,298)>   J/mol/K
181.7

$$$$
1-Bromo-3-chlorobenzene
  ChemBrain IXL

 12 12  0  0  0  0  0  0  0  0  1 V2000
    3.4637   13.5027    0.0000 C   0  0  0  0  0  0  0  0  0  0  0  0
    3.4529   14.8976   -0.0101 C   0  0  0  0  0  0  0  0  0  0  0  0
    4.6552   15.6043   -0.0399 C   0  0  0  0  0  0  0  0  0  0  0  0
    5.8685   14.9161   -0.0597 C   0  0  0  0  0  0  0  0  0  0  0  0
    5.8794   13.5211   -0.0496 C   0  0  0  0  0  0  0  0  0  0  0  0
    4.6770   12.8144   -0.0198 C   0  0  0  0  0  0  0  0  0  0  0  0
    4.6402   17.5332   -0.0538 Br  0  0  0  0  0  0  0  0  0  0  0  0
    1.9261   12.5989    0.0382 Cl  0  0  0  0  0  0  0  0  0  0  0  0
    2.5110   15.4319    0.0052 H   0  0  0  0  0  0  0  0  0  0  0  0
    6.8019   15.4647   -0.0828 H   0  0  0  0  0  0  0  0  0  0  0  0
    6.8213   12.9868   -0.0650 H   0  0  0  0  0  0  0  0  0  0  0  0
    4.6854   11.7315   -0.0120 H   0  0  0  0  0  0  0  0  0  0  0  0
  1  2  4  0  0  0  0
  2  3  4  0  0  0  0
  3  4  4  0  0  0  0
  4  5  4  0  0  0  0
  5  6  4  0  0  0  0
  6  1  4  0  0  0  0
  3  7  1  0  0  0  0
  1  8  1  0  0  0  0
  2  9  1  0  0  0  0
  4 10  1  0  0  0  0
  5 11  1  0  0  0  0
  6 12  1  0  0  0  0
M  END
>  <Alias name>
3-Bromochlorobenzene

>  <Cp(liq,298)>   J/mol/K
181.9

$$$$
Bromocyclohexane
  ChemBrain IXL

 18 18  0  0  0  0  0  0  0  0  1 V2000
    3.2081   12.2344   -0.4894 C   0  0  0  0  0  0  0  0  0  0  0  0
    4.6899   12.5231   -0.1756 C   0  0  0  0  0  0  0  0  0  0  0  0
    4.7825   13.5987    0.9254 C   0  0  0  0  0  0  0  0  0  0  0  0
    4.0980   14.8924    0.4397 C   0  0  0  0  0  0  0  0  0  0  0  0
    2.6163   14.6036    0.1259 C   0  0  0  0  0  0  0  0  0  0  0  0
    2.5237   13.5280   -0.9750 C   0  0  0  0  0  0  0  0  0  0  0  0
    6.6363   13.9603    1.3166 Br  0  0  0  0  0  0  0  0  0  0  0  0
    3.1435   11.4796   -1.2631 H   0  0  0  0  0  0  0  0  0  0  0  0
    2.7126   11.8778    0.4051 H   0  0  0  0  0  0  0  0  0  0  0  0
    5.1700   11.6146    0.1661 H   0  0  0  0  0  0  0  0  0  0  0  0
    5.1857   12.8787   -1.0704 H   0  0  0  0  0  0  0  0  0  0  0  0
    4.2876   13.2426    1.8205 H   0  0  0  0  0  0  0  0  0  0  0  0
    4.1625   15.6472    1.2135 H   0  0  0  0  0  0  0  0  0  0  0  0
    4.5935   15.2491   -0.4548 H   0  0  0  0  0  0  0  0  0  0  0  0
    2.1361   15.5120   -0.2158 H   0  0  0  0  0  0  0  0  0  0  0  0
    2.1205   14.2479    1.0207 H   0  0  0  0  0  0  0  0  0  0  0  0
    3.0186   13.8841   -1.8701 H   0  0  0  0  0  0  0  0  0  0  0  0
[truncated: 2,824,942 more chars]
