# Supplementary material for: Calculation of the Isobaric Heat Capacities of the Liquid and Solid Phase of Organic Compounds at and around 298.15 K Based on Their “True” Molecular Volume
Source: Molecules. 2019 Apr 24;24(8):1626. doi: 10.3390/molecules24081626 (PMC6514989; doi:10.3390/molecules24081626)
Supplement: Supplementary file 1 [file molecules-24-01626-s001.zip › S02. Compounds List for Cp(sol,298) calculations.sdf]

Vinylchloride
  ChemBrain IXL

  6  5  0  0  0  0  0  0  0  0  1 V2000
    2.1206    3.8810    0.0000 C   0  0  0  0  0  0  0  0  0  0  0  0
    3.4475    3.7345    0.0000 C   0  0  0  0  0  0  0  0  0  0  0  0
    4.5036    5.1723    0.0000 Cl  0  0  0  0  0  0  0  0  0  0  0  0
    1.4794    3.0082    0.0000 H   0  0  0  0  0  0  0  0  0  0  0  0
    1.6852    4.8727    0.0000 H   0  0  0  0  0  0  0  0  0  0  0  0
    3.8828    2.7429    0.0000 H   0  0  0  0  0  0  0  0  0  0  0  0
  1  2  2  0  0  0  0
  2  3  1  0  0  0  0
  1  4  1  0  0  0  0
  1  5  1  0  0  0  0
  2  6  1  0  0  0  0
M  END
>  <Alias name>
Chloroethylene

>  <Cp(sol,298)>   J/mol/K
59.4

$$$$
Maleic anhydride
  ChemBrain IXL

  9  9  0  0  0  0  0  0  0  0  1 V2000
    4.2103   13.2396   -0.2536 C   0  0  0  0  0  0  0  0  0  0  0  0
    3.0100   13.1057   -0.0508 C   0  0  0  0  0  0  0  0  0  0  0  0
    2.7536   11.7837    0.2681 C   0  0  0  0  0  0  0  0  0  0  0  0
    1.6330   11.3016    0.4798 O   0  0  0  0  0  0  0  0  0  0  0  0
    4.8323   12.0083   -0.1047 C   0  0  0  0  0  0  0  0  0  0  0  0
    6.0247   11.7688   -0.3416 O   0  0  0  0  0  0  0  0  0  0  0  0
    3.9235   11.0844    0.3012 O   0  0  0  0  0  0  0  0  0  0  0  0
    4.6994   14.2075   -0.5167 H   0  0  0  0  0  0  0  0  0  0  0  0
    2.2636   13.9328   -0.1139 H   0  0  0  0  0  0  0  0  0  0  0  0
  1  2  2  0  0  0  0
  3  4  2  0  0  0  0
  5  6  2  0  0  0  0
  5  7  1  0  0  0  0
  5  1  1  0  0  0  0
  3  2  1  0  0  0  0
  3  7  1  0  0  0  0
  1  8  1  0  0  0  0
  2  9  1  0  0  0  0
M  END
>  <Alias name>
2,5-Furandione

>  <Cp(sol,298)>   J/mol/K
67.4

$$$$
Tetrazole
  ChemBrain IXL

  7  7  0  0  0  0  0  0  0  0  1 V2000
    3.7228   11.1685   -0.0809 N   0  0  0  0  0  0  0  0  0  0  0  0
    2.5371   10.7645    0.1283 C   0  0  0  0  0  0  0  0  0  0  0  0
    4.5116   10.1173   -0.3534 N   0  0  0  0  0  0  0  0  0  0  0  0
    3.8133    9.0711   -0.3118 N   0  0  0  0  0  0  0  0  0  0  0  0
    2.5357    9.4173   -0.0074 N   0  0  0  0  0  0  0  0  0  0  0  0
    1.7127    8.7951    0.1034 H   0  0  0  0  0  0  0  0  0  0  0  0
    1.6147   11.4003    0.3871 H   0  0  0  0  0  0  0  0  0  0  0  0
  1  2  2  0  0  0  0
  1  3  1  0  0  0  0
  3  4  2  0  0  0  0
  4  5  1  0  0  0  0
  5  2  1  0  0  0  0
  5  6  1  0  0  0  0
  2  7  1  0  0  0  0
M  END
>  <Alias name>
Tetrazole

>  <Cp(sol,298)>   J/mol/K
76.52

$$$$
1,2,4-Triazole
  ChemBrain IXL

  8  8  0  0  0  0  0  0  0  0  1 V2000
    3.6206   10.7652    0.2414 N   0  0  0  0  0  0  0  0  0  0  0  0
    2.5935   11.2583   -0.1786 C   0  0  0  0  0  0  0  0  0  0  0  0
    4.5822   11.7363    0.3529 C   0  0  0  0  0  0  0  0  0  0  0  0
    4.0577   12.7745   -0.0161 N   0  0  0  0  0  0  0  0  0  0  0  0
    2.8631   12.5360   -0.3450 N   0  0  0  0  0  0  0  0  0  0  0  0
    2.2165   13.2388   -0.6865 H   0  0  0  0  0  0  0  0  0  0  0  0
    1.5967   10.7282   -0.3880 H   0  0  0  0  0  0  0  0  0  0  0  0
    5.6724   11.6132    0.7201 H   0  0  0  0  0  0  0  0  0  0  0  0
  1  2  2  0  0  0  0
  1  3  1  0  0  0  0
  3  4  2  0  0  0  0
  4  5  1  0  0  0  0
  5  2  1  0  0  0  0
  5  6  1  0  0  0  0
  2  7  1  0  0  0  0
  3  8  1  0  0  0  0
M  END
>  <Alias name>
1,2,4-Triazole

>  <Cp(sol,298)>   J/mol/K
78.7

$$$$
1H-Pyrazole
  ChemBrain IXL

  9  9  0  0  0  0  0  0  0  0  1 V2000
    3.5783   11.1167    0.1908 C   0  0  0  0  0  0  0  0  0  0  0  0
    2.6535   11.8721   -0.5633 C   0  0  0  0  0  0  0  0  0  0  0  0
    4.6088   11.8033    0.2996 C   0  0  0  0  0  0  0  0  0  0  0  0
    4.3982   12.9482   -0.3378 N   0  0  0  0  0  0  0  0  0  0  0  0
    3.1848   12.9117   -0.8354 N   0  0  0  0  0  0  0  0  0  0  0  0
    5.0289   13.6926   -0.4264 H   0  0  0  0  0  0  0  0  0  0  0  0
    3.4366   10.0568    0.6379 H   0  0  0  0  0  0  0  0  0  0  0  0
    1.5918   11.5599   -0.8644 H   0  0  0  0  0  0  0  0  0  0  0  0
    5.5460   11.4866    0.8489 H   0  0  0  0  0  0  0  0  0  0  0  0
  1  2  1  0  0  0  0
  1  3  2  0  0  0  0
  3  4  1  0  0  0  0
  4  5  1  0  0  0  0
  5  2  2  0  0  0  0
  4  6  1  0  0  0  0
  1  7  1  0  0  0  0
  2  8  1  0  0  0  0
  3  9  1  0  0  0  0
M  END
>  <Alias name>
1H-Pyrazole

>  <Cp(sol,298)>   J/mol/K
81

$$$$
Imidazole
  ChemBrain IXL

  9  9  0  0  0  0  0  0  0  0  1 V2000
    3.0758   11.3110   -0.0992 C   0  0  0  0  0  0  0  0  0  0  0  0
    2.6464   12.4456    0.1021 C   0  0  0  0  0  0  0  0  0  0  0  0
    4.3927   11.4017   -0.2545 N   0  0  0  0  0  0  0  0  0  0  0  0
    4.7323   12.5215   -0.1526 C   0  0  0  0  0  0  0  0  0  0  0  0
    3.6465   13.2098    0.0742 N   0  0  0  0  0  0  0  0  0  0  0  0
    2.4509   10.4039   -0.1374 H   0  0  0  0  0  0  0  0  0  0  0  0
    1.5821   12.7191    0.2725 H   0  0  0  0  0  0  0  0  0  0  0  0
    5.7719   12.8916   -0.2365 H   0  0  0  0  0  0  0  0  0  0  0  0
    3.6018   14.2388    0.2131 H   0  0  0  0  0  0  0  0  0  0  0  0
  1  2  2  0  0  0  0
  1  3  1  0  0  0  0
  3  4  2  0  0  0  0
  4  5  1  0  0  0  0
  5  2  1  0  0  0  0
  1  6  1  0  0  0  0
  2  7  1  0  0  0  0
  4  8  1  0  0  0  0
  5  9  1  0  0  0  0
M  END
>  <Alias name>
Imidazole

>  <Cp(sol,298)>   J/mol/K
83.93

$$$$
Acetamide
  ChemBrain IXL

  9  8  0  0  0  0  0  0  0  0  1 V2000
    2.2976   11.5337    0.2298 C   0  0  0  0  0  0  0  0  0  0  0  0
    3.5821   11.8334   -0.4415 C   0  0  0  0  0  0  0  0  0  0  0  0
    3.8310   12.9721   -0.8017 O   0  0  0  0  0  0  0  0  0  0  0  0
    4.5116   10.8102   -0.6630 N   0  0  0  0  0  0  0  0  0  0  0  0
    5.3873   11.0145   -1.1207 H   0  0  0  0  0  0  0  0  0  0  0  0
    4.3058    9.8684   -0.3649 H   0  0  0  0  0  0  0  0  0  0  0  0
    2.2554   10.4795    0.4743 H   0  0  0  0  0  0  0  0  0  0  0  0
    2.2198   12.1184    1.1380 H   0  0  0  0  0  0  0  0  0  0  0  0
    1.4775   11.7839   -0.4319 H   0  0  0  0  0  0  0  0  0  0  0  0
  1  2  1  0  0  0  0
  2  3  2  0  0  0  0
  2  4  1  0  0  0  0
  4  5  1  0  0  0  0
  4  6  1  0  0  0  0
  1  7  1  0  0  0  0
  1  8  1  0  0  0  0
  1  9  1  0  0  0  0
M  END
>  <Alias name>
Acetamide

>  <Cp(sol,298)>   J/mol/K
86.65

$$$$
Oxalic acid
  ChemBrain IXL

  8  7  0  0  0  0  0  0  0  0  1 V2000
    2.9173   11.5734    0.1435 C   0  0  0  0  0  0  0  0  0  0  0  0
    4.2076   12.1907   -0.1495 C   0  0  0  0  0  0  0  0  0  0  0  0
    5.2349   11.5440   -0.0278 O   0  0  0  0  0  0  0  0  0  0  0  0
    4.2688   13.5915   -0.5912 O   0  0  0  0  0  0  0  0  0  0  0  0
    1.8899   12.2201    0.0218 O   0  0  0  0  0  0  0  0  0  0  0  0
    2.8560   10.1726    0.5851 O   0  0  0  0  0  0  0  0  0  0  0  0
    5.1434   13.9207   -0.7620 H   0  0  0  0  0  0  0  0  0  0  0  0
    1.9814    9.8434    0.7559 H   0  0  0  0  0  0  0  0  0  0  0  0
  1  2  1  0  0  0  0
  2  3  2  0  0  0  0
  2  4  1  0  0  0  0
  1  5  2  0  0  0  0
  1  6  1  0  0  0  0
  4  7  1  0  0  0  0
  6  8  1  0  0  0  0
M  END
>  <Alias name>
Oxalic acid

>  <Cp(sol,298)>   J/mol/K
91

$$$$
Urea
  ChemBrain IXL

  8  7  0  0  0  0  0  0  0  0  1 V2000
    3.5496   12.0212    0.0000 C   0  0  0  0  0  0  0  0  0  0  0  0
    4.7620   11.3212    0.0036 N   0  0  0  0  0  0  0  0  0  0  0  0
    2.3371   11.3212   -0.0005 N   0  0  0  0  0  0  0  0  0  0  0  0
    3.5496   13.2412   -0.0027 O   0  0  0  0  0  0  0  0  0  0  0  0
    5.6358   11.8257    0.0037 H   0  0  0  0  0  0  0  0  0  0  0  0
    4.7620   10.3122    0.0061 H   0  0  0  0  0  0  0  0  0  0  0  0
    2.3372   10.3122    0.0015 H   0  0  0  0  0  0  0  0  0  0  0  0
    1.4633   11.8256   -0.0028 H   0  0  0  0  0  0  0  0  0  0  0  0
  1  2  1  0  0  0  0
  1  3  1  0  0  0  0
  1  4  2  0  0  0  0
  2  5  1  0  0  0  0
  2  6  1  0  0  0  0
  3  7  1  0  0  0  0
  3  8  1  0  0  0  0
M  END
>  <Alias name>
Urea

>  <Cp(sol,298)>   J/mol/K
93.8

$$$$
Methylammonium iodide
  ChemBrain IXL

  9  7  0  0  0  0  0  0  0  0  1 V2000
    2.2202    9.8378    0.0000 C   0  0  0  0  0  0  0  0  0  0  0  0
    3.5492    9.2106    0.0357 N   0  3  0  0  0  0  0  0  0  0  0  0
   -0.0396    7.0860   -0.0084 I   0  0  0  0  0  0  0  0  0  0  0  0
    4.2593    9.9273    0.0437 H   0  0  0  0  0  0  0  0  0  0  0  0
    3.6683    8.6283   -0.7797 H   0  0  0  0  0  0  0  0  0  0  0  0
    3.6322    8.6456    0.8675 H   0  0  0  0  0  0  0  0  0  0  0  0
    1.4580    9.0685   -0.0086 H   0  0  0  0  0  0  0  0  0  0  0  0
    2.0924   10.4628    0.8752 H   0  0  0  0  0  0  0  0  0  0  0  0
    2.1311   10.4442   -0.8929 H   0  0  0  0  0  0  0  0  0  0  0  0
  1  2  1  0  0  0  0
  2  4  1  0  0  0  0
  2  5  1  0  0  0  0
  2  6  1  0  0  0  0
  1  7  1  0  0  0  0
  1  8  1  0  0  0  0
  1  9  1  0  0  0  0
M  END
>  <Alias name>
Methylammonium iodide

>  <Cp(sol,298)>   J/mol/K
93.93

$$$$
1,3,5-Triazine
  ChemBrain IXL

  9  9  0  0  0  0  0  0  0  0  1 V2000
    2.4539   10.7780    0.0000 C   0  0  0  0  0  0  0  0  0  0  0  0
    2.4480   12.1239   -0.0108 N   0  0  0  0  0  0  0  0  0  0  0  0
    3.6105   12.8018   -0.0396 C   0  0  0  0  0  0  0  0  0  0  0  0
    4.7788   12.1338   -0.0575 N   0  0  0  0  0  0  0  0  0  0  0  0
    4.7848   10.7879   -0.0467 C   0  0  0  0  0  0  0  0  0  0  0  0
    3.6223   10.1099   -0.0179 N   0  0  0  0  0  0  0  0  0  0  0  0
    1.5186   10.2325    0.0231 H   0  0  0  0  0  0  0  0  0  0  0  0
    3.6057   13.8848   -0.0483 H   0  0  0  0  0  0  0  0  0  0  0  0
    5.7249   10.2503   -0.0611 H   0  0  0  0  0  0  0  0  0  0  0  0
  1  2  4  0  0  0  0
  2  3  4  0  0  0  0
  3  4  4  0  0  0  0
  4  5  4  0  0  0  0
  5  6  4  0  0  0  0
  6  1  4  0  0  0  0
  1  7  1  0  0  0  0
  3  8  1  0  0  0  0
  5  9  1  0  0  0  0
M  END
>  <Alias name>
s-Triazine

>  <Cp(sol,298)>   J/mol/K
95.57

$$$$
Acetone
  ChemBrain IXL

 10  9  0  0  0  0  0  0  0  0  1 V2000
    2.0932   11.4013    0.9353 C   0  0  0  0  0  0  0  0  0  0  0  0
    3.2073   10.7289    0.1098 C   0  0  0  0  0  0  0  0  0  0  0  0
    4.2250   11.5936   -0.6593 C   0  0  0  0  0  0  0  0  0  0  0  0
    3.2836    9.5122    0.0651 O   0  0  0  0  0  0  0  0  0  0  0  0
    1.4572   10.6426    1.3669 H   0  0  0  0  0  0  0  0  0  0  0  0
    2.5358   11.9914    1.7241 H   0  0  0  0  0  0  0  0  0  0  0  0
    1.5057   12.0410    0.2934 H   0  0  0  0  0  0  0  0  0  0  0  0
    4.0448   12.6369   -0.4463 H   0  0  0  0  0  0  0  0  0  0  0  0
    4.1173   11.4188   -1.7196 H   0  0  0  0  0  0  0  0  0  0  0  0
    5.2262   11.3309   -0.3510 H   0  0  0  0  0  0  0  0  0  0  0  0
  1  2  1  0  0  0  0
  2  3  1  0  0  0  0
  2  4  2  0  0  0  0
  1  5  1  0  0  0  0
  1  6  1  0  0  0  0
  1  7  1  0  0  0  0
  3  8  1  0  0  0  0
  3  9  1  0  0  0  0
  3 10  1  0  0  0  0
M  END
>  <Alias name>
Propanone

>  <Cp(sol,298)>   J/mol/K
96.2

$$$$
Thiourea
  ChemBrain IXL

  8  7  0  0  0  0  0  0  0  0  1 V2000
    2.3710   11.0963    0.0000 N   0  0  0  0  0  0  0  0  0  0  0  0
    3.5834   11.7963    0.0011 C   0  0  0  0  0  0  0  0  0  0  0  0
    3.5835   13.5063   -0.0025 S   0  0  0  0  0  0  0  0  0  0  0  0
    4.7959   11.0963    0.0050 N   0  0  0  0  0  0  0  0  0  0  0  0
    1.4972   11.6008   -0.0026 H   0  0  0  0  0  0  0  0  0  0  0  0
    2.3710   10.0873    0.0019 H   0  0  0  0  0  0  0  0  0  0  0  0
    5.6697   11.6008    0.0055 H   0  0  0  0  0  0  0  0  0  0  0  0
    4.7959   10.0873    0.0074 H   0  0  0  0  0  0  0  0  0  0  0  0
  1  2  1  0  0  0  0
  2  3  2  0  0  0  0
  2  4  1  0  0  0  0
  1  5  1  0  0  0  0
  1  6  1  0  0  0  0
  4  7  1  0  0  0  0
  4  8  1  0  0  0  0
M  END
>  <Alias name>
Thiourea

>  <Cp(sol,298)>   J/mol/K
96.9

$$$$
Benzene
  ChemBrain IXL

 12 12  0  0  0  0  0  0  0  0  1 V2000
    5.2971   13.3215    0.0524 C   0  0  0  0  0  0  0  0  0  0  0  0
    4.3694   14.3548   -0.0807 C   0  0  0  0  0  0  0  0  0  0  0  0
    3.0047   14.0674   -0.1098 C   0  0  0  0  0  0  0  0  0  0  0  0
    2.5676   12.7467   -0.0058 C   0  0  0  0  0  0  0  0  0  0  0  0
    3.4953   11.7134    0.1273 C   0  0  0  0  0  0  0  0  0  0  0  0
    4.8601   12.0008    0.1563 C   0  0  0  0  0  0  0  0  0  0  0  0
    6.3567   13.5446    0.0752 H   0  0  0  0  0  0  0  0  0  0  0  0
    4.7087   15.3801   -0.1615 H   0  0  0  0  0  0  0  0  0  0  0  0
    2.2844   14.8696   -0.2130 H   0  0  0  0  0  0  0  0  0  0  0  0
    1.5081   12.5236   -0.0285 H   0  0  0  0  0  0  0  0  0  0  0  0
    3.1560   10.6881    0.2080 H   0  0  0  0  0  0  0  0  0  0  0  0
    5.5803   11.1986    0.2596 H   0  0  0  0  0  0  0  0  0  0  0  0
  1  2  4  0  0  0  0
  2  3  4  0  0  0  0
  3  4  4  0  0  0  0
  4  5  4  0  0  0  0
  5  6  4  0  0  0  0
  6  1  4  0  0  0  0
  1  7  1  0  0  0  0
  2  8  1  0  0  0  0
  3  9  1  0  0  0  0
  4 10  1  0  0  0  0
  5 11  1  0  0  0  0
  6 12  1  0  0  0  0
M  END
>  <Alias name>
Benzene

>  <Cp(sol,298)>   J/mol/K
97.9

$$$$
1,2-Hydrazinedicarboxaldehyde
  ChemBrain IXL

 10  9  0  0  0  0  0  0  0  0  1 V2000
    5.0579   14.9974    0.0000 N   0  0  0  0  0  0  0  0  0  0  0  0
    6.2568   14.2745   -0.0019 C   0  0  0  0  0  0  0  0  0  0  0  0
    7.3248   14.8642   -0.0016 O   0  0  0  0  0  0  0  0  0  0  0  0
    3.7886   14.2964   -0.0006 N   0  0  0  0  0  0  0  0  0  0  0  0
    2.5897   15.0194    0.0014 C   0  0  0  0  0  0  0  0  0  0  0  0
    1.5218   14.4296    0.0007 O   0  0  0  0  0  0  0  0  0  0  0  0
    5.0772   16.0062    0.0018 H   0  0  0  0  0  0  0  0  0  0  0  0
    3.7694   13.2876   -0.0024 H   0  0  0  0  0  0  0  0  0  0  0  0
    6.2362   13.1917   -0.0038 H   0  0  0  0  0  0  0  0  0  0  0  0
    2.6104   16.1022    0.0035 H   0  0  0  0  0  0  0  0  0  0  0  0
  1  2  1  0  0  0  0
  2  3  2  0  0  0  0
  1  4  1  0  0  0  0
  4  5  1  0  0  0  0
  5  6  2  0  0  0  0
  1  7  1  0  0  0  0
  4  8  1  0  0  0  0
  2  9  1  0  0  0  0
  5 10  1  0  0  0  0
M  END
>  <Alias name>
Diformylhydrazine

>  <Cp(sol,298)>   J/mol/K
99.12

$$$$
Glycine
  ChemBrain IXL

 10  9  0  0  0  0  0  0  0  0  1 V2000
    1.4922   10.1385    1.1850 O   0  0  0  0  0  0  0  0  0  0  0  0
    2.3483   10.8496    0.6851 C   0  0  0  0  0  0  0  0  0  0  0  0
    2.2766   12.3091    0.8448 O   0  5  0  0  0  0  0  0  0  0  0  0
    3.4589   10.2428   -0.0822 C   0  0  0  0  0  0  0  0  0  0  0  0
    4.3451   11.3032   -0.5833 N   0  3  0  0  0  0  0  0  0  0  0  0
    4.7195   11.8244    0.1953 H   0  0  0  0  0  0  0  0  0  0  0  0
    5.1022   10.8895   -1.1064 H   0  0  0  0  0  0  0  0  0  0  0  0
    3.8217   11.9235   -1.1828 H   0  0  0  0  0  0  0  0  0  0  0  0
    4.0206    9.5769    0.5612 H   0  0  0  0  0  0  0  0  0  0  0  0
    3.0569    9.6833   -0.9179 H   0  0  0  0  0  0  0  0  0  0  0  0
  1  2  2  0  0  0  0
  2  3  1  0  0  0  0
  2  4  1  0  0  0  0
  4  5  1  0  0  0  0
  5  6  1  0  0  0  0
  5  7  1  0  0  0  0
  5  8  1  0  0  0  0
  4  9  1  0  0  0  0
  4 10  1  0  0  0  0
M  END
>  <Alias name>
Glycine

>  <Cp(sol,298)>   J/mol/K
99.3

$$$$
Thioacetamide
  ChemBrain IXL

  9  8  0  0  0  0  0  0  0  0  1 V2000
    1.5498   10.0516   -0.2214 S   0  0  0  0  0  0  0  0  0  0  0  0
    3.0404   10.8894   -0.2118 C   0  0  0  0  0  0  0  0  0  0  0  0
    4.2373   10.1910   -0.4111 N   0  0  0  0  0  0  0  0  0  0  0  0
    3.0653   12.3529    0.0072 C   0  0  0  0  0  0  0  0  0  0  0  0
    5.1169   10.6854   -0.4055 H   0  0  0  0  0  0  0  0  0  0  0  0
    4.2203    9.1932   -0.5604 H   0  0  0  0  0  0  0  0  0  0  0  0
    2.0535   12.7151    0.1412 H   0  0  0  0  0  0  0  0  0  0  0  0
    3.5119   12.8389   -0.8514 H   0  0  0  0  0  0  0  0  0  0  0  0
    3.6487   12.5757    0.8920 H   0  0  0  0  0  0  0  0  0  0  0  0
  1  2  2  0  0  0  0
  2  3  1  0  0  0  0
  2  4  1  0  0  0  0
  3  5  1  0  0  0  0
  3  6  1  0  0  0  0
  4  7  1  0  0  0  0
  4  8  1  0  0  0  0
  4  9  1  0  0  0  0
M  END
>  <Alias name>
Thioacetamide

>  <Cp(sol,298)>   J/mol/K
100.3

$$$$
Pyrazine
  ChemBrain IXL

 10 10  0  0  0  0  0  0  0  0  1 V2000
    2.4484   11.2337    0.0000 C   0  0  0  0  0  0  0  0  0  0  0  0
    2.4421   12.6286   -0.0208 C   0  0  0  0  0  0  0  0  0  0  0  0
    3.6047   13.3065   -0.0421 N   0  0  0  0  0  0  0  0  0  0  0  0
    4.7733   12.6387   -0.0433 C   0  0  0  0  0  0  0  0  0  0  0  0
    4.7796   11.2438   -0.0225 C   0  0  0  0  0  0  0  0  0  0  0  0
    3.6170   10.5659   -0.0012 N   0  0  0  0  0  0  0  0  0  0  0  0
    1.5155   10.6898    0.0171 H   0  0  0  0  0  0  0  0  0  0  0  0
    1.5045   13.1645   -0.0199 H   0  0  0  0  0  0  0  0  0  0  0  0
    5.7062   13.1826   -0.0604 H   0  0  0  0  0  0  0  0  0  0  0  0
    5.7173   10.7079   -0.0234 H   0  0  0  0  0  0  0  0  0  0  0  0
  1  2  4  0  0  0  0
  2  3  4  0  0  0  0
  3  4  4  0  0  0  0
  4  5  4  0  0  0  0
  5  6  4  0  0  0  0
  6  1  4  0  0  0  0
  1  7  1  0  0  0  0
  2  8  1  0  0  0  0
  4  9  1  0  0  0  0
  5 10  1  0  0  0  0
M  END
>  <Alias name>
Pyrazine

>  <Cp(sol,298)>   J/mol/K
102.35

$$$$
2-Methylimidazole
  ChemBrain IXL

 12 12  0  0  0  0  0  0  0  0  1 V2000
    2.9087   12.8653    0.1678 C   0  0  0  0  0  0  0  0  0  0  0  0
    2.6032   14.0514    0.1475 C   0  0  0  0  0  0  0  0  0  0  0  0
    4.2014   12.7944    0.1287 N   0  0  0  0  0  0  0  0  0  0  0  0
    4.6782   13.8930    0.0858 C   0  0  0  0  0  0  0  0  0  0  0  0
    3.6859   14.7335    0.0960 N   0  0  0  0  0  0  0  0  0  0  0  0
    6.1990   14.2662    0.0283 C   0  0  0  0  0  0  0  0  0  0  0  0
    3.7454   15.7361    0.0687 H   0  0  0  0  0  0  0  0  0  0  0  0
    2.1924   12.0309    0.2116 H   0  0  0  0  0  0  0  0  0  0  0  0
    1.5732   14.4476    0.1702 H   0  0  0  0  0  0  0  0  0  0  0  0
    6.3123   15.3426    0.0151 H   0  0  0  0  0  0  0  0  0  0  0  0
    6.6522   13.8530   -0.8756 H   0  0  0  0  0  0  0  0  0  0  0  0
    6.7159   13.8681    0.9043 H   0  0  0  0  0  0  0  0  0  0  0  0
  1  2  2  0  0  0  0
  1  3  1  0  0  0  0
  3  4  2  0  0  0  0
  4  5  1  0  0  0  0
  5  2  1  0  0  0  0
  4  6  1  0  0  0  0
  5  7  1  0  0  0  0
  1  8  1  0  0  0  0
  2  9  1  0  0  0  0
  6 10  1  0  0  0  0
  6 11  1  0  0  0  0
  6 12  1  0  0  0  0
M  END
>  <Alias name>
2-Methylimidazole

>  <Cp(sol,298)>   J/mol/K
105.09

$$$$
Purine
  ChemBrain IXL

 13 14  0  0  0  0  0  0  0  0  1 V2000
    4.8636   16.3828    0.0000 C   0  0  0  0  0  0  0  0  0  0  0  0
    4.8815   15.1136    0.0000 C   0  0  0  0  0  0  0  0  0  0  0  0
    6.1243   16.7928    0.0000 N   0  0  0  0  0  0  0  0  0  0  0  0
    3.6699   17.1010    0.0000 C   0  0  0  0  0  0  0  0  0  0  0  0
    6.1520   14.7518    0.0000 N   0  0  0  0  0  0  0  0  0  0  0  0
    3.7348   14.3833    0.0000 N   0  0  0  0  0  0  0  0  0  0  0  0
    6.8758   15.8672    0.0000 C   0  0  0  0  0  0  0  0  0  0  0  0
    2.5120   16.4156    0.0000 N   0  0  0  0  0  0  0  0  0  0  0  0
    2.5339   15.0574    0.0000 C   0  0  0  0  0  0  0  0  0  0  0  0
    6.5233   13.7559    0.0000 H   0  0  0  0  0  0  0  0  0  0  0  0
    3.6624   18.1906    0.0000 H   0  0  0  0  0  0  0  0  0  0  0  0
    7.9904   15.9423    0.0000 H   0  0  0  0  0  0  0  0  0  0  0  0
    1.5884   14.5108    0.0000 H   0  0  0  0  0  0  0  0  0  0  0  0
  1  2  4  0  0  0  0
  1  3  1  0  0  0  0
  1  4  4  0  0  0  0
  2  5  1  0  0  0  0
  2  6  4  0  0  0  0
  3  7  2  0  0  0  0
  4  8  4  0  0  0  0
  5  7  1  0  0  0  0
  6  9  4  0  0  0  0
  8  9  4  0  0  0  0
  5 10  1  0  0  0  0
  4 11  1  0  0  0  0
  7 12  1  0  0  0  0
  9 13  1  0  0  0  0
M  END
>  <Alias name>
Purine

>  <Cp(sol,298)>   J/mol/K
106.9

$$$$
Trifluoroacetamide
  ChemBrain IXL

  9  8  0  0  0  0  0  0  0  0  1 V2000
    3.4885   13.5238   -0.7646 O   0  0  0  0  0  0  0  0  0  0  0  0
    3.6198   12.3380   -0.5096 C   0  0  0  0  0  0  0  0  0  0  0  0
    4.8757   11.7311   -0.6296 N   0  0  0  0  0  0  0  0  0  0  0  0
    2.4515   11.5411   -0.0734 C   0  0  0  0  0  0  0  0  0  0  0  0
    1.9415   12.0727    1.0698 F   0  0  0  0  0  0  0  0  0  0  0  0
    2.8385   10.2578    0.1568 F   0  0  0  0  0  0  0  0  0  0  0  0
    1.5009   11.5604   -1.0458 F   0  0  0  0  0  0  0  0  0  0  0  0
    4.9843   10.7504   -0.4189 H   0  0  0  0  0  0  0  0  0  0  0  0
    5.6722   12.2745   -0.9269 H   0  0  0  0  0  0  0  0  0  0  0  0
  1  2  2  0  0  0  0
  2  3  1  0  0  0  0
  2  4  1  0  0  0  0
  4  5  1  0  0  0  0
  4  6  1  0  0  0  0
  4  7  1  0  0  0  0
  3  8  1  0  0  0  0
  3  9  1  0  0  0  0
M  END
>  <Alias name>
Trifluoroacetamide

>  <Cp(sol,298)>   J/mol/K
110

$$$$
Malonodinitrile
  ChemBrain IXL

  7  6  0  0  0  0  0  0  0  0  1 V2000
    4.5131   10.8952   -0.6838 C   0  0  0  0  0  0  0  0  0  0  0  0
    5.3091   10.1685   -1.1073 N   0  0  0  0  0  0  0  0  0  0  0  0
    3.4538   11.8621   -0.1202 C   0  0  0  0  0  0  0  0  0  0  0  0
    2.3391   11.0553    0.5734 C   0  0  0  0  0  0  0  0  0  0  0  0
    1.5014   10.4490    1.0947 N   0  0  0  0  0  0  0  0  0  0  0  0
    3.9177   12.5275    0.5973 H   0  0  0  0  0  0  0  0  0  0  0  0
    3.0287   12.4433   -0.9292 H   0  0  0  0  0  0  0  0  0  0  0  0
  1  2  3  0  0  0  0
  1  3  1  0  0  0  0
  4  5  3  0  0  0  0
  4  3  1  0  0  0  0
  3  6  1  0  0  0  0
  3  7  1  0  0  0  0
M  END
>  <Alias name>
Dicyanomethane

>  <Cp(sol,298)>   J/mol/K
110.29

$$$$
Acrylamide
  ChemBrain IXL

 10  9  0  0  0  0  0  0  0  0  1 V2000
    5.5379   11.5460    0.2090 O   0  0  0  0  0  0  0  0  0  0  0  0
    4.8223   12.5276    0.0962 C   0  0  0  0  0  0  0  0  0  0  0  0
    5.3673   13.8103    0.2296 N   0  0  0  0  0  0  0  0  0  0  0  0
    3.3780   12.3625   -0.1818 C   0  0  0  0  0  0  0  0  0  0  0  0
    2.5880   13.4352   -0.2683 C   0  0  0  0  0  0  0  0  0  0  0  0
    4.7783   14.6224    0.1220 H   0  0  0  0  0  0  0  0  0  0  0  0
    6.3491   13.9225    0.4334 H   0  0  0  0  0  0  0  0  0  0  0  0
    2.9621   11.3715   -0.3150 H   0  0  0  0  0  0  0  0  0  0  0  0
    1.5312   13.3144   -0.4716 H   0  0  0  0  0  0  0  0  0  0  0  0
    3.0040   14.4262   -0.1351 H   0  0  0  0  0  0  0  0  0  0  0  0
  1  2  2  0  0  0  0
  2  3  1  0  0  0  0
  2  4  1  0  0  0  0
  4  5  2  0  0  0  0
  3  6  1  0  0  0  0
  3  7  1  0  0  0  0
  4  8  1  0  0  0  0
  5  9  1  0  0  0  0
  5 10  1  0  0  0  0
M  END
>  <Alias name>
Acrylamide

>  <Cp(sol,298)>   J/mol/K
110.58

$$$$
Semicarbazide
  ChemBrain IXL

 10  9  0  0  0  0  0  0  0  0  1 V2000
    3.5781   13.2282    0.2169 C   0  0  0  0  0  0  0  0  0  0  0  0
    4.7660   13.9669    0.2739 N   0  0  0  0  0  0  0  0  0  0  0  0
    2.3489   13.8612    0.4369 N   0  0  0  0  0  0  0  0  0  0  0  0
    3.6141   12.0329   -0.0246 O   0  0  0  0  0  0  0  0  0  0  0  0
    6.0388   13.3121    0.0425 N   0  0  0  0  0  0  0  0  0  0  0  0
    4.7364   14.9550    0.4761 H   0  0  0  0  0  0  0  0  0  0  0  0
    1.4928   13.3287    0.3963 H   0  0  0  0  0  0  0  0  0  0  0  0
    2.3191   14.8499    0.6362 H   0  0  0  0  0  0  0  0  0  0  0  0
    6.6877   13.9710   -0.3611 H   0  0  0  0  0  0  0  0  0  0  0  0
    5.9084   12.5376   -0.5910 H   0  0  0  0  0  0  0  0  0  0  0  0
  1  2  1  0  0  0  0
  1  3  1  0  0  0  0
  1  4  2  0  0  0  0
  2  5  1  0  0  0  0
  2  6  1  0  0  0  0
  3  7  1  0  0  0  0
  3  8  1  0  0  0  0
  5  9  1  0  0  0  0
  5 10  1  0  0  0  0
M  END
>  <Alias name>
Hydrazinecarboxamide

>  <Cp(sol,298)>   J/mol/K
110.6

$$$$
Oxamide
  ChemBrain IXL

 10  9  0  0  0  0  0  0  0  0  1 V2000
    3.6093   13.6478   -0.1692 C   0  0  0  0  0  0  0  0  0  0  0  0
    4.8545   14.3845    0.1425 C   0  0  0  0  0  0  0  0  0  0  0  0
    2.3670   14.2719   -0.0050 N   0  0  0  0  0  0  0  0  0  0  0  0
    3.6655   12.4966   -0.5691 O   0  0  0  0  0  0  0  0  0  0  0  0
    6.0970   13.7609   -0.0232 N   0  0  0  0  0  0  0  0  0  0  0  0
    4.7983   15.5352    0.5437 O   0  0  0  0  0  0  0  0  0  0  0  0
    1.5180   13.7696   -0.2174 H   0  0  0  0  0  0  0  0  0  0  0  0
    2.3205   15.2241    0.3256 H   0  0  0  0  0  0  0  0  0  0  0  0
    6.9459   14.2630    0.1896 H   0  0  0  0  0  0  0  0  0  0  0  0
    6.1435   12.8092   -0.3553 H   0  0  0  0  0  0  0  0  0  0  0  0
  1  2  1  0  0  0  0
  1  3  1  0  0  0  0
  1  4  2  0  0  0  0
  2  5  1  0  0  0  0
  2  6  2  0  0  0  0
  3  7  1  0  0  0  0
  3  8  1  0  0  0  0
  5  9  1  0  0  0  0
  5 10  1  0  0  0  0
M  END
>  <Alias name>
Oxalamide

>  <Cp(sol,298)>   J/mol/K
110.86

$$$$
Thiosemicarbazide
  ChemBrain IXL

 10  9  0  0  0  0  0  0  0  0  1 V2000
    2.2901   12.1791    0.6766 N   0  0  0  0  0  0  0  0  0  0  0  0
    3.2542   13.0045    0.0857 C   0  0  0  0  0  0  0  0  0  0  0  0
    3.0882   14.7046    0.1641 S   0  0  0  0  0  0  0  0  0  0  0  0
    4.3542   12.4381   -0.5693 N   0  0  0  0  0  0  0  0  0  0  0  0
    5.3694   13.2930   -1.1533 N   0  0  0  0  0  0  0  0  0  0  0  0
    1.4961   12.5873    1.1467 H   0  0  0  0  0  0  0  0  0  0  0  0
    2.3893   11.1759    0.6324 H   0  0  0  0  0  0  0  0  0  0  0  0
    4.4406   11.4349   -0.6351 H   0  0  0  0  0  0  0  0  0  0  0  0
    5.4322   14.1500   -0.6246 H   0  0  0  0  0  0  0  0  0  0  0  0
    6.2601   12.8194   -1.1333 H   0  0  0  0  0  0  0  0  0  0  0  0
  1  2  1  0  0  0  0
  2  3  2  0  0  0  0
  2  4  1  0  0  0  0
  4  5  1  0  0  0  0
  1  6  1  0  0  0  0
  1  7  1  0  0  0  0
  4  8  1  0  0  0  0
  5  9  1  0  0  0  0
  5 10  1  0  0  0  0
M  END
>  <Alias name>
Hydrazinecarbothioamide

>  <Cp(sol,298)>   J/mol/K
110.9

$$$$
Trioxane
  ChemBrain IXL

 12 12  0  0  0  0  0  0  0  0  1 V2000
    3.5218   13.5705   -0.5635 O   0  0  0  0  0  0  0  0  0  0  0  0
    4.8594   12.9648   -0.4947 C   0  0  0  0  0  0  0  0  0  0  0  0
    4.8037   11.5931   -1.0202 O   0  0  0  0  0  0  0  0  0  0  0  0
    3.7733   10.7372   -0.4147 C   0  0  0  0  0  0  0  0  0  0  0  0
    2.4703   11.4140   -0.4860 O   0  0  0  0  0  0  0  0  0  0  0  0
    2.4491   12.7798    0.0570 C   0  0  0  0  0  0  0  0  0  0  0  0
    5.1936   12.9436    0.5352 H   0  0  0  0  0  0  0  0  0  0  0  0
    5.5517   13.5504   -1.0869 H   0  0  0  0  0  0  0  0  0  0  0  0
    4.0250   10.5470    0.6213 H   0  0  0  0  0  0  0  0  0  0  0  0
    3.7223    9.7983   -0.9521 H   0  0  0  0  0  0  0  0  0  0  0  0
    1.4919   13.2388   -0.1575 H   0  0  0  0  0  0  0  0  0  0  0  0
    2.6004   12.7446    1.1288 H   0  0  0  0  0  0  0  0  0  0  0  0
  1  2  1  0  0  0  0
  2  3  1  0  0  0  0
  3  4  1  0  0  0  0
  4  5  1  0  0  0  0
  5  6  1  0  0  0  0
  6  1  1  0  0  0  0
  2  7  1  0  0  0  0
  2  8  1  0  0  0  0
  4  9  1  0  0  0  0
  4 10  1  0  0  0  0
  6 11  1  0  0  0  0
  6 12  1  0  0  0  0
M  END
>  <Alias name>
1,3,5-Trioxane

>  <Cp(sol,298)>   J/mol/K
111.4

$$$$
Iodobenzene
  ChemBrain IXL

 12 12  0  0  0  0  0  0  0  0  1 V2000
    3.3956   13.1928    0.1113 C   0  0  0  0  0  0  0  0  0  0  0  0
    2.7972   14.4329   -0.1122 C   0  0  0  0  0  0  0  0  0  0  0  0
    3.5892   15.5649   -0.3054 C   0  0  0  0  0  0  0  0  0  0  0  0
    4.9797   15.4568   -0.2750 C   0  0  0  0  0  0  0  0  0  0  0  0
    5.5781   14.2166   -0.0515 C   0  0  0  0  0  0  0  0  0  0  0  0
    4.7861   13.0846    0.1417 C   0  0  0  0  0  0  0  0  0  0  0  0
    5.6955   11.2000    0.4815 I   0  0  0  0  0  0  0  0  0  0  0  0
    2.7807   12.3140    0.2613 H   0  0  0  0  0  0  0  0  0  0  0  0
    1.7177   14.5169   -0.1358 H   0  0  0  0  0  0  0  0  0  0  0  0
    3.1246   16.5277   -0.4789 H   0  0  0  0  0  0  0  0  0  0  0  0
    5.5946   16.3356   -0.4250 H   0  0  0  0  0  0  0  0  0  0  0  0
    6.6576   14.1327   -0.0279 H   0  0  0  0  0  0  0  0  0  0  0  0
  1  2  4  0  0  0  0
  2  3  4  0  0  0  0
  3  4  4  0  0  0  0
  4  5  4  0  0  0  0
  5  6  4  0  0  0  0
  6  1  4  0  0  0  0
  6  7  1  0  0  0  0
  1  8  1  0  0  0  0
  2  9  1  0  0  0  0
  3 10  1  0  0  0  0
  4 11  1  0  0  0  0
  5 12  1  0  0  0  0
M  END
>  <Alias name>
Iodobenzene

>  <Cp(sol,298)>   J/mol/K
112.1

$$$$
2-Oxazolidinone
  ChemBrain IXL

 11 11  0  0  0  0  0  0  0  0  1 V2000
    2.7453   11.4627    0.1445 C   0  0  0  0  0  0  0  0  0  0  0  0
    3.2180   12.6879    0.1110 N   0  0  0  0  0  0  0  0  0  0  0  0
    3.7434   10.4919    0.0930 O   0  0  0  0  0  0  0  0  0  0  0  0
    1.5456   11.2075    0.2145 O   0  0  0  0  0  0  0  0  0  0  0  0
    4.6215   12.7232    0.0683 C   0  0  0  0  0  0  0  0  0  0  0  0
    5.0180   11.1927   -0.0077 C   0  0  0  0  0  0  0  0  0  0  0  0
    2.6255   13.5182    0.0997 H   0  0  0  0  0  0  0  0  0  0  0  0
    5.0069   13.1751    0.9699 H   0  0  0  0  0  0  0  0  0  0  0  0
    4.9550   13.2544   -0.8043 H   0  0  0  0  0  0  0  0  0  0  0  0
    5.6566   10.9224    0.8105 H   0  0  0  0  0  0  0  0  0  0  0  0
    5.4802   10.9710   -0.9507 H   0  0  0  0  0  0  0  0  0  0  0  0
  1  2  1  0  0  0  0
  1  3  1  0  0  0  0
  1  4  2  0  0  0  0
  2  5  1  0  0  0  0
  3  6  1  0  0  0  0
  5  6  1  0  0  0  0
  2  7  1  0  0  0  0
  5  8  1  0  0  0  0
  5  9  1  0  0  0  0
  6 10  1  0  0  0  0
  6 11  1  0  0  0  0
M  END
>  <Alias name>
Dimethylene urethane

>  <Cp(sol,298)>   J/mol/K
113.8

$$$$
N-Methylurea
  ChemBrain IXL

 11 10  0  0  0  0  0  0  0  0  1 V2000
    2.3771   11.8380   -0.2377 N   0  0  0  0  0  0  0  0  0  0  0  0
    3.5382   12.5720   -0.5083 C   0  0  0  0  0  0  0  0  0  0  0  0
    3.4850   13.7877   -0.5948 O   0  0  0  0  0  0  0  0  0  0  0  0
    4.7602   11.9108   -0.6797 N   0  0  0  0  0  0  0  0  0  0  0  0
    2.4410   10.3730   -0.1344 C   0  0  0  0  0  0  0  0  0  0  0  0
    1.4964   12.3146   -0.1136 H   0  0  0  0  0  0  0  0  0  0  0  0
    5.5973   12.4399   -0.8734 H   0  0  0  0  0  0  0  0  0  0  0  0
    4.8040   10.9052   -0.6095 H   0  0  0  0  0  0  0  0  0  0  0  0
    3.4604   10.0440   -0.2940 H   0  0  0  0  0  0  0  0  0  0  0  0
    2.1126   10.0660    0.8509 H   0  0  0  0  0  0  0  0  0  0  0  0
    1.7971    9.9298   -0.8839 H   0  0  0  0  0  0  0  0  0  0  0  0
  1  2  1  0  0  0  0
  2  3  2  0  0  0  0
  2  4  1  0  0  0  0
  1  5  1  0  0  0  0
  1  6  1  0  0  0  0
  4  7  1  0  0  0  0
  4  8  1  0  0  0  0
  5  9  1  0  0  0  0
  5 10  1  0  0  0  0
  5 11  1  0  0  0  0
M  END
>  <Alias name>
Methylurea

>  <Cp(sol,298)>   J/mol/K
114.74

$$$$
beta-Alanine
  ChemBrain IXL

 13 12  0  0  0  0  0  0  0  0  1 V2000
    4.4817   12.5914   -0.4268 C   0  0  0  0  0  0  0  0  0  0  0  0
    5.4401   13.4279   -1.1832 C   0  0  0  0  0  0  0  0  0  0  0  0
    6.5129   12.9630   -1.5316 O   0  0  0  0  0  0  0  0  0  0  0  0
    5.0994   14.8189   -1.5148 O   0  5  0  0  0  0  0  0  0  0  0  0
    3.2155   13.4134   -0.1173 C   0  0  0  0  0  0  0  0  0  0  0  0
    2.2637   12.5827    0.6345 N   0  3  0  0  0  0  0  0  0  0  0  0
    2.0141   11.7750    0.0836 H   0  0  0  0  0  0  0  0  0  0  0  0
    2.6892   12.2821    1.4986 H   0  0  0  0  0  0  0  0  0  0  0  0
    1.4347   13.1209    0.8372 H   0  0  0  0  0  0  0  0  0  0  0  0
    4.9381   12.2684    0.5007 H   0  0  0  0  0  0  0  0  0  0  0  0
    4.2138   11.7247   -1.0184 H   0  0  0  0  0  0  0  0  0  0  0  0
    2.7588   13.7360   -1.0448 H   0  0  0  0  0  0  0  0  0  0  0  0
    3.4834   14.2803    0.4739 H   0  0  0  0  0  0  0  0  0  0  0  0
  1  2  1  0  0  0  0
  2  3  2  0  0  0  0
  2  4  1  0  0  0  0
  1  5  1  0  0  0  0
  5  6  1  0  0  0  0
  6  7  1  0  0  0  0
  6  8  1  0  0  0  0
  6  9  1  0  0  0  0
  1 10  1  0  0  0  0
  1 11  1  0  0  0  0
  5 12  1  0  0  0  0
  5 13  1  0  0  0  0
M  END
>  <Alias name>
beta-Alanine

>  <Cp(sol,298)>   J/mol/K
116.4

$$$$
Hydantoin
  ChemBrain IXL

 11 11  0  0  0  0  0  0  0  0  1 V2000
    2.3952   12.1226    0.0000 C   0  0  0  0  0  0  0  0  0  0  0  0
    3.4314   13.0530    0.3135 C   0  0  0  0  0  0  0  0  0  0  0  0
    3.1981   10.9690   -0.2991 N   0  0  0  0  0  0  0  0  0  0  0  0
    4.6193   12.4836    0.2131 N   0  0  0  0  0  0  0  0  0  0  0  0
    3.2563   14.2392    0.6347 O   0  0  0  0  0  0  0  0  0  0  0  0
    4.4771   11.2545   -0.1568 C   0  0  0  0  0  0  0  0  0  0  0  0
    5.4153   10.4629   -0.3509 O   0  0  0  0  0  0  0  0  0  0  0  0
    2.8543   10.0559   -0.5811 H   0  0  0  0  0  0  0  0  0  0  0  0
    5.5186   12.9411    0.4017 H   0  0  0  0  0  0  0  0  0  0  0  0
    1.8238   12.4509   -0.8533 H   0  0  0  0  0  0  0  0  0  0  0  0
    1.7517   11.9583    0.8505 H   0  0  0  0  0  0  0  0  0  0  0  0
  1  2  1  0  0  0  0
  1  3  1  0  0  0  0
  2  4  1  0  0  0  0
  2  5  2  0  0  0  0
  3  6  1  0  0  0  0
  4  6  1  0  0  0  0
  6  7  2  0  0  0  0
  3  8  1  0  0  0  0
  4  9  1  0  0  0  0
  1 10  1  0  0  0  0
  1 11  1  0  0  0  0
M  END
>  <Alias name>
2,4-Imidazolidinedione

>  <Cp(sol,298)>   J/mol/K
117.09

$$$$
2-Mercapto-2-oxazoline
  ChemBrain IXL

 11 11  0  0  0  0  0  0  0  0  1 V2000
    3.2945   13.1271    0.1014 C   0  0  0  0  0  0  0  0  0  0  0  0
    3.9201   11.9771    0.2286 N   0  0  0  0  0  0  0  0  0  0  0  0
    4.1648   14.2001   -0.1043 O   0  0  0  0  0  0  0  0  0  0  0  0
    1.5644   13.2811    0.1824 S   0  0  0  0  0  0  0  0  0  0  0  0
    5.3157   12.1016    0.0928 C   0  0  0  0  0  0  0  0  0  0  0  0
    5.5238   13.6609   -0.0832 C   0  0  0  0  0  0  0  0  0  0  0  0
    3.4427   11.0977    0.4210 H   0  0  0  0  0  0  0  0  0  0  0  0
    5.8104   11.7418    0.9769 H   0  0  0  0  0  0  0  0  0  0  0  0
    5.6510   11.5685   -0.7845 H   0  0  0  0  0  0  0  0  0  0  0  0
    6.0626   14.0643    0.7537 H   0  0  0  0  0  0  0  0  0  0  0  0
    6.0254   13.8773   -1.0071 H   0  0  0  0  0  0  0  0  0  0  0  0
  1  2  1  0  0  0  0
  1  3  1  0  0  0  0
  1  4  2  0  0  0  0
  2  5  1  0  0  0  0
  3  6  1  0  0  0  0
  5  6  1  0  0  0  0
  2  7  1  0  0  0  0
  5  8  1  0  0  0  0
  5  9  1  0  0  0  0
  6 10  1  0  0  0  0
  6 11  1  0  0  0  0
M  END
>  <Alias name>
1,3-Oxazolidine-2-thione

>  <Cp(sol,298)>   J/mol/K
117.1

$$$$
Ethylenecarbonate
  ChemBrain IXL

 10 10  0  0  0  0  0  0  0  0  1 V2000
    2.2983   10.9285   -0.2814 C   0  0  0  0  0  0  0  0  0  0  0  0
    2.3304   12.4562    0.1647 C   0  0  0  0  0  0  0  0  0  0  0  0
    3.5986   10.6796   -0.8549 O   0  0  0  0  0  0  0  0  0  0  0  0
    4.3272   11.8661   -0.7984 C   0  0  0  0  0  0  0  0  0  0  0  0
    3.6376   12.9302   -0.2204 O   0  0  0  0  0  0  0  0  0  0  0  0
    5.4754   11.9652   -1.2205 O   0  0  0  0  0  0  0  0  0  0  0  0
    1.5322   10.7677   -1.0227 H   0  0  0  0  0  0  0  0  0  0  0  0
    2.1439   10.2877    0.5713 H   0  0  0  0  0  0  0  0  0  0  0  0
    1.5690   13.0180   -0.3513 H   0  0  0  0  0  0  0  0  0  0  0  0
    2.2084   12.5404    1.2326 H   0  0  0  0  0  0  0  0  0  0  0  0
  1  2  1  0  0  0  0
  1  3  1  0  0  0  0
  3  4  1  0  0  0  0
  4  5  1  0  0  0  0
  5  2  1  0  0  0  0
  4  6  2  0  0  0  0
  1  7  1  0  0  0  0
  1  8  1  0  0  0  0
  2  9  1  0  0  0  0
  2 10  1  0  0  0  0
M  END
>  <Alias name>
1,3-Dioxolan-2-one

>  <Cp(sol,298)>   J/mol/K
117.12

$$$$
Uracil
  ChemBrain IXL

 12 12  0  0  0  0  0  0  0  0  1 V2000
    4.2562   11.7176    0.0000 N   0  0  0  0  0  0  0  0  0  0  0  0
    2.8959   12.0342    0.0565 C   0  0  0  0  0  0  0  0  0  0  0  0
    5.1946   12.7411   -0.0726 C   0  0  0  0  0  0  0  0  0  0  0  0
    4.7384   14.1423   -0.0876 C   0  0  0  0  0  0  0  0  0  0  0  0
    3.4310   14.4177   -0.0322 C   0  0  0  0  0  0  0  0  0  0  0  0
    2.4839   13.3776    0.0405 N   0  0  0  0  0  0  0  0  0  0  0  0
    2.0673   11.1414    0.1196 O   0  0  0  0  0  0  0  0  0  0  0  0
    6.3867   12.4795   -0.1236 O   0  0  0  0  0  0  0  0  0  0  0  0
    4.5566   10.7514    0.0118 H   0  0  0  0  0  0  0  0  0  0  0  0
    1.5037   13.5982    0.0813 H   0  0  0  0  0  0  0  0  0  0  0  0
    5.4632   14.9461   -0.1434 H   0  0  0  0  0  0  0  0  0  0  0  0
    3.1007   15.4460   -0.0434 H   0  0  0  0  0  0  0  0  0  0  0  0
  1  2  1  0  0  0  0
  1  3  1  0  0  0  0
  3  4  1  0  0  0  0
  4  5  2  0  0  0  0
  5  6  1  0  0  0  0
  6  2  1  0  0  0  0
  2  7  2  0  0  0  0
  3  8  2  0  0  0  0
  1  9  1  0  0  0  0
  6 10  1  0  0  0  0
  4 11  1  0  0  0  0
  5 12  1  0  0  0  0
M  END
>  <Alias name>
Uracil

>  <Cp(sol,298)>   J/mol/K
120.5

$$$$
Alanine
  ChemBrain IXL

 13 12  0  0  0  0  0  0  0  0  1 V2000
    4.6806   10.5065   -0.4979 O   0  0  0  0  0  0  0  0  0  0  0  0
    4.7129   11.6352   -0.0360 C   0  0  0  0  0  0  0  0  0  0  0  0
    5.9991   12.3304    0.1165 O   0  5  0  0  0  0  0  0  0  0  0  0
    3.4571   12.3045    0.3707 C   0  0  0  0  0  0  0  0  0  0  0  0
    2.3534   11.8330   -0.4780 N   0  3  0  0  0  0  0  0  0  0  0  0
    3.6127   13.8293    0.2109 C   0  0  0  0  0  0  0  0  0  0  0  0
    2.2516   10.8346   -0.3734 H   0  0  0  0  0  0  0  0  0  0  0  0
    1.4973   12.2892   -0.2007 H   0  0  0  0  0  0  0  0  0  0  0  0
    2.5538   12.0514   -1.4425 H   0  0  0  0  0  0  0  0  0  0  0  0
    3.2421   12.0701    1.4059 H   0  0  0  0  0  0  0  0  0  0  0  0
    2.6940   14.3191    0.5093 H   0  0  0  0  0  0  0  0  0  0  0  0
    3.8270   14.0638   -0.8245 H   0  0  0  0  0  0  0  0  0  0  0  0
    4.4263   14.1766    0.8356 H   0  0  0  0  0  0  0  0  0  0  0  0
  1  2  2  0  0  0  0
  2  3  1  0  0  0  0
  2  4  1  0  0  0  0
  4  5  1  0  0  0  0
  4  6  1  0  0  0  0
  5  7  1  0  0  0  0
  5  8  1  0  0  0  0
  5  9  1  0  0  0  0
  4 10  1  0  0  0  0
  6 11  1  0  0  0  0
  6 12  1  0  0  0  0
  6 13  1  0  0  0  0
M  END
>  <Alias name>
(L)-Alanine

>  <Cp(sol,298)>   J/mol/K
120.9

$$$$
Squaric acid
  ChemBrain IXL

 10 10  0  0  0  0  0  0  0  0  1 V2000
    4.9746   14.0356    0.0000 C   0  0  0  0  0  0  0  0  0  0  0  0
    3.8513   14.0653    0.0009 C   0  0  0  0  0  0  0  0  0  0  0  0
    4.9965   15.1902   -0.0011 C   0  0  0  0  0  0  0  0  0  0  0  0
    5.8114   13.1436   -0.0018 O   0  0  0  0  0  0  0  0  0  0  0  0
    3.8868   15.2100   -0.0017 C   0  0  0  0  0  0  0  0  0  0  0  0
    2.9551   13.2312    0.0054 O   0  0  0  0  0  0  0  0  0  0  0  0
    6.0791   16.2496   -0.0021 O   0  0  0  0  0  0  0  0  0  0  0  0
    2.8728   16.2491   -0.0040 O   0  0  0  0  0  0  0  0  0  0  0  0
    7.0158   15.9218   -0.0036 H   0  0  0  0  0  0  0  0  0  0  0  0
    1.9452   15.9228   -0.0036 H   0  0  0  0  0  0  0  0  0  0  0  0
  1  2  1  0  0  0  0
  1  3  1  0  0  0  0
  1  4  2  0  0  0  0
  2  5  1  0  0  0  0
  2  6  2  0  0  0  0
  3  7  1  0  0  0  0
  3  5  2  0  0  0  0
  7  9  1  0  0  0  0
  5  8  1  0  0  0  0
  8 10  1  0  0  0  0
M  END
>  <Alias name>
Squaric acid

>  <Cp(sol,298)>   J/mol/K
121.8

$$$$
Propylenecarbonate
  ChemBrain IXL

 13 13  0  0  0  0  0  0  0  0  1 V2000
    2.8339   12.0560   -0.6244 C   0  0  0  0  0  0  0  0  0  0  0  0
    2.3811   13.0262    0.5532 C   0  0  0  0  0  0  0  0  0  0  0  0
    4.1218   12.5337   -1.0215 O   0  0  0  0  0  0  0  0  0  0  0  0
    4.5255   13.4842   -0.0945 C   0  0  0  0  0  0  0  0  0  0  0  0
    3.5402   13.8282    0.8305 O   0  0  0  0  0  0  0  0  0  0  0  0
    5.6508   13.9688   -0.0873 O   0  0  0  0  0  0  0  0  0  0  0  0
    2.9960   10.6410   -0.0999 C   0  0  0  0  0  0  0  0  0  0  0  0
    2.1393   12.0938   -1.4499 H   0  0  0  0  0  0  0  0  0  0  0  0
    1.5660   13.6572    0.2304 H   0  0  0  0  0  0  0  0  0  0  0  0
    2.1036   12.4613    1.4252 H   0  0  0  0  0  0  0  0  0  0  0  0
    3.3234    9.9958   -0.9047 H   0  0  0  0  0  0  0  0  0  0  0  0
    3.7439   10.6384    0.6902 H   0  0  0  0  0  0  0  0  0  0  0  0
    2.0587   10.2913    0.2891 H   0  0  0  0  0  0  0  0  0  0  0  0
  1  2  1  0  0  0  0
  1  3  1  0  0  0  0
  3  4  1  0  0  0  0
  4  5  1  0  0  0  0
  5  2  1  0  0  0  0
  4  6  2  0  0  0  0
  1  7  1  0  0  0  0
  1  8  1  0  0  0  0
  2  9  1  0  0  0  0
  2 10  1  0  0  0  0
  7 11  1  0  0  0  0
  7 12  1  0  0  0  0
  7 13  1  0  0  0  0
M  END
>  <Alias name>
Propylenecarbonate

>  <Cp(sol,298)>   J/mol/K
122.51

$$$$
1,3-Dithiane
  ChemBrain IXL

 14 14  0  0  0  0  0  0  0  0  1 V2000
    3.7098   13.6861    0.3008 C   0  0  0  0  0  0  0  0  0  0  0  0
    5.3437   12.8942    0.3976 S   0  0  0  0  0  0  0  0  0  0  0  0
    5.0825   11.5697   -0.8100 C   0  0  0  0  0  0  0  0  0  0  0  0
    3.7971   10.4335   -0.2285 S   0  0  0  0  0  0  0  0  0  0  0  0
    2.3867   11.5809   -0.2349 C   0  0  0  0  0  0  0  0  0  0  0  0
    2.6037   12.7216    0.7844 C   0  0  0  0  0  0  0  0  0  0  0  0
    3.5100   13.9839   -0.7211 H   0  0  0  0  0  0  0  0  0  0  0  0
    3.7095   14.5643    0.9344 H   0  0  0  0  0  0  0  0  0  0  0  0
    6.0072   11.0202   -0.9346 H   0  0  0  0  0  0  0  0  0  0  0  0
    4.7886   11.9964   -1.7610 H   0  0  0  0  0  0  0  0  0  0  0  0
    2.2625   11.9990   -1.2262 H   0  0  0  0  0  0  0  0  0  0  0  0
    1.4916   11.0352    0.0363 H   0  0  0  0  0  0  0  0  0  0  0  0
    1.6794   13.2761    0.8882 H   0  0  0  0  0  0  0  0  0  0  0  0
    2.8784   12.3045    1.7454 H   0  0  0  0  0  0  0  0  0  0  0  0
  1  2  1  0  0  0  0
  2  3  1  0  0  0  0
  3  4  1  0  0  0  0
  4  5  1  0  0  0  0
  5  6  1  0  0  0  0
  6  1  1  0  0  0  0
  1  7  1  0  0  0  0
  1  8  1  0  0  0  0
  3  9  1  0  0  0  0
  3 10  1  0  0  0  0
  5 11  1  0  0  0  0
  5 12  1  0  0  0  0
  6 13  1  0  0  0  0
  6 14  1  0  0  0  0
M  END
>  <Alias name>
1,3-Dithiane

>  <Cp(sol,298)>   J/mol/K
123.84

$$$$
Succinimide
  ChemBrain IXL

 12 12  0  0  0  0  0  0  0  0  1 V2000
    2.7380   11.2455    0.3423 C   0  0  0  0  0  0  0  0  0  0  0  0
    2.2540   12.5347    0.0651 C   0  0  0  0  0  0  0  0  0  0  0  0
    2.0172   10.2628    0.5165 O   0  0  0  0  0  0  0  0  0  0  0  0
    3.5614   13.3869    0.0719 C   0  0  0  0  0  0  0  0  0  0  0  0
    4.5553   12.4051    0.2178 C   0  0  0  0  0  0  0  0  0  0  0  0
    4.0475   11.2095    0.3950 N   0  0  0  0  0  0  0  0  0  0  0  0
    5.7635   12.6389    0.1826 O   0  0  0  0  0  0  0  0  0  0  0  0
    4.6091   10.3467    0.5560 H   0  0  0  0  0  0  0  0  0  0  0  0
    1.7959   12.5459   -0.9129 H   0  0  0  0  0  0  0  0  0  0  0  0
    1.5689   12.8515    0.8210 H   0  0  0  0  0  0  0  0  0  0  0  0
    3.5807   14.0498    0.9243 H   0  0  0  0  0  0  0  0  0  0  0  0
    3.6914   13.9229   -0.8428 H   0  0  0  0  0  0  0  0  0  0  0  0
  1  2  1  0  0  0  0
  1  3  2  0  0  0  0
  2  4  1  0  0  0  0
  4  5  1  0  0  0  0
  5  6  1  0  0  0  0
  5  7  2  0  0  0  0
  1  6  1  0  0  0  0
  6  8  1  0  0  0  0
  2  9  1  0  0  0  0
  2 10  1  0  0  0  0
  4 11  1  0  0  0  0
  4 12  1  0  0  0  0
M  END
>  <Alias name>
2,5-Pyrrolidinedione

>  <Cp(sol,298)>   J/mol/K
123.88

$$$$
Dibromoacetic acid
  ChemBrain IXL

  8  7  0  0  0  0  0  0  0  0  1 V2000
    4.6687   12.9687   -0.1037 C   0  0  0  0  0  0  0  0  0  0  0  0
    3.4936   12.1826   -0.5413 C   0  0  0  0  0  0  0  0  0  0  0  0
    3.6106   10.9918   -0.7793 O   0  0  0  0  0  0  0  0  0  0  0  0
    2.1855   12.8367   -0.6893 O   0  0  0  0  0  0  0  0  0  0  0  0
    6.2684   12.2195   -0.8789 Br  0  0  0  0  0  0  0  0  0  0  0  0
    4.4700   14.7983   -0.6821 Br  0  0  0  0  0  0  0  0  0  0  0  0
    1.4568   12.2464   -0.9841 H   0  0  0  0  0  0  0  0  0  0  0  0
    4.7421   12.9375    0.9763 H   0  0  0  0  0  0  0  0  0  0  0  0
  1  2  1  0  0  0  0
  2  3  2  0  0  0  0
  2  4  1  0  0  0  0
  1  5  1  0  0  0  0
  1  6  1  0  0  0  0
  4  7  1  0  0  0  0
  1  8  1  0  0  0  0
M  END
>  <Alias name>
Dibromoacetic acid

>  <Cp(sol,298)>   J/mol/K
124.7

$$$$
3-Amino-5-methylisoxazole
  ChemBrain IXL

 13 13  0  0  0  0  0  0  0  0  1 V2000
    4.6277   15.2543    0.6285 C   0  0  0  0  0  0  0  0  0  0  0  0
    5.8831   15.9644    0.9000 N   0  0  0  0  0  0  0  0  0  0  0  0
    4.5370   13.9081    0.4074 C   0  0  0  0  0  0  0  0  0  0  0  0
    3.5041   15.7367    0.5593 N   0  0  0  0  0  0  0  0  0  0  0  0
    3.3497   13.6158    0.2096 C   0  0  0  0  0  0  0  0  0  0  0  0
    2.5679   14.7842    0.2910 O   0  0  0  0  0  0  0  0  0  0  0  0
    2.8633   12.1889   -0.0749 C   0  0  0  0  0  0  0  0  0  0  0  0
    6.7878   15.4519    0.9363 H   0  0  0  0  0  0  0  0  0  0  0  0
    5.8768   16.9713    1.0558 H   0  0  0  0  0  0  0  0  0  0  0  0
    5.3846   13.1814    0.4030 H   0  0  0  0  0  0  0  0  0  0  0  0
    1.8125   12.1884   -0.2098 H   0  0  0  0  0  0  0  0  0  0  0  0
    3.3400   11.8096   -0.9886 H   0  0  0  0  0  0  0  0  0  0  0  0
    3.1141   11.5357    0.7715 H   0  0  0  0  0  0  0  0  0  0  0  0
  1  2  1  0  0  0  0
  1  3  1  0  0  0  0
  4  1  2  0  0  0  0
  3  5  2  0  0  0  0
  6  4  1  0  0  0  0
  5  6  1  0  0  0  0
  5  7  1  0  0  0  0
  2  8  1  0  0  0  0
  2  9  1  0  0  0  0
  3 10  1  0  0  0  0
  7 11  1  0  0  0  0
  7 12  1  0  0  0  0
  7 13  1  0  0  0  0
M  END
>  <Alias name>
3-Amino-5-methylisoxazole

>  <Cp(sol,298)>   J/mol/K
125.1

$$$$
1,3-Thiazolidine-2-thione
  ChemBrain IXL

 10 10  0  0  0  0  0  0  0  0  1 V2000
    2.7775   12.7861   -0.2394 C   0  0  0  0  0  0  0  0  0  0  0  0
    2.3260   11.1675    0.1019 S   0  0  0  0  0  0  0  0  0  0  0  0
    4.1698   13.0276   -0.3696 O   0  0  0  0  0  0  0  0  0  0  0  0
    1.6015   14.0271   -0.4105 S   0  0  0  0  0  0  0  0  0  0  0  0
    3.9898   10.5396    0.0697 C   0  0  0  0  0  0  0  0  0  0  0  0
    4.9771   11.7852   -0.1231 C   0  0  0  0  0  0  0  0  0  0  0  0
    4.2097   10.0342    1.0016 H   0  0  0  0  0  0  0  0  0  0  0  0
    4.1029    9.8510   -0.7581 H   0  0  0  0  0  0  0  0  0  0  0  0
    5.5692   11.9172    0.7706 H   0  0  0  0  0  0  0  0  0  0  0  0
    5.6258   11.6055   -0.9660 H   0  0  0  0  0  0  0  0  0  0  0  0
  1  2  1  0  0  0  0
  1  3  1  0  0  0  0
  1  4  2  0  0  0  0
  2  5  1  0  0  0  0
  3  6  1  0  0  0  0
  5  6  1  0  0  0  0
  5  7  1  0  0  0  0
  5  8  1  0  0  0  0
  6  9  1  0  0  0  0
  6 10  1  0  0  0  0
M  END
>  <Alias name>
1,3-Thiazolidine-2-thione

>  <Cp(sol,298)>   J/mol/K
125.3

$$$$
2-Mercapto-2-thiazoline
  ChemBrain IXL

 11 11  0  0  0  0  0  0  0  0  1 V2000
    2.8668   11.7189    0.5030 C   0  0  0  0  0  0  0  0  0  0  0  0
    4.1159   11.6633    0.0153 N   0  0  0  0  0  0  0  0  0  0  0  0
    2.2862   13.2958    0.8065 S   0  0  0  0  0  0  0  0  0  0  0  0
    1.9099   10.3106    0.8064 S   0  0  0  0  0  0  0  0  0  0  0  0
    4.8461   12.9327   -0.0404 C   0  0  0  0  0  0  0  0  0  0  0  0
    3.7929   14.0976    0.2505 C   0  0  0  0  0  0  0  0  0  0  0  0
    4.5163   10.7954   -0.3120 H   0  0  0  0  0  0  0  0  0  0  0  0
    5.6156   12.9357    0.7193 H   0  0  0  0  0  0  0  0  0  0  0  0
    5.2848   13.0585   -1.0144 H   0  0  0  0  0  0  0  0  0  0  0  0
    4.1692   14.7587    1.0206 H   0  0  0  0  0  0  0  0  0  0  0  0
    3.5982   14.6529   -0.6602 H   0  0  0  0  0  0  0  0  0  0  0  0
  1  2  1  0  0  0  0
  1  3  1  0  0  0  0
  1  4  2  0  0  0  0
  2  5  1  0  0  0  0
  3  6  1  0  0  0  0
  5  6  1  0  0  0  0
  2  7  1  0  0  0  0
  5  8  1  0  0  0  0
  5  9  1  0  0  0  0
  6 10  1  0  0  0  0
  6 11  1  0  0  0  0
M  END
>  <Alias name>
2-Mercapto-2-thiazoline

>  <Cp(sol,298)>   J/mol/K
125.3

$$$$
Thiocarbohydrazide
  ChemBrain IXL

 12 11  0  0  0  0  0  0  0  0  1 V2000
    4.2686   13.8302   -0.1138 C   0  0  0  0  0  0  0  0  0  0  0  0
    3.3720   14.8930   -0.2772 N   0  0  0  0  0  0  0  0  0  0  0  0
    5.6479   14.0694   -0.1288 N   0  0  0  0  0  0  0  0  0  0  0  0
    3.6789   12.2399    0.1040 S   0  0  0  0  0  0  0  0  0  0  0  0
    1.9446   14.6598   -0.1733 N   0  0  0  0  0  0  0  0  0  0  0  0
    6.1473   15.4258   -0.2444 N   0  0  0  0  0  0  0  0  0  0  0  0
    3.7191   15.8211   -0.4672 H   0  0  0  0  0  0  0  0  0  0  0  0
    6.2945   13.2979   -0.0591 H   0  0  0  0  0  0  0  0  0  0  0  0
    1.7737   13.9004    0.4687 H   0  0  0  0  0  0  0  0  0  0  0  0
    1.4912   15.4951    0.1655 H   0  0  0  0  0  0  0  0  0  0  0  0
    7.0389   15.4969    0.2226 H   0  0  0  0  0  0  0  0  0  0  0  0
    5.4920   16.0630    0.1828 H   0  0  0  0  0  0  0  0  0  0  0  0
  1  2  1  0  0  0  0
  1  3  1  0  0  0  0
  1  4  2  0  0  0  0
  2  5  1  0  0  0  0
  3  6  1  0  0  0  0
  2  7  1  0  0  0  0
  3  8  1  0  0  0  0
  5  9  1  0  0  0  0
  5 10  1  0  0  0  0
  6 11  1  0  0  0  0
  6 12  1  0  0  0  0
M  END
>  <Alias name>
Carbonothioic dihydrazide

>  <Cp(sol,298)>   J/mol/K
125.3

$$$$
Dimethylsulfone
  ChemBrain IXL

 11 10  0  0  0  0  0  0  0  0  1 V2000
    3.5394   11.0373   -0.1397 S   0  0  0  0  0  0  0  0  0  0  0  0
    2.1466   11.8118    0.7331 C   0  0  0  0  0  0  0  0  0  0  0  0
    4.6190   12.3287   -0.8239 C   0  0  0  0  0  0  0  0  0  0  0  0
    4.2842   10.2282    0.7744 O   0  0  0  0  0  0  0  0  0  0  0  0
    3.0410   10.2203   -1.2023 O   0  0  0  0  0  0  0  0  0  0  0  0
    1.5825   12.4245    0.0408 H   0  0  0  0  0  0  0  0  0  0  0  0
    1.5031   11.0420    1.1409 H   0  0  0  0  0  0  0  0  0  0  0  0
    2.5240   12.4305    1.5379 H   0  0  0  0  0  0  0  0  0  0  0  0
    4.9964   12.9474   -0.0191 H   0  0  0  0  0  0  0  0  0  0  0  0
    4.0549   12.9414   -1.5162 H   0  0  0  0  0  0  0  0  0  0  0  0
    5.4491   11.8671   -1.3441 H   0  0  0  0  0  0  0  0  0  0  0  0
  1  2  1  0  0  0  0
  1  3  1  0  0  0  0
  1  4  2  0  0  0  0
  1  5  2  0  0  0  0
  2  6  1  0  0  0  0
  2  7  1  0  0  0  0
  2  8  1  0  0  0  0
  3  9  1  0  0  0  0
  3 10  1  0  0  0  0
  3 11  1  0  0  0  0
M  END
>  <Alias name>
Dimethyl sulfone

>  <Cp(sol,298)>   J/mol/K
125.35

$$$$
2-Naphthylamine
  ChemBrain IXL

 20 21  0  0  0  0  0  0  0  0  1 V2000
    3.4586   15.4579    0.0000 C   0  0  0  0  0  0  0  0  0  0  0  0
    2.5254   16.4948    0.0000 C   0  0  0  0  0  0  0  0  0  0  0  0
    2.9567   17.8214    0.0000 C   0  0  0  0  0  0  0  0  0  0  0  0
    4.3213   18.1112    0.0000 C   0  0  0  0  0  0  0  0  0  0  0  0
    5.2545   17.0743    0.0001 C   0  0  0  0  0  0  0  0  0  0  0  0
    4.8232   15.7477    0.0001 C   0  0  0  0  0  0  0  0  0  0  0  0
    6.6191   17.3641    0.0001 C   0  0  0  0  0  0  0  0  0  0  0  0
    7.0504   18.6908    0.0001 C   0  0  0  0  0  0  0  0  0  0  0  0
    6.1172   19.7276    0.0001 C   0  0  0  0  0  0  0  0  0  0  0  0
    4.7526   19.4378    0.0001 C   0  0  0  0  0  0  0  0  0  0  0  0
    8.4199   18.9816    0.0001 N   0  0  0  0  0  0  0  0  0  0  0  0
    8.7319   19.9411    0.0001 H   0  0  0  0  0  0  0  0  0  0  0  0
    9.0949   18.2316    0.0001 H   0  0  0  0  0  0  0  0  0  0  0  0
    3.1238   14.4280    0.0000 H   0  0  0  0  0  0  0  0  0  0  0  0
    1.4660   16.2698    0.0000 H   0  0  0  0  0  0  0  0  0  0  0  0
    2.2322   18.6264    0.0000 H   0  0  0  0  0  0  0  0  0  0  0  0
    5.5477   14.9427    0.0001 H   0  0  0  0  0  0  0  0  0  0  0  0
    7.3436   16.5592    0.0002 H   0  0  0  0  0  0  0  0  0  0  0  0
    6.4520   20.7576    0.0001 H   0  0  0  0  0  0  0  0  0  0  0  0
    4.0281   20.2428    0.0000 H   0  0  0  0  0  0  0  0  0  0  0  0
  1  2  4  0  0  0  0
  2  3  4  0  0  0  0
  3  4  4  0  0  0  0
  4  5  4  0  0  0  0
  5  6  4  0  0  0  0
  6  1  4  0  0  0  0
  5  7  4  0  0  0  0
  7  8  4  0  0  0  0
  8  9  4  0  0  0  0
  9 10  4  0  0  0  0
 10  4  4  0  0  0  0
 11 12  1  0  0  0  0
 11 13  1  0  0  0  0
 11  8  1  0  0  0  0
  1 14  1  0  0  0  0
  2 15  1  0  0  0  0
  3 16  1  0  0  0  0
  6 17  1  0  0  0  0
  7 18  1  0  0  0  0
  9 19  1  0  0  0  0
 10 20  1  0  0  0  0
M  END
>  <Alias name>
2-Naphthylamine

>  <Cp(sol,298)>   J/mol/K
125.9

$$$$
Phenol
  ChemBrain IXL

 13 13  0  0  0  0  0  0  0  0  1 V2000
    3.0048   15.7310    0.0000 C   0  0  0  0  0  0  0  0  0  0  0  0
    2.5457   14.4137   -0.0009 C   0  0  0  0  0  0  0  0  0  0  0  0
    3.4570   13.3575   -0.0033 C   0  0  0  0  0  0  0  0  0  0  0  0
    4.8274   13.6186   -0.0046 C   0  0  0  0  0  0  0  0  0  0  0  0
    5.2864   14.9359   -0.0036 C   0  0  0  0  0  0  0  0  0  0  0  0
    4.3751   15.9921   -0.0015 C   0  0  0  0  0  0  0  0  0  0  0  0
    6.7305   15.2110   -0.0049 O   0  0  0  0  0  0  0  0  0  0  0  0
    7.3053   14.4136   -0.0038 H   0  0  0  0  0  0  0  0  0  0  0  0
    2.2973   16.5510    0.0018 H   0  0  0  0  0  0  0  0  0  0  0  0
    1.4819   14.2110    0.0003 H   0  0  0  0  0  0  0  0  0  0  0  0
    3.1006   12.3348   -0.0041 H   0  0  0  0  0  0  0  0  0  0  0  0
    5.5348   12.7986   -0.0065 H   0  0  0  0  0  0  0  0  0  0  0  0
    4.7315   17.0148   -0.0009 H   0  0  0  0  0  0  0  0  0  0  0  0
  1  2  4  0  0  0  0
  2  3  4  0  0  0  0
  3  4  4  0  0  0  0
  4  5  4  0  0  0  0
  5  6  4  0  0  0  0
  6  1  4  0  0  0  0
  5  7  1  0  0  0  0
  7  8  1  0  0  0  0
  1  9  1  0  0  0  0
  2 10  1  0  0  0  0
  3 11  1  0  0  0  0
  4 12  1  0  0  0  0
  6 13  1  0  0  0  0
M  END
>  <Alias name>
Phenol

>  <Cp(sol,298)>   J/mol/K
127.44

$$$$
Lactic acid
  ChemBrain IXL

 12 11  0  0  0  0  0  0  0  0  1 V2000
    2.9174   11.5674   -0.2047 C   0  0  0  0  0  0  0  0  0  0  0  0
    3.3843   12.8722    0.4691 C   0  0  0  0  0  0  0  0  0  0  0  0
    4.5072   13.4511   -0.3018 C   0  0  0  0  0  0  0  0  0  0  0  0
    4.6271   14.6621   -0.3889 O   0  0  0  0  0  0  0  0  0  0  0  0
    5.4782   12.5670   -0.9624 O   0  0  0  0  0  0  0  0  0  0  0  0
    2.2701   13.8303    0.5063 O   0  0  0  0  0  0  0  0  0  0  0  0
    6.1927   13.0289   -1.4548 H   0  0  0  0  0  0  0  0  0  0  0  0
    1.4770   13.5262    1.0011 H   0  0  0  0  0  0  0  0  0  0  0  0
    3.7387   10.8620   -0.2334 H   0  0  0  0  0  0  0  0  0  0  0  0
    2.5888   11.7801   -1.2145 H   0  0  0  0  0  0  0  0  0  0  0  0
    2.0967   11.1430    0.3602 H   0  0  0  0  0  0  0  0  0  0  0  0
    3.7116   12.6597    1.4794 H   0  0  0  0  0  0  0  0  0  0  0  0
  1  2  1  0  0  0  0
  3  4  2  0  0  0  0
  3  5  1  0  0  0  0
  3  2  1  0  0  0  0
  2  6  1  0  0  0  0
  5  7  1  0  0  0  0
  6  8  1  0  0  0  0
  1  9  1  0  0  0  0
  1 10  1  0  0  0  0
  1 11  1  0  0  0  0
  2 12  1  0  0  0  0
M  END
>  <Alias name>
Lactic acid

>  <Cp(sol,298)>   J/mol/K
127.6

$$$$
Malonic acid
  ChemBrain IXL

 11 10  0  0  0  0  0  0  0  0  1 V2000
    3.6128   11.7919    0.0000 C   0  0  0  0  0  0  0  0  0  0  0  0
    2.1554   11.8518    0.2502 C   0  0  0  0  0  0  0  0  0  0  0  0
    1.5021   10.8226    0.2996 O   0  0  0  0  0  0  0  0  0  0  0  0
    1.4948   13.1514    0.4391 O   0  0  0  0  0  0  0  0  0  0  0  0
    4.1298   13.1588   -0.2339 C   0  0  0  0  0  0  0  0  0  0  0  0
    3.4017   14.1233   -0.0667 O   0  0  0  0  0  0  0  0  0  0  0  0
    5.5207   13.3544   -0.6677 O   0  0  0  0  0  0  0  0  0  0  0  0
    2.0872   13.9327    0.3683 H   0  0  0  0  0  0  0  0  0  0  0  0
    6.0414   12.5280   -0.7783 H   0  0  0  0  0  0  0  0  0  0  0  0
    4.1094   11.3605    0.8604 H   0  0  0  0  0  0  0  0  0  0  0  0
    3.8045   11.1793   -0.8722 H   0  0  0  0  0  0  0  0  0  0  0  0
  1  2  1  0  0  0  0
  2  3  2  0  0  0  0
  2  4  1  0  0  0  0
  5  6  2  0  0  0  0
  5  7  1  0  0  0  0
  5  1  1  0  0  0  0
  4  8  1  0  0  0  0
  7  9  1  0  0  0  0
  1 10  1  0  0  0  0
  1 11  1  0  0  0  0
M  END
>  <Alias name>
Malonic acid

>  <Cp(sol,298)>   J/mol/K
127.63

$$$$
1H-Indazole
  ChemBrain IXL

 15 16  0  0  0  0  0  0  0  0  1 V2000
    2.7258   13.5709    0.2900 C   0  0  0  0  0  0  0  0  0  0  0  0
    2.5535   14.9395    0.1047 C   0  0  0  0  0  0  0  0  0  0  0  0
    3.6726   15.7522   -0.0845 C   0  0  0  0  0  0  0  0  0  0  0  0
    4.9251   15.1761   -0.0835 C   0  0  0  0  0  0  0  0  0  0  0  0
    5.0898   13.9423    0.0828 C   0  0  0  0  0  0  0  0  0  0  0  0
    4.0194   13.0528    0.2804 C   0  0  0  0  0  0  0  0  0  0  0  0
    6.4418   13.7141    0.0272 C   0  0  0  0  0  0  0  0  0  0  0  0
    6.9864   14.7580   -0.1580 N   0  0  0  0  0  0  0  0  0  0  0  0
    6.1191   15.7110   -0.2381 N   0  0  0  0  0  0  0  0  0  0  0  0
    6.3215   16.6665   -0.3884 H   0  0  0  0  0  0  0  0  0  0  0  0
    1.8603   12.9175    0.4400 H   0  0  0  0  0  0  0  0  0  0  0  0
    1.5595   15.3689    0.1075 H   0  0  0  0  0  0  0  0  0  0  0  0
    3.5643   16.8081   -0.2286 H   0  0  0  0  0  0  0  0  0  0  0  0
    4.1835   11.9799    0.4240 H   0  0  0  0  0  0  0  0  0  0  0  0
    6.9281   12.7316    0.1364 H   0  0  0  0  0  0  0  0  0  0  0  0
  1  2  4  0  0  0  0
  2  3  4  0  0  0  0
  3  4  4  0  0  0  0
  4  5  4  0  0  0  0
  5  6  4  0  0  0  0
  6  1  4  0  0  0  0
  5  7  1  0  0  0  0
  7  8  2  0  0  0  0
  8  9  1  0  0  0  0
  9  4  1  0  0  0  0
  9 10  1  0  0  0  0
  1 11  1  0  0  0  0
  2 12  1  0  0  0  0
  3 13  1  0  0  0  0
  6 14  1  0  0  0  0
  7 15  1  0  0  0  0
M  END
>  <Alias name>
1H-Indazole

>  <Cp(sol,298)>   J/mol/K
128.8

$$$$
Benzimidazole
  ChemBrain IXL

 15 16  0  0  0  0  0  0  0  0  1 V2000
    2.5720   15.2391   -0.1286 C   0  0  0  0  0  0  0  0  0  0  0  0
    2.5023   16.6333   -0.0968 C   0  0  0  0  0  0  0  0  0  0  0  0
    3.6974   17.3749   -0.0485 C   0  0  0  0  0  0  0  0  0  0  0  0
    4.9295   16.6710   -0.0221 C   0  0  0  0  0  0  0  0  0  0  0  0
    4.9841   15.3988   -0.0537 C   0  0  0  0  0  0  0  0  0  0  0  0
    3.8294   14.6113   -0.1153 C   0  0  0  0  0  0  0  0  0  0  0  0
    6.2965   15.0601   -0.0110 N   0  0  0  0  0  0  0  0  0  0  0  0
    6.1794   17.0669    0.0406 N   0  0  0  0  0  0  0  0  0  0  0  0
    6.9872   16.0495    0.0481 C   0  0  0  0  0  0  0  0  0  0  0  0
    6.4866   18.0711    0.1046 H   0  0  0  0  0  0  0  0  0  0  0  0
    1.6523   14.6449   -0.1638 H   0  0  0  0  0  0  0  0  0  0  0  0
    1.5231   17.1363   -0.1070 H   0  0  0  0  0  0  0  0  0  0  0  0
    3.6591   18.4753   -0.0274 H   0  0  0  0  0  0  0  0  0  0  0  0
    3.8992   13.5326   -0.1445 H   0  0  0  0  0  0  0  0  0  0  0  0
    8.1161   16.0826    0.0997 H   0  0  0  0  0  0  0  0  0  0  0  0
  1  2  4  0  0  0  0
  2  3  4  0  0  0  0
  3  4  4  0  0  0  0
  4  5  4  0  0  0  0
  5  6  4  0  0  0  0
  6  1  4  0  0  0  0
  5  7  1  0  0  0  0
  4  8  1  0  0  0  0
  7  9  2  0  0  0  0
  9  8  1  0  0  0  0
  8 10  1  0  0  0  0
  1 11  1  0  0  0  0
  2 12  1  0  0  0  0
  3 13  1  0  0  0  0
  6 14  1  0  0  0  0
  9 15  1  0  0  0  0
M  END
>  <Alias name>
Benzimidazole

>  <Cp(sol,298)>   J/mol/K
128.8

$$$$
N-Methylglycine
  ChemBrain IXL

 13 12  0  0  0  0  0  0  0  0  1 V2000
    6.2845   13.2962   -1.4543 O   0  0  0  0  0  0  0  0  0  0  0  0
    5.3476   12.8057   -0.8460 C   0  0  0  0  0  0  0  0  0  0  0  0
    5.3268   11.3624   -0.5679 O   0  5  0  0  0  0  0  0  0  0  0  0
    4.2321   13.6637   -0.3881 C   0  0  0  0  0  0  0  0  0  0  0  0
    3.2358   12.8400    0.3119 N   0  3  0  0  0  0  0  0  0  0  0  0
    2.1278   13.6923    0.7667 C   0  0  0  0  0  0  0  0  0  0  0  0
    3.6668   12.3952    1.1084 H   0  0  0  0  0  0  0  0  0  0  0  0
    2.8814   12.1345   -0.3164 H   0  0  0  0  0  0  0  0  0  0  0  0
    3.7694   14.1411   -1.2430 H   0  0  0  0  0  0  0  0  0  0  0  0
    4.6124   14.4210    0.2863 H   0  0  0  0  0  0  0  0  0  0  0  0
    1.3938   13.0855    1.2824 H   0  0  0  0  0  0  0  0  0  0  0  0
    2.5081   14.4496    1.4411 H   0  0  0  0  0  0  0  0  0  0  0  0
    1.6651   14.1697   -0.0882 H   0  0  0  0  0  0  0  0  0  0  0  0
  1  2  2  0  0  0  0
  2  3  1  0  0  0  0
  2  4  1  0  0  0  0
  4  5  1  0  0  0  0
  6  5  1  0  0  0  0
  5  7  1  0  0  0  0
  5  8  1  0  0  0  0
  4  9  1  0  0  0  0
  4 10  1  0  0  0  0
  6 11  1  0  0  0  0
  6 12  1  0  0  0  0
  6 13  1  0  0  0  0
M  END
>  <Alias name>
Sarcosine

>  <Cp(sol,298)>   J/mol/K
128.9

$$$$
Nortricyclene
  ChemBrain IXL

 17 19  0  0  0  0  0  0  0  0  1 V2000
    2.4507   10.6812   -0.1387 C   0  0  0  0  0  0  0  0  0  0  0  0
    2.5360   11.6362    1.0767 C   0  0  0  0  0  0  0  0  0  0  0  0
    3.6244   12.6630    0.6939 C   0  0  0  0  0  0  0  0  0  0  0  0
    4.5275   11.7497   -0.1382 C   0  0  0  0  0  0  0  0  0  0  0  0
    4.7258   10.5706    0.8168 C   0  0  0  0  0  0  0  0  0  0  0  0
    3.2440   10.2602    1.1223 C   0  0  0  0  0  0  0  0  0  0  0  0
    3.5262   11.1640   -1.1364 C   0  0  0  0  0  0  0  0  0  0  0  0
    1.5506   10.1242   -0.3672 H   0  0  0  0  0  0  0  0  0  0  0  0
    1.6205   11.8275    1.6224 H   0  0  0  0  0  0  0  0  0  0  0  0
    4.1396   13.0382    1.5694 H   0  0  0  0  0  0  0  0  0  0  0  0
    3.2165   13.4683    0.0955 H   0  0  0  0  0  0  0  0  0  0  0  0
    5.4226   12.1966   -0.5522 H   0  0  0  0  0  0  0  0  0  0  0  0
    5.2602   10.8700    1.7100 H   0  0  0  0  0  0  0  0  0  0  0  0
    5.2105    9.7378    0.3225 H   0  0  0  0  0  0  0  0  0  0  0  0
    2.8607    9.5282    1.8221 H   0  0  0  0  0  0  0  0  0  0  0  0
    3.9550   10.3365   -1.6880 H   0  0  0  0  0  0  0  0  0  0  0  0
    3.1365   11.9262   -1.7998 H   0  0  0  0  0  0  0  0  0  0  0  0
  1  2  1  0  0  0  0
  2  3  1  0  0  0  0
  3  4  1  0  0  0  0
  4  5  1  0  0  0  0
  5  6  1  0  0  0  0
  1  6  1  0  0  0  0
  1  7  1  0  0  0  0
  4  7  1  0  0  0  0
  2  6  1  0  0  0  0
  1  8  1  0  0  0  0
  2  9  1  0  0  0  0
  3 10  1  0  0  0  0
  3 11  1  0  0  0  0
  4 12  1  0  0  0  0
  5 13  1  0  0  0  0
  5 14  1  0  0  0  0
  6 15  1  0  0  0  0
  7 16  1  0  0  0  0
  7 17  1  0  0  0  0
M  END
>  <Alias name>
Nortricyclene

>  <Cp(sol,298)>   J/mol/K
129

$$$$
para-Quinone
  ChemBrain IXL

 12 12  0  0  0  0  0  0  0  0  1 V2000
    3.9963   11.6257   -0.5709 C   0  0  0  0  0  0  0  0  0  0  0  0
    2.6730   12.1672   -0.1889 C   0  0  0  0  0  0  0  0  0  0  0  0
    5.2167   12.4355   -0.3582 C   0  0  0  0  0  0  0  0  0  0  0  0
    4.0812   10.5117   -1.0611 O   0  0  0  0  0  0  0  0  0  0  0  0
    2.5800   13.3866    0.3465 C   0  0  0  0  0  0  0  0  0  0  0  0
    5.1238   13.6549    0.1772 C   0  0  0  0  0  0  0  0  0  0  0  0
    3.8003   14.1969    0.5581 C   0  0  0  0  0  0  0  0  0  0  0  0
    3.7153   15.3116    1.0465 O   0  0  0  0  0  0  0  0  0  0  0  0
    1.7800   11.5743   -0.3438 H   0  0  0  0  0  0  0  0  0  0  0  0
    6.1852   12.0388   -0.6369 H   0  0  0  0  0  0  0  0  0  0  0  0
    1.6117   13.7829    0.6260 H   0  0  0  0  0  0  0  0  0  0  0  0
    6.0168   14.2474    0.3328 H   0  0  0  0  0  0  0  0  0  0  0  0
  1  2  1  0  0  0  0
  1  3  1  0  0  0  0
  1  4  2  0  0  0  0
  2  5  2  0  0  0  0
  3  6  2  0  0  0  0
  5  7  1  0  0  0  0
  6  7  1  0  0  0  0
  7  8  2  0  0  0  0
  2  9  1  0  0  0  0
  3 10  1  0  0  0  0
  5 11  1  0  0  0  0
  6 12  1  0  0  0  0
M  END
>  <Alias name>
1,4-Benzoquinone

>  <Cp(sol,298)>   J/mol/K
129

$$$$
Nitroguanidine
  ChemBrain IXL

 11 10  0  0  0  0  0  0  0  0  1 V2000
    2.3678   14.8834    0.0000 N   0  0  0  0  0  0  0  0  0  0  0  0
    3.5294   14.1019   -0.0090 C   0  0  0  0  0  0  0  0  0  0  0  0
    3.4334   12.7052   -0.0047 N   0  0  0  0  0  0  0  0  0  0  0  0
    4.6701   14.6600   -0.0210 N   0  0  0  0  0  0  0  0  0  0  0  0
    6.9786   14.4011   -0.0425 O   0  5  0  0  0  0  0  0  0  0  0  0
    5.8648   13.8562   -0.0303 N   0  3  0  0  0  0  0  0  0  0  0  0
    5.7799   12.6191   -0.0260 O   0  0  0  0  0  0  0  0  0  0  0  0
    2.4370   15.8900    0.0043 H   0  0  0  0  0  0  0  0  0  0  0  0
    1.4615   14.4400    0.0021 H   0  0  0  0  0  0  0  0  0  0  0  0
    4.2706   12.1420   -0.0087 H   0  0  0  0  0  0  0  0  0  0  0  0
    2.5271   12.2618    0.0025 H   0  0  0  0  0  0  0  0  0  0  0  0
  1  2  1  0  0  0  0
  2  3  1  0  0  0  0
  2  4  2  0  0  0  0
  5  6  1  0  0  0  0
  6  7  2  0  0  0  0
  6  4  1  0  0  0  0
  1  8  1  0  0  0  0
  1  9  1  0  0  0  0
  3 10  1  0  0  0  0
  3 11  1  0  0  0  0
M  END
>  <Alias name>
Nitroguanidine

>  <Cp(sol,298)>   J/mol/K
129.3

$$$$
Methimazole
  ChemBrain IXL

 13 13  0  0  0  0  0  0  0  0  1 V2000
    4.5321   13.8761   -0.5036 C   0  0  0  0  0  0  0  0  0  0  0  0
    3.4865   13.4161   -0.0029 N   0  0  0  0  0  0  0  0  0  0  0  0
    4.3986   15.0485   -0.6031 N   0  0  0  0  0  0  0  0  0  0  0  0
    5.9740   12.8731   -0.9775 S   0  0  0  0  0  0  0  0  0  0  0  0
    2.7073   14.3873    0.1913 C   0  0  0  0  0  0  0  0  0  0  0  0
    3.2421   11.9964    0.3211 C   0  0  0  0  0  0  0  0  0  0  0  0
    3.2798   15.3933   -0.1799 C   0  0  0  0  0  0  0  0  0  0  0  0
    6.7433   13.8544   -1.4364 H   0  0  0  0  0  0  0  0  0  0  0  0
    1.7081   14.3430    0.6129 H   0  0  0  0  0  0  0  0  0  0  0  0
    4.1092   11.4202    0.0851 H   0  0  0  0  0  0  0  0  0  0  0  0
    3.0302   11.8992    1.3866 H   0  0  0  0  0  0  0  0  0  0  0  0
    2.4004   11.6286   -0.2685 H   0  0  0  0  0  0  0  0  0  0  0  0
    2.8847   16.3999   -0.1488 H   0  0  0  0  0  0  0  0  0  0  0  0
  1  2  1  0  0  0  0
  1  3  2  0  0  0  0
  1  4  1  0  0  0  0
  2  5  1  0  0  0  0
  2  6  1  0  0  0  0
  3  7  1  0  0  0  0
  5  7  2  0  0  0  0
  4  8  1  0  0  0  0
  5  9  1  0  0  0  0
  6 10  1  0  0  0  0
  6 11  1  0  0  0  0
  6 12  1  0  0  0  0
  7 13  1  0  0  0  0
M  END
>  <Alias name>
Methimazole

>  <Cp(sol,298)>   J/mol/K
129.8

$$$$
Bicyclo(2,2,1)heptene
  ChemBrain IXL

 17 18  0  0  0  0  0  0  0  0  1 V2000
    2.4699   13.0553   -0.3528 C   0  0  0  0  0  0  0  0  0  0  0  0
    3.5683   13.4389    0.6490 C   0  0  0  0  0  0  0  0  0  0  0  0
    4.6784   13.6137   -0.1545 C   0  0  0  0  0  0  0  0  0  0  0  0
    5.0956   12.4964   -0.5361 C   0  0  0  0  0  0  0  0  0  0  0  0
    4.2919   11.5036   -0.0114 C   0  0  0  0  0  0  0  0  0  0  0  0
    3.0037   11.6179   -0.8381 C   0  0  0  0  0  0  0  0  0  0  0  0
    3.9001   12.1514    1.2260 C   0  0  0  0  0  0  0  0  0  0  0  0
    2.4439   13.7703   -1.1817 H   0  0  0  0  0  0  0  0  0  0  0  0
    1.5178   12.9782    0.1321 H   0  0  0  0  0  0  0  0  0  0  0  0
    3.3543   14.2491    1.3371 H   0  0  0  0  0  0  0  0  0  0  0  0
    5.1362   14.5830   -0.4306 H   0  0  0  0  0  0  0  0  0  0  0  0
    5.9723   12.3439   -1.1946 H   0  0  0  0  0  0  0  0  0  0  0  0
    4.7474   10.5229    0.0671 H   0  0  0  0  0  0  0  0  0  0  0  0
    3.2281   11.6169   -1.9103 H   0  0  0  0  0  0  0  0  0  0  0  0
    2.3191   10.8376   -0.5774 H   0  0  0  0  0  0  0  0  0  0  0  0
    3.0569   11.6833    1.6761 H   0  0  0  0  0  0  0  0  0  0  0  0
    4.7469   12.2341    1.9134 H   0  0  0  0  0  0  0  0  0  0  0  0
  1  2  1  0  0  0  0
  2  3  1  0  0  0  0
  4  5  1  0  0  0  0
  1  6  1  0  0  0  0
  6  5  1  0  0  0  0
  4  3  2  0  0  0  0
  5  7  1  0  0  0  0
  7  2  1  0  0  0  0
  1  8  1  0  0  0  0
  1  9  1  0  0  0  0
  2 10  1  0  0  0  0
  3 11  1  0  0  0  0
  4 12  1  0  0  0  0
  5 13  1  0  0  0  0
  6 14  1  0  0  0  0
  6 15  1  0  0  0  0
  7 16  1  0  0  0  0
  7 17  1  0  0  0  0
M  END
>  <Alias name>
Norbornene

>  <Cp(sol,298)>   J/mol/K
129.9

$$$$
Methyl phosphonic dichloride 
  ChemBrain IXL

  8  7  0  0  0  0  0  0  0  0  1 V2000
    2.5370   10.2707   -0.1637 P   0  0  0  0  0  0  0  0  0  0  0  0
    1.5802    9.3674   -0.5796 O   0  0  0  0  0  0  0  0  0  0  0  0
    3.7793    9.4028    0.9319 C   0  0  0  0  0  0  0  0  0  0  0  0
    1.6406   11.7780    0.8844 Cl  0  0  0  0  0  0  0  0  0  0  0  0
    3.4926   11.0490   -1.7930 Cl  0  0  0  0  0  0  0  0  0  0  0  0
    4.5301   10.1117    1.2583 H   0  0  0  0  0  0  0  0  0  0  0  0
    4.2544    8.6038    0.3763 H   0  0  0  0  0  0  0  0  0  0  0  0
    3.2727    8.9902    1.7957 H   0  0  0  0  0  0  0  0  0  0  0  0
  1  2  2  0  0  0  0
  1  3  1  0  0  0  0
  1  4  1  0  0  0  0
  1  5  1  0  0  0  0
  3  6  1  0  0  0  0
  3  7  1  0  0  0  0
  3  8  1  0  0  0  0
M  END
>  <Alias name>
Methyl phosphonic dichloride 

>  <Cp(sol,298)>   J/mol/K
131.12

$$$$
Biuret
  ChemBrain IXL

 12 11  0  0  0  0  0  0  0  0  1 V2000
    3.5681   14.2141    0.0000 C   0  0  0  0  0  0  0  0  0  0  0  0
    4.5046   15.2548   -0.0040 N   0  0  0  0  0  0  0  0  0  0  0  0
    2.1987   14.5048    0.0008 N   0  0  0  0  0  0  0  0  0  0  0  0
    3.9455   13.0539    0.0028 O   0  0  0  0  0  0  0  0  0  0  0  0
    5.8741   14.9641   -0.0049 C   0  0  0  0  0  0  0  0  0  0  0  0
    6.3072   13.6328    0.0013 N   0  0  0  0  0  0  0  0  0  0  0  0
    6.6902   15.8710   -0.0110 O   0  0  0  0  0  0  0  0  0  0  0  0
    4.1926   16.2143   -0.0064 H   0  0  0  0  0  0  0  0  0  0  0  0
    1.8866   15.4643   -0.0019 H   0  0  0  0  0  0  0  0  0  0  0  0
    1.5237   13.7548    0.0042 H   0  0  0  0  0  0  0  0  0  0  0  0
    5.6322   12.8827    0.0044 H   0  0  0  0  0  0  0  0  0  0  0  0
    7.2942   13.4233    0.0027 H   0  0  0  0  0  0  0  0  0  0  0  0
  1  2  1  0  0  0  0
  1  3  1  0  0  0  0
  1  4  2  0  0  0  0
  2  5  1  0  0  0  0
  5  6  1  0  0  0  0
  5  7  2  0  0  0  0
  2  8  1  0  0  0  0
  3  9  1  0  0  0  0
  3 10  1  0  0  0  0
  6 11  1  0  0  0  0
  6 12  1  0  0  0  0
M  END
>  <Alias name>
Imidodicarbonic diamide

>  <Cp(sol,298)>   J/mol/K
131.3

$$$$
2-Furancarboxylic acid
  ChemBrain IXL

 12 12  0  0  0  0  0  0  0  0  1 V2000
    3.7409   13.8702   -0.1151 C   0  0  0  0  0  0  0  0  0  0  0  0
    4.6926   14.6260    0.0526 C   0  0  0  0  0  0  0  0  0  0  0  0
    2.5764   14.5744    0.0018 C   0  0  0  0  0  0  0  0  0  0  0  0
    2.8392   15.7569    0.2410 C   0  0  0  0  0  0  0  0  0  0  0  0
    4.2181   15.9234    0.3005 O   0  0  0  0  0  0  0  0  0  0  0  0
    6.1539   14.1615   -0.0119 C   0  0  0  0  0  0  0  0  0  0  0  0
    7.0399   14.9752    0.1701 O   0  0  0  0  0  0  0  0  0  0  0  0
    6.5353   12.7120   -0.2971 O   0  0  0  0  0  0  0  0  0  0  0  0
    5.7933   12.0775   -0.4399 H   0  0  0  0  0  0  0  0  0  0  0  0
    3.8307   12.7923   -0.3267 H   0  0  0  0  0  0  0  0  0  0  0  0
    1.5537   14.1615   -0.0998 H   0  0  0  0  0  0  0  0  0  0  0  0
    2.0673   16.5418    0.3813 H   0  0  0  0  0  0  0  0  0  0  0  0
  1  2  2  0  0  0  0
  1  3  1  0  0  0  0
  3  4  2  0  0  0  0
  4  5  1  0  0  0  0
  5  2  1  0  0  0  0
  6  7  2  0  0  0  0
  6  8  1  0  0  0  0
  6  2  1  0  0  0  0
  8  9  1  0  0  0  0
  1 10  1  0  0  0  0
  3 11  1  0  0  0  0
  4 12  1  0  0  0  0
M  END
>  <Alias name>
2-Furoic acid

>  <Cp(sol,298)>   J/mol/K
132.26

$$$$
Cytosin
  ChemBrain IXL

 13 13  0  0  0  0  0  0  0  0  1 V2000
    3.9835   13.6493    0.0000 N   0  0  0  0  0  0  0  0  0  0  0  0
    5.3612   13.3704    0.0010 C   0  0  0  0  0  0  0  0  0  0  0  0
    3.5691   14.8559    0.0100 C   0  0  0  0  0  0  0  0  0  0  0  0
    4.5321   15.9810    0.0231 C   0  0  0  0  0  0  0  0  0  0  0  0
    5.8400   15.7349    0.0215 C   0  0  0  0  0  0  0  0  0  0  0  0
    6.2894   14.4172    0.0067 N   0  0  0  0  0  0  0  0  0  0  0  0
    5.7507   12.2142   -0.0032 O   0  0  0  0  0  0  0  0  0  0  0  0
    2.1993   15.1212    0.0086 N   0  0  0  0  0  0  0  0  0  0  0  0
    7.2810   14.2186    0.0001 H   0  0  0  0  0  0  0  0  0  0  0  0
    1.5394   14.3602    0.0099 H   0  0  0  0  0  0  0  0  0  0  0  0
    1.8710   16.0749    0.0062 H   0  0  0  0  0  0  0  0  0  0  0  0
    4.1741   17.0031    0.0341 H   0  0  0  0  0  0  0  0  0  0  0  0
    6.5514   16.5545    0.0315 H   0  0  0  0  0  0  0  0  0  0  0  0
  1  2  1  0  0  0  0
  1  3  2  0  0  0  0
  3  4  1  0  0  0  0
  4  5  2  0  0  0  0
  5  6  1  0  0  0  0
  6  2  1  0  0  0  0
  2  7  2  0  0  0  0
  3  8  1  0  0  0  0
  6  9  1  0  0  0  0
  8 10  1  0  0  0  0
  8 11  1  0  0  0  0
  4 12  1  0  0  0  0
  5 13  1  0  0  0  0
M  END
>  <Alias name>
Cytosine

>  <Cp(sol,298)>   J/mol/K
132.6

$$$$
Diglycolic acid dilactone
  ChemBrain IXL

 12 12  0  0  0  0  0  0  0  0  1 V2000
    4.0218   13.7746   -0.6535 O   0  0  0  0  0  0  0  0  0  0  0  0
    5.0375   13.2866    0.2905 C   0  0  0  0  0  0  0  0  0  0  0  0
    2.6740   13.2217   -0.4567 C   0  0  0  0  0  0  0  0  0  0  0  0
    4.8575   11.8327    0.5007 C   0  0  0  0  0  0  0  0  0  0  0  0
    2.4941   11.7678   -0.2465 C   0  0  0  0  0  0  0  0  0  0  0  0
    3.5098   11.2798    0.6975 O   0  0  0  0  0  0  0  0  0  0  0  0
    5.8277   11.0931    0.5107 O   0  0  0  0  0  0  0  0  0  0  0  0
    1.7038   13.9612   -0.4665 O   0  0  0  0  0  0  0  0  0  0  0  0
    4.9300   13.8041    1.2357 H   0  0  0  0  0  0  0  0  0  0  0  0
    6.0249   13.4735   -0.1132 H   0  0  0  0  0  0  0  0  0  0  0  0
    2.6016   11.2503   -1.1918 H   0  0  0  0  0  0  0  0  0  0  0  0
    1.5067   11.5808    0.1571 H   0  0  0  0  0  0  0  0  0  0  0  0
  1  3  1  0  0  0  0
  2  4  1  0  0  0  0
  3  5  1  0  0  0  0
  4  6  1  0  0  0  0
  5  6  1  0  0  0  0
  1  2  1  0  0  0  0
  4  7  2  0  0  0  0
  3  8  2  0  0  0  0
  2  9  1  0  0  0  0
  2 10  1  0  0  0  0
  5 11  1  0  0  0  0
  5 12  1  0  0  0  0
M  END
>  <Alias name>
1,4-Dioxane-2,5-dione

>  <Cp(sol,298)>   J/mol/K
133.28

$$$$
N,N'-Dimethylurea
  ChemBrain IXL

 14 13  0  0  0  0  0  0  0  0  1 V2000
    3.4636   13.5793    0.1100 N   0  0  0  0  0  0  0  0  0  0  0  0
    4.5830   14.3641   -0.1916 C   0  0  0  0  0  0  0  0  0  0  0  0
    4.5486   15.5703   -0.0123 O   0  0  0  0  0  0  0  0  0  0  0  0
    5.7421   13.7646   -0.6989 N   0  0  0  0  0  0  0  0  0  0  0  0
    2.2479   14.2083    0.6462 C   0  0  0  0  0  0  0  0  0  0  0  0
    5.7836   12.3111   -0.9146 C   0  0  0  0  0  0  0  0  0  0  0  0
    3.4911   12.5820   -0.0408 H   0  0  0  0  0  0  0  0  0  0  0  0
    6.5488   14.3302   -0.9163 H   0  0  0  0  0  0  0  0  0  0  0  0
    1.4953   13.4492    0.8199 H   0  0  0  0  0  0  0  0  0  0  0  0
    2.4806   14.7061    1.5794 H   0  0  0  0  0  0  0  0  0  0  0  0
    1.8723   14.9329   -0.0656 H   0  0  0  0  0  0  0  0  0  0  0  0
    6.7530   12.0323   -1.3090 H   0  0  0  0  0  0  0  0  0  0  0  0
    5.0120   12.0287   -1.6202 H   0  0  0  0  0  0  0  0  0  0  0  0
    5.6165   11.8015    0.0263 H   0  0  0  0  0  0  0  0  0  0  0  0
  1  2  1  0  0  0  0
  2  3  2  0  0  0  0
  2  4  1  0  0  0  0
  1  5  1  0  0  0  0
  4  6  1  0  0  0  0
  1  7  1  0  0  0  0
  4  8  1  0  0  0  0
  5  9  1  0  0  0  0
  5 10  1  0  0  0  0
  5 11  1  0  0  0  0
  6 12  1  0  0  0  0
  6 13  1  0  0  0  0
  6 14  1  0  0  0  0
M  END
>  <Alias name>
N,N'-Dimethylurea

>  <Cp(sol,298)>   J/mol/K
133.3

$$$$
Malonodiamide
  ChemBrain IXL

 13 12  0  0  0  0  0  0  0  0  1 V2000
    4.4273   15.8032   -0.1845 C   0  0  0  0  0  0  0  0  0  0  0  0
    3.5266   14.8036    0.4318 C   0  0  0  0  0  0  0  0  0  0  0  0
    3.9891   13.9046    1.1146 O   0  0  0  0  0  0  0  0  0  0  0  0
    2.1437   14.8896    0.2312 N   0  0  0  0  0  0  0  0  0  0  0  0
    5.6414   15.1263   -0.6926 C   0  0  0  0  0  0  0  0  0  0  0  0
    5.5633   14.0006   -1.1565 O   0  0  0  0  0  0  0  0  0  0  0  0
    6.8796   15.7777   -0.6409 N   0  0  0  0  0  0  0  0  0  0  0  0
    1.5309   14.1990    0.6382 H   0  0  0  0  0  0  0  0  0  0  0  0
    1.7598   15.6423   -0.3203 H   0  0  0  0  0  0  0  0  0  0  0  0
    7.7093   15.3114   -0.9758 H   0  0  0  0  0  0  0  0  0  0  0  0
    6.9421   16.7135   -0.2689 H   0  0  0  0  0  0  0  0  0  0  0  0
    4.7088   16.5410    0.5567 H   0  0  0  0  0  0  0  0  0  0  0  0
    3.9166   16.2922   -1.0048 H   0  0  0  0  0  0  0  0  0  0  0  0
  1  2  1  0  0  0  0
  2  3  2  0  0  0  0
  2  4  1  0  0  0  0
  5  6  2  0  0  0  0
  5  7  1  0  0  0  0
  5  1  1  0  0  0  0
  4  8  1  0  0  0  0
  4  9  1  0  0  0  0
  7 10  1  0  0  0  0
  7 11  1  0  0  0  0
  1 12  1  0  0  0  0
  1 13  1  0  0  0  0
M  END
>  <Alias name>
Malonamide

>  <Cp(sol,298)>   J/mol/K
133.38

$$$$
Cyanuric acid
  ChemBrain IXL

 12 12  0  0  0  0  0  0  0  0  1 V2000
    4.1732   14.6061    0.0000 C   0  0  0  0  0  0  0  0  0  0  0  0
    5.3342   13.8245    0.0327 N   0  0  0  0  0  0  0  0  0  0  0  0
    2.9160   13.9910   -0.0335 N   0  0  0  0  0  0  0  0  0  0  0  0
    4.2570   15.8232    0.0007 O   0  0  0  0  0  0  0  0  0  0  0  0
    5.2380   12.4278    0.0319 C   0  0  0  0  0  0  0  0  0  0  0  0
    2.8198   12.5943   -0.0343 C   0  0  0  0  0  0  0  0  0  0  0  0
    3.9808   11.8127   -0.0016 N   0  0  0  0  0  0  0  0  0  0  0  0
    6.2498   11.7466    0.0603 O   0  0  0  0  0  0  0  0  0  0  0  0
    1.7242   12.0583   -0.0635 O   0  0  0  0  0  0  0  0  0  0  0  0
    6.2403   14.2678    0.0568 H   0  0  0  0  0  0  0  0  0  0  0  0
    2.0792   14.5543   -0.0571 H   0  0  0  0  0  0  0  0  0  0  0  0
    3.9115   10.8061   -0.0022 H   0  0  0  0  0  0  0  0  0  0  0  0
  1  2  1  0  0  0  0
  1  3  1  0  0  0  0
  1  4  2  0  0  0  0
  2  5  1  0  0  0  0
  3  6  1  0  0  0  0
  5  7  1  0  0  0  0
  5  8  2  0  0  0  0
  6  9  2  0  0  0  0
  6  7  1  0  0  0  0
  2 10  1  0  0  0  0
  3 11  1  0  0  0  0
  7 12  1  0  0  0  0
M  END
>  <Alias name>
Cyanuric acid

>  <Cp(sol,298)>   J/mol/K
133.5

$$$$
2,4-Hexadiyne
  ChemBrain IXL

 12 11  0  0  0  0  0  0  0  0  1 V2000
    4.6151   17.2718    0.4196 C   0  0  0  0  0  0  0  0  0  0  0  0
    5.9096   17.4962   -0.3859 C   0  0  0  0  0  0  0  0  0  0  0  0
    3.6038   17.0965    1.0489 C   0  0  0  0  0  0  0  0  0  0  0  0
    6.9209   17.6715   -1.0152 C   0  0  0  0  0  0  0  0  0  0  0  0
    2.3094   16.8721    1.8544 C   0  0  0  0  0  0  0  0  0  0  0  0
    8.2154   17.8959   -1.8207 C   0  0  0  0  0  0  0  0  0  0  0  0
    2.0796   15.8141    1.8810 H   0  0  0  0  0  0  0  0  0  0  0  0
    2.4450   17.2377    2.8647 H   0  0  0  0  0  0  0  0  0  0  0  0
    1.4938   17.4069    1.3834 H   0  0  0  0  0  0  0  0  0  0  0  0
    8.4451   18.9539   -1.8474 H   0  0  0  0  0  0  0  0  0  0  0  0
    8.0798   17.5304   -2.8311 H   0  0  0  0  0  0  0  0  0  0  0  0
    9.0309   17.3612   -1.3497 H   0  0  0  0  0  0  0  0  0  0  0  0
  1  2  1  0  0  0  0
  1  3  3  0  0  0  0
  2  4  3  0  0  0  0
  3  5  1  0  0  0  0
  4  6  1  0  0  0  0
  5  7  1  0  0  0  0
  5  8  1  0  0  0  0
  5  9  1  0  0  0  0
  6 10  1  0  0  0  0
  6 11  1  0  0  0  0
  6 12  1  0  0  0  0
M  END
>  <Alias name>
2,4-Hexadiyne

>  <Cp(sol,298)>   J/mol/K
133.57

$$$$
Piperazine-2,5-dione
  ChemBrain IXL

 14 14  0  0  0  0  0  0  0  0  1 V2000
    5.3015   13.3326    0.1575 C   0  0  0  0  0  0  0  0  0  0  0  0
    4.9146   11.9326   -0.1269 C   0  0  0  0  0  0  0  0  0  0  0  0
    4.4134   14.3762   -0.1290 N   0  0  0  0  0  0  0  0  0  0  0  0
    3.4757   11.7620    0.1206 N   0  0  0  0  0  0  0  0  0  0  0  0
    2.9745   14.2056    0.1184 C   0  0  0  0  0  0  0  0  0  0  0  0
    2.5876   12.8057   -0.1659 C   0  0  0  0  0  0  0  0  0  0  0  0
    6.3944   13.5771    0.6415 O   0  0  0  0  0  0  0  0  0  0  0  0
    1.4948   12.5611   -0.6500 O   0  0  0  0  0  0  0  0  0  0  0  0
    4.7611   15.2455   -0.5052 H   0  0  0  0  0  0  0  0  0  0  0  0
    3.1281   10.8928    0.4969 H   0  0  0  0  0  0  0  0  0  0  0  0
    5.4734   11.2656    0.5179 H   0  0  0  0  0  0  0  0  0  0  0  0
    5.1329   11.7009   -1.1621 H   0  0  0  0  0  0  0  0  0  0  0  0
    2.4158   14.8726   -0.5265 H   0  0  0  0  0  0  0  0  0  0  0  0
    2.7562   14.4374    1.1535 H   0  0  0  0  0  0  0  0  0  0  0  0
  1  2  1  0  0  0  0
  1  3  1  0  0  0  0
  2  4  1  0  0  0  0
  3  5  1  0  0  0  0
  4  6  1  0  0  0  0
  5  6  1  0  0  0  0
  1  7  2  0  0  0  0
  6  8  2  0  0  0  0
  3  9  1  0  0  0  0
  4 10  1  0  0  0  0
  2 11  1  0  0  0  0
  2 12  1  0  0  0  0
  5 13  1  0  0  0  0
  5 14  1  0  0  0  0
M  END
>  <Alias name>
Glycine anhydride

>  <Cp(sol,298)>   J/mol/K
134

$$$$
3-Thenoic acid
  ChemBrain IXL

 12 12  0  0  0  0  0  0  0  0  1 V2000
    4.4997   13.9491    0.0000 C   0  0  0  0  0  0  0  0  0  0  0  0
    5.9745   14.0243    0.0836 C   0  0  0  0  0  0  0  0  0  0  0  0
    3.6733   15.0592   -0.0195 C   0  0  0  0  0  0  0  0  0  0  0  0
    3.8656   12.8691   -0.0608 C   0  0  0  0  0  0  0  0  0  0  0  0
    6.7687   12.7901    0.1029 O   0  0  0  0  0  0  0  0  0  0  0  0
    6.5309   15.1093    0.1365 O   0  0  0  0  0  0  0  0  0  0  0  0
    2.4564   14.7552   -0.0943 C   0  0  0  0  0  0  0  0  0  0  0  0
    2.2350   13.1182   -0.1454 S   0  0  0  0  0  0  0  0  0  0  0  0
    6.2450   11.9599    0.0545 H   0  0  0  0  0  0  0  0  0  0  0  0
    4.0365   16.0806    0.0249 H   0  0  0  0  0  0  0  0  0  0  0  0
    4.3324   11.8929   -0.0581 H   0  0  0  0  0  0  0  0  0  0  0  0
    1.6503   15.4785   -0.1218 H   0  0  0  0  0  0  0  0  0  0  0  0
  1  2  1  0  0  0  0
  1  3  1  0  0  0  0
  1  4  2  0  0  0  0
  2  5  1  0  0  0  0
  2  6  2  0  0  0  0
  3  7  2  0  0  0  0
  4  8  1  0  0  0  0
  7  8  1  0  0  0  0
  5  9  1  0  0  0  0
  3 10  1  0  0  0  0
  4 11  1  0  0  0  0
  7 12  1  0  0  0  0
M  END
>  <Alias name>
3-Thiophenecarboxylic acid

>  <Cp(sol,298)>   J/mol/K
134.17

$$$$
N,N-Dimethylurea
  ChemBrain IXL

 14 13  0  0  0  0  0  0  0  0  1 V2000
    3.3617   13.4469   -0.1627 N   0  0  0  0  0  0  0  0  0  0  0  0
    4.5592   12.7459   -0.3488 C   0  0  0  0  0  0  0  0  0  0  0  0
    4.5335   11.5648   -0.6536 O   0  0  0  0  0  0  0  0  0  0  0  0
    5.7860   13.4001   -0.1853 N   0  0  0  0  0  0  0  0  0  0  0  0
    2.0735   12.7586   -0.3292 C   0  0  0  0  0  0  0  0  0  0  0  0
    3.3926   14.8713    0.1994 C   0  0  0  0  0  0  0  0  0  0  0  0
    5.8073   14.3766    0.0679 H   0  0  0  0  0  0  0  0  0  0  0  0
    6.6491   12.8951   -0.3205 H   0  0  0  0  0  0  0  0  0  0  0  0
    2.2490   11.7237   -0.5956 H   0  0  0  0  0  0  0  0  0  0  0  0
    1.5178   12.8032    0.5992 H   0  0  0  0  0  0  0  0  0  0  0  0
    1.5048   13.2420   -1.1139 H   0  0  0  0  0  0  0  0  0  0  0  0
    2.3794   15.2402    0.3001 H   0  0  0  0  0  0  0  0  0  0  0  0
    3.9048   15.4295   -0.5746 H   0  0  0  0  0  0  0  0  0  0  0  0
    3.9164   14.9936    1.1394 H   0  0  0  0  0  0  0  0  0  0  0  0
  1  2  1  0  0  0  0
  2  3  2  0  0  0  0
  2  4  1  0  0  0  0
  1  5  1  0  0  0  0
  1  6  1  0  0  0  0
  4  7  1  0  0  0  0
  4  8  1  0  0  0  0
  5  9  1  0  0  0  0
  5 10  1  0  0  0  0
  5 11  1  0  0  0  0
  6 12  1  0  0  0  0
  6 13  1  0  0  0  0
  6 14  1  0  0  0  0
M  END
>  <Alias name>
N,N-Dimethylurea

>  <Cp(sol,298)>   J/mol/K
134.3

$$$$
Hypoxanthin
  ChemBrain IXL

 14 15  0  0  0  0  0  0  0  0  1 V2000
    5.4337   15.2022   -0.0611 C   0  0  0  0  0  0  0  0  0  0  0  0
    4.7452   16.1510   -0.0249 C   0  0  0  0  0  0  0  0  0  0  0  0
    4.9074   13.8809    0.0021 C   0  0  0  0  0  0  0  0  0  0  0  0
    6.6346   15.5767   -0.1594 N   0  0  0  0  0  0  0  0  0  0  0  0
    3.3697   16.0835    0.0814 N   0  0  0  0  0  0  0  0  0  0  0  0
    5.4881   17.1610   -0.0992 N   0  0  0  0  0  0  0  0  0  0  0  0
    3.5707   13.7720    0.1059 N   0  0  0  0  0  0  0  0  0  0  0  0
    5.6282   12.8908   -0.0355 O   0  0  0  0  0  0  0  0  0  0  0  0
    6.6151   16.8309   -0.1796 C   0  0  0  0  0  0  0  0  0  0  0  0
    2.8055   14.9311    0.1444 C   0  0  0  0  0  0  0  0  0  0  0  0
    7.4690   14.9669   -0.2127 H   0  0  0  0  0  0  0  0  0  0  0  0
    3.1445   12.8828    0.1535 H   0  0  0  0  0  0  0  0  0  0  0  0
    7.4860   17.4734   -0.2572 H   0  0  0  0  0  0  0  0  0  0  0  0
    1.7395   14.8475    0.2273 H   0  0  0  0  0  0  0  0  0  0  0  0
  1  2  2  0  0  0  0
  1  3  1  0  0  0  0
  1  4  1  0  0  0  0
  2  5  1  0  0  0  0
  2  6  1  0  0  0  0
  3  7  1  0  0  0  0
  3  8  2  0  0  0  0
  4  9  1  0  0  0  0
  5 10  2  0  0  0  0
  6  9  2  0  0  0  0
  7 10  1  0  0  0  0
  4 11  1  0  0  0  0
  7 12  1  0  0  0  0
  9 13  1  0  0  0  0
 10 14  1  0  0  0  0
M  END
>  <Alias name>
Hypoxanthine

>  <Cp(sol,298)>   J/mol/K
134.5

$$$$
1,3,5-Trithiane
  ChemBrain IXL

 12 12  0  0  0  0  0  0  0  0  1 V2000
    3.7651   13.6044    0.2008 C   0  0  0  0  0  0  0  0  0  0  0  0
    5.1327   12.8407    1.1217 S   0  0  0  0  0  0  0  0  0  0  0  0
    5.1220   11.2228    0.2948 C   0  0  0  0  0  0  0  0  0  0  0  0
    3.6606   10.2817    0.8240 S   0  0  0  0  0  0  0  0  0  0  0  0
    2.4044   11.2390   -0.0743 C   0  0  0  0  0  0  0  0  0  0  0  0
    2.1925   12.8583    0.7224 S   0  0  0  0  0  0  0  0  0  0  0  0
    3.7441   14.6683    0.4019 H   0  0  0  0  0  0  0  0  0  0  0  0
    3.9082   13.4403   -0.8601 H   0  0  0  0  0  0  0  0  0  0  0  0
    6.0187   10.6762    0.5595 H   0  0  0  0  0  0  0  0  0  0  0  0
    5.0900   11.3660   -0.7782 H   0  0  0  0  0  0  0  0  0  0  0  0
    2.7230   11.3801   -1.0997 H   0  0  0  0  0  0  0  0  0  0  0  0
    1.4632   10.7034   -0.0592 H   0  0  0  0  0  0  0  0  0  0  0  0
  1  2  1  0  0  0  0
  2  3  1  0  0  0  0
  3  4  1  0  0  0  0
  4  5  1  0  0  0  0
  5  6  1  0  0  0  0
  6  1  1  0  0  0  0
  1  7  1  0  0  0  0
  1  8  1  0  0  0  0
  3  9  1  0  0  0  0
  3 10  1  0  0  0  0
  5 11  1  0  0  0  0
  5 12  1  0  0  0  0
M  END
>  <Alias name>
1,3,5-Trithiane

>  <Cp(sol,298)>   J/mol/K
135.3

$$$$
Resorcinol
  ChemBrain IXL

 14 14  0  0  0  0  0  0  0  0  1 V2000
    2.6516   13.5527    0.0000 C   0  0  0  0  0  0  0  0  0  0  0  0
    2.6519   14.9487    0.0072 C   0  0  0  0  0  0  0  0  0  0  0  0
    3.8616   15.6478   -0.0103 C   0  0  0  0  0  0  0  0  0  0  0  0
    5.0698   14.9484   -0.0350 C   0  0  0  0  0  0  0  0  0  0  0  0
    5.0698   13.5509   -0.0422 C   0  0  0  0  0  0  0  0  0  0  0  0
    3.8600   12.8541   -0.0247 C   0  0  0  0  0  0  0  0  0  0  0  0
    3.8661   17.1220   -0.0027 O   0  0  0  0  0  0  0  0  0  0  0  0
    6.3437   12.8097   -0.0683 O   0  0  0  0  0  0  0  0  0  0  0  0
    1.7162   13.0129    0.0135 H   0  0  0  0  0  0  0  0  0  0  0  0
    1.7167   15.4886    0.0263 H   0  0  0  0  0  0  0  0  0  0  0  0
    6.0053   15.4880   -0.0485 H   0  0  0  0  0  0  0  0  0  0  0  0
    3.8591   11.7741   -0.0303 H   0  0  0  0  0  0  0  0  0  0  0  0
    3.0072   17.5296    0.0143 H   0  0  0  0  0  0  0  0  0  0  0  0
    7.1262   13.3498   -0.0792 H   0  0  0  0  0  0  0  0  0  0  0  0
  1  2  4  0  0  0  0
  2  3  4  0  0  0  0
  3  4  4  0  0  0  0
  4  5  4  0  0  0  0
  5  6  4  0  0  0  0
  6  1  4  0  0  0  0
  3  7  1  0  0  0  0
  5  8  1  0  0  0  0
  1  9  1  0  0  0  0
  2 10  1  0  0  0  0
  4 11  1  0  0  0  0
  6 12  1  0  0  0  0
  7 13  1  0  0  0  0
  8 14  1  0  0  0  0
M  END
>  <Alias name>
1,3-Dihydroxybenzene

>  <Cp(sol,298)>   J/mol/K
135.53

$$$$
Maleic acid
  ChemBrain IXL

 12 11  0  0  0  0  0  0  0  0  1 V2000
    4.5713   14.4581   -0.0532 C   0  0  0  0  0  0  0  0  0  0  0  0
    3.2423   14.3609   -0.1333 C   0  0  0  0  0  0  0  0  0  0  0  0
    2.5961   13.0294   -0.1298 C   0  0  0  0  0  0  0  0  0  0  0  0
    1.4934   12.8878    0.3726 O   0  0  0  0  0  0  0  0  0  0  0  0
    3.2830   11.8775   -0.7316 O   0  0  0  0  0  0  0  0  0  0  0  0
    5.3986   13.2344    0.0394 C   0  0  0  0  0  0  0  0  0  0  0  0
    6.5138   13.2131   -0.4548 O   0  0  0  0  0  0  0  0  0  0  0  0
    4.8765   12.0446    0.7269 O   0  0  0  0  0  0  0  0  0  0  0  0
    2.7964   11.0256   -0.6711 H   0  0  0  0  0  0  0  0  0  0  0  0
    5.4796   11.2683    0.7298 H   0  0  0  0  0  0  0  0  0  0  0  0
    5.0441   15.4325   -0.0559 H   0  0  0  0  0  0  0  0  0  0  0  0
    2.6369   15.2564   -0.2009 H   0  0  0  0  0  0  0  0  0  0  0  0
  1  2  2  0  0  0  0
  3  4  2  0  0  0  0
  3  5  1  0  0  0  0
  6  7  2  0  0  0  0
  6  8  1  0  0  0  0
  6  1  1  0  0  0  0
  3  2  1  0  0  0  0
  5  9  1  0  0  0  0
  8 10  1  0  0  0  0
  1 11  1  0  0  0  0
  2 12  1  0  0  0  0
M  END
>  <Alias name>
Maleic acid

>  <Cp(sol,298)>   J/mol/K
135.6

$$$$
Serine
  ChemBrain IXL

 14 13  0  0  0  0  0  0  0  0  1 V2000
    3.2522   14.3884    0.2957 O   0  0  0  0  0  0  0  0  0  0  0  0
    3.9146   13.4501   -0.1155 C   0  0  0  0  0  0  0  0  0  0  0  0
    5.3686   13.5923   -0.2783 O   0  5  0  0  0  0  0  0  0  0  0  0
    3.2543   12.1685   -0.4504 C   0  0  0  0  0  0  0  0  0  0  0  0
    2.1487   11.9272    0.4878 N   0  3  0  0  0  0  0  0  0  0  0  0
    4.2772   11.0208   -0.3450 C   0  0  0  0  0  0  0  0  0  0  0  0
    5.4832   11.3674   -1.1107 O   0  0  0  0  0  0  0  0  0  0  0  0
    1.6994   11.0528    0.2604 H   0  0  0  0  0  0  0  0  0  0  0  0
    2.5094   11.8851    1.4292 H   0  0  0  0  0  0  0  0  0  0  0  0
    1.4782   12.6780    0.4178 H   0  0  0  0  0  0  0  0  0  0  0  0
    5.8722   12.2448   -0.8985 H   0  0  0  0  0  0  0  0  0  0  0  0
    2.8669   12.2152   -1.4606 H   0  0  0  0  0  0  0  0  0  0  0  0
    3.8436   10.1129   -0.7458 H   0  0  0  0  0  0  0  0  0  0  0  0
    4.5411   10.8667    0.6940 H   0  0  0  0  0  0  0  0  0  0  0  0
  1  2  2  0  0  0  0
  2  3  1  0  0  0  0
  2  4  1  0  0  0  0
  4  5  1  0  0  0  0
  4  6  1  0  0  0  0
  6  7  1  0  0  0  0
  5  8  1  0  0  0  0
  5  9  1  0  0  0  0
  5 10  1  0  0  0  0
  7 11  1  0  0  0  0
  4 12  1  0  0  0  0
  6 13  1  0  0  0  0
  6 14  1  0  0  0  0
M  END
>  <Alias name>
Serine

>  <Cp(sol,298)>   J/mol/K
135.6

$$$$
Hydroquinone
  ChemBrain IXL

 14 14  0  0  0  0  0  0  0  0  1 V2000
    3.5810   15.2194    0.0000 C   0  0  0  0  0  0  0  0  0  0  0  0
    3.5922   16.6167    0.0065 C   0  0  0  0  0  0  0  0  0  0  0  0
    4.8075   17.3035   -0.0105 C   0  0  0  0  0  0  0  0  0  0  0  0
    6.0103   16.5949   -0.0339 C   0  0  0  0  0  0  0  0  0  0  0  0
    5.9992   15.1975   -0.0404 C   0  0  0  0  0  0  0  0  0  0  0  0
    4.7839   14.5108   -0.0234 C   0  0  0  0  0  0  0  0  0  0  0  0
    7.2673   14.4461   -0.0651 O   0  0  0  0  0  0  0  0  0  0  0  0
    2.3241   17.3682    0.0312 O   0  0  0  0  0  0  0  0  0  0  0  0
    2.6414   14.6871    0.0131 H   0  0  0  0  0  0  0  0  0  0  0  0
    4.8172   18.3834   -0.0055 H   0  0  0  0  0  0  0  0  0  0  0  0
    6.9500   17.1272   -0.0470 H   0  0  0  0  0  0  0  0  0  0  0  0
    4.7741   13.4309   -0.0284 H   0  0  0  0  0  0  0  0  0  0  0  0
    8.0541   14.9798   -0.0756 H   0  0  0  0  0  0  0  0  0  0  0  0
    1.5373   16.8345    0.0418 H   0  0  0  0  0  0  0  0  0  0  0  0
  1  2  4  0  0  0  0
  2  3  4  0  0  0  0
  3  4  4  0  0  0  0
  4  5  4  0  0  0  0
  5  6  4  0  0  0  0
  6  1  4  0  0  0  0
  5  7  1  0  0  0  0
  2  8  1  0  0  0  0
  1  9  1  0  0  0  0
  3 10  1  0  0  0  0
  4 11  1  0  0  0  0
  6 12  1  0  0  0  0
  7 13  1  0  0  0  0
  8 14  1  0  0  0  0
M  END
>  <Alias name>
1,4-Dihydroxybenzene

>  <Cp(sol,298)>   J/mol/K
136.4

$$$$
Diethanolamine
  ChemBrain IXL

 18 17  0  0  0  0  0  0  0  0  1 V2000
    5.6678   18.1075   -0.0736 N   0  0  0  0  0  0  0  0  0  0  0  0
    4.2543   18.4261    0.1783 C   0  0  0  0  0  0  0  0  0  0  0  0
    6.3878   19.3333   -0.4499 C   0  0  0  0  0  0  0  0  0  0  0  0
    3.5008   17.1415    0.5734 C   0  0  0  0  0  0  0  0  0  0  0  0
    7.8688   18.9989   -0.7126 C   0  0  0  0  0  0  0  0  0  0  0  0
    2.0882   17.4599    0.8253 O   0  0  0  0  0  0  0  0  0  0  0  0
    8.5885   20.2242   -1.0885 O   0  0  0  0  0  0  0  0  0  0  0  0
    5.7327   17.4355   -0.8237 H   0  0  0  0  0  0  0  0  0  0  0  0
    1.5296   16.6939    1.0849 H   0  0  0  0  0  0  0  0  0  0  0  0
    9.5459   20.1028   -1.2753 H   0  0  0  0  0  0  0  0  0  0  0  0
    4.1845   19.1474    0.9831 H   0  0  0  0  0  0  0  0  0  0  0  0
    3.8124   18.8422   -0.7188 H   0  0  0  0  0  0  0  0  0  0  0  0
    5.9472   19.7500   -1.3473 H   0  0  0  0  0  0  0  0  0  0  0  0
    6.3181   20.0547    0.3550 H   0  0  0  0  0  0  0  0  0  0  0  0
    3.5703   16.4202   -0.2313 H   0  0  0  0  0  0  0  0  0  0  0  0
    3.9426   16.7254    1.4704 H   0  0  0  0  0  0  0  0  0  0  0  0
    8.3094   18.5823    0.1847 H   0  0  0  0  0  0  0  0  0  0  0  0
    7.9387   18.2778   -1.5175 H   0  0  0  0  0  0  0  0  0  0  0  0
  1  2  1  0  0  0  0
  1  3  1  0  0  0  0
  2  4  1  0  0  0  0
  3  5  1  0  0  0  0
  4  6  1  0  0  0  0
  5  7  1  0  0  0  0
  1  8  1  0  0  0  0
  6  9  1  0  0  0  0
  7 10  1  0  0  0  0
  2 11  1  0  0  0  0
  2 12  1  0  0  0  0
  3 13  1  0  0  0  0
  3 14  1  0  0  0  0
  4 15  1  0  0  0  0
  4 16  1  0  0  0  0
  5 17  1  0  0  0  0
  5 18  1  0  0  0  0
M  END
>  <Alias name>
Diethanolamine

>  <Cp(sol,298)>   J/mol/K
137

$$$$
Thiohydantoin
  ChemBrain IXL

 11 11  0  0  0  0  0  0  0  0  1 V2000
    2.2610   12.1900    0.0000 C   0  0  0  0  0  0  0  0  0  0  0  0
    3.2720   13.1092    0.3109 C   0  0  0  0  0  0  0  0  0  0  0  0
    3.0384   11.0754   -0.2864 N   0  0  0  0  0  0  0  0  0  0  0  0
    4.4326   12.5611    0.2156 N   0  0  0  0  0  0  0  0  0  0  0  0
    3.0955   14.2756    0.6284 O   0  0  0  0  0  0  0  0  0  0  0  0
    4.3001   11.3592   -0.1448 C   0  0  0  0  0  0  0  0  0  0  0  0
    5.6167   10.2781   -0.4055 S   0  0  0  0  0  0  0  0  0  0  0  0
    2.6872   10.1843   -0.5592 H   0  0  0  0  0  0  0  0  0  0  0  0
    5.3281   13.0257    0.4116 H   0  0  0  0  0  0  0  0  0  0  0  0
    1.7038   12.5101   -0.8604 H   0  0  0  0  0  0  0  0  0  0  0  0
    1.6277   12.0164    0.8509 H   0  0  0  0  0  0  0  0  0  0  0  0
  1  2  1  0  0  0  0
  1  3  1  0  0  0  0
  2  4  1  0  0  0  0
  2  5  2  0  0  0  0
  3  6  1  0  0  0  0
  4  6  1  0  0  0  0
  6  7  2  0  0  0  0
  3  8  1  0  0  0  0
  4  9  1  0  0  0  0
  1 10  1  0  0  0  0
  1 11  1  0  0  0  0
M  END
>  <Alias name>
2-Thioxo-4-imidazolidinone

>  <Cp(sol,298)>   J/mol/K
137.05

$$$$
Thiobarbituric acid
  ChemBrain IXL

 13 13  0  0  0  0  0  0  0  0  1 V2000
    2.5753   12.2982   -0.0526 C   0  0  0  0  0  0  0  0  0  0  0  0
    2.5718   13.7645   -0.2665 C   0  0  0  0  0  0  0  0  0  0  0  0
    3.8851   11.7386   -0.4607 C   0  0  0  0  0  0  0  0  0  0  0  0
    3.7453   14.5035   -0.0755 N   0  0  0  0  0  0  0  0  0  0  0  0
    1.5460   14.3287   -0.6091 O   0  0  0  0  0  0  0  0  0  0  0  0
    5.0555   12.4814   -0.2671 N   0  0  0  0  0  0  0  0  0  0  0  0
    3.9441   10.6297   -0.9657 O   0  0  0  0  0  0  0  0  0  0  0  0
    4.9733   13.8450    0.0252 C   0  0  0  0  0  0  0  0  0  0  0  0
    6.3724   14.7060    0.5053 S   0  0  0  0  0  0  0  0  0  0  0  0
    3.7047   15.5100   -0.0114 H   0  0  0  0  0  0  0  0  0  0  0  0
    5.9571   12.0333   -0.3391 H   0  0  0  0  0  0  0  0  0  0  0  0
    1.7903   11.8462   -0.6451 H   0  0  0  0  0  0  0  0  0  0  0  0
    2.4037   12.0866    0.9953 H   0  0  0  0  0  0  0  0  0  0  0  0
  1  2  1  0  0  0  0
  1  3  1  0  0  0  0
  2  4  1  0  0  0  0
  2  5  2  0  0  0  0
  3  6  1  0  0  0  0
  3  7  2  0  0  0  0
  4  8  1  0  0  0  0
  6  8  1  0  0  0  0
  8  9  2  0  0  0  0
  4 10  1  0  0  0  0
  6 11  1  0  0  0  0
  1 12  1  0  0  0  0
  1 13  1  0  0  0  0
M  END
>  <Alias name>
Thiobarbituric acid

>  <Cp(sol,298)>   J/mol/K
137.2

$$$$
Butylene carbonate
  ChemBrain IXL

 16 16  0  0  0  0  0  0  0  0  1 V2000
    3.8733   14.6387    0.6835 C   0  0  0  0  0  0  0  0  0  0  0  0
    5.3028   14.7452    0.7240 O   0  0  0  0  0  0  0  0  0  0  0  0
    3.5576   13.1178    1.0576 C   0  0  0  0  0  0  0  0  0  0  0  0
    3.4119   14.9084   -0.7203 C   0  0  0  0  0  0  0  0  0  0  0  0
    5.8202   13.4663    0.9142 C   0  0  0  0  0  0  0  0  0  0  0  0
    4.8508   12.4896    1.1616 O   0  0  0  0  0  0  0  0  0  0  0  0
    2.3177   13.9014   -1.0615 C   0  0  0  0  0  0  0  0  0  0  0  0
    7.0224   13.2199    0.8594 O   0  0  0  0  0  0  0  0  0  0  0  0
    3.4145   15.3189    1.3869 H   0  0  0  0  0  0  0  0  0  0  0  0
    2.9823   12.6515    0.2723 H   0  0  0  0  0  0  0  0  0  0  0  0
    3.0339   13.0553    2.0031 H   0  0  0  0  0  0  0  0  0  0  0  0
    3.0282   15.9186   -0.7924 H   0  0  0  0  0  0  0  0  0  0  0  0
    4.2535   14.7834   -1.4073 H   0  0  0  0  0  0  0  0  0  0  0  0
    2.7345   12.8954   -1.0382 H   0  0  0  0  0  0  0  0  0  0  0  0
    1.5211   13.9792   -0.3307 H   0  0  0  0  0  0  0  0  0  0  0  0
    1.9285   14.1087   -2.0440 H   0  0  0  0  0  0  0  0  0  0  0  0
  1  2  1  0  0  0  0
  1  3  1  0  0  0  0
  1  4  1  0  0  0  0
  2  5  1  0  0  0  0
  3  6  1  0  0  0  0
  4  7  1  0  0  0  0
  5  8  2  0  0  0  0
  5  6  1  0  0  0  0
  1  9  1  0  0  0  0
  3 10  1  0  0  0  0
  3 11  1  0  0  0  0
  4 12  1  0  0  0  0
  4 13  1  0  0  0  0
  7 14  1  0  0  0  0
  7 15  1  0  0  0  0
  7 16  1  0  0  0  0
M  END
>  <Alias name>
Butylene carbonate

>  <Cp(sol,298)>   J/mol/K
139.34

$$$$
Tetrahydro-2H-1,3-oxazine-2-thione
  ChemBrain IXL

 14 14  0  0  0  0  0  0  0  0  1 V2000
    4.1393   15.8199   -0.3969 C   0  0  0  0  0  0  0  0  0  0  0  0
    5.5380   15.2943   -0.0202 C   0  0  0  0  0  0  0  0  0  0  0  0
    5.6025   13.8477   -0.2738 N   0  0  0  0  0  0  0  0  0  0  0  0
    4.4988   13.0365    0.0153 C   0  0  0  0  0  0  0  0  0  0  0  0
    3.1444   13.6080    0.0074 O   0  0  0  0  0  0  0  0  0  0  0  0
    3.0674   15.0285    0.3774 C   0  0  0  0  0  0  0  0  0  0  0  0
    4.7260   11.3808    0.3776 S   0  0  0  0  0  0  0  0  0  0  0  0
    6.4423   13.4395   -0.6562 H   0  0  0  0  0  0  0  0  0  0  0  0
    4.0674   16.8699   -0.1417 H   0  0  0  0  0  0  0  0  0  0  0  0
    3.9814   15.6954   -1.4611 H   0  0  0  0  0  0  0  0  0  0  0  0
    5.7249   15.4855    1.0293 H   0  0  0  0  0  0  0  0  0  0  0  0
    6.2865   15.7993   -0.6181 H   0  0  0  0  0  0  0  0  0  0  0  0
    2.0857   15.4133    0.1301 H   0  0  0  0  0  0  0  0  0  0  0  0
    3.2390   15.1342    1.4415 H   0  0  0  0  0  0  0  0  0  0  0  0
  1  2  1  0  0  0  0
  2  3  1  0  0  0  0
  3  4  1  0  0  0  0
  4  5  1  0  0  0  0
  5  6  1  0  0  0  0
  6  1  1  0  0  0  0
  4  7  2  0  0  0  0
  3  8  1  0  0  0  0
  1  9  1  0  0  0  0
  1 10  1  0  0  0  0
  2 11  1  0  0  0  0
  2 12  1  0  0  0  0
  6 13  1  0  0  0  0
  6 14  1  0  0  0  0
M  END
>  <Alias name>
Tetrahydro-2H-1,3-oxazine-2-thione

>  <Cp(sol,298)>   J/mol/K
139.7

$$$$
cis-3-Chloro-2-butenoic acid
  ChemBrain IXL

 12 11  0  0  0  0  0  0  0  0  1 V2000
    3.9848   12.8822    0.0546 C   0  0  0  0  0  0  0  0  0  0  0  0
    2.6132   13.4051   -0.1350 C   0  0  0  0  0  0  0  0  0  0  0  0
    2.4292   14.6051   -0.2557 O   0  0  0  0  0  0  0  0  0  0  0  0
    1.4728   12.4786   -0.1780 O   0  0  0  0  0  0  0  0  0  0  0  0
    5.0144   13.7270    0.1463 C   0  0  0  0  0  0  0  0  0  0  0  0
    4.7844   15.1864    0.0589 C   0  0  0  0  0  0  0  0  0  0  0  0
    6.6677   13.0967    0.3744 Cl  0  0  0  0  0  0  0  0  0  0  0  0
    1.7044   11.5294   -0.0703 H   0  0  0  0  0  0  0  0  0  0  0  0
    4.1531   11.8143    0.1189 H   0  0  0  0  0  0  0  0  0  0  0  0
    3.7215   15.3879    0.1086 H   0  0  0  0  0  0  0  0  0  0  0  0
    5.2845   15.6807    0.8826 H   0  0  0  0  0  0  0  0  0  0  0  0
    5.1789   15.5585   -0.8786 H   0  0  0  0  0  0  0  0  0  0  0  0
  1  2  1  0  0  0  0
  2  3  2  0  0  0  0
  2  4  1  0  0  0  0
  1  5  2  0  0  0  0
  5  6  1  0  0  0  0
  5  7  1  0  0  0  0
  4  8  1  0  0  0  0
  1  9  1  0  0  0  0
  6 10  1  0  0  0  0
  6 11  1  0  0  0  0
  6 12  1  0  0  0  0
M  END
>  <Alias name>
cis-3-Chloro-2-butenoic acid

>  <Cp(sol,298)>   J/mol/K
140.2

$$$$
Barbituric acid
  ChemBrain IXL

 13 13  0  0  0  0  0  0  0  0  1 V2000
    3.6043   14.3141    0.3089 C   0  0  0  0  0  0  0  0  0  0  0  0
    4.7799   13.9209   -0.5044 C   0  0  0  0  0  0  0  0  0  0  0  0
    2.7031   13.1506    0.4757 C   0  0  0  0  0  0  0  0  0  0  0  0
    5.3028   12.6253   -0.4028 N   0  0  0  0  0  0  0  0  0  0  0  0
    5.2932   14.7264   -1.2631 O   0  0  0  0  0  0  0  0  0  0  0  0
    3.2378   11.8636    0.6006 N   0  0  0  0  0  0  0  0  0  0  0  0
    1.4945   13.3136    0.5045 O   0  0  0  0  0  0  0  0  0  0  0  0
    4.5637   11.6222    0.2311 C   0  0  0  0  0  0  0  0  0  0  0  0
    5.0750   10.5383    0.4615 O   0  0  0  0  0  0  0  0  0  0  0  0
    6.2120   12.4156   -0.7875 H   0  0  0  0  0  0  0  0  0  0  0  0
    2.6670   11.1108    0.9564 H   0  0  0  0  0  0  0  0  0  0  0  0
    3.0716   15.1133   -0.1909 H   0  0  0  0  0  0  0  0  0  0  0  0
    3.9364   14.6551    1.2816 H   0  0  0  0  0  0  0  0  0  0  0  0
  1  2  1  0  0  0  0
  1  3  1  0  0  0  0
  2  4  1  0  0  0  0
  2  5  2  0  0  0  0
  3  6  1  0  0  0  0
  3  7  2  0  0  0  0
  4  8  1  0  0  0  0
  6  8  1  0  0  0  0
  8  9  2  0  0  0  0
  4 10  1  0  0  0  0
  6 11  1  0  0  0  0
  1 12  1  0  0  0  0
  1 13  1  0  0  0  0
M  END
>  <Alias name>
Barbituric acid

>  <Cp(sol,298)>   J/mol/K
141.1

$$$$
Benzoxazole
  ChemBrain IXL

 14 15  0  0  0  0  0  0  0  0  1 V2000
    2.5861   15.3225   -0.0647 C   0  0  0  0  0  0  0  0  0  0  0  0
    2.5208   16.7192   -0.0317 C   0  0  0  0  0  0  0  0  0  0  0  0
    3.7108   17.4637    0.0217 C   0  0  0  0  0  0  0  0  0  0  0  0
    4.9356   16.7770    0.0487 C   0  0  0  0  0  0  0  0  0  0  0  0
    4.9895   15.4901    0.0169 C   0  0  0  0  0  0  0  0  0  0  0  0
    3.8384   14.6945   -0.0451 C   0  0  0  0  0  0  0  0  0  0  0  0
    6.2639   15.1196    0.0550 N   0  0  0  0  0  0  0  0  0  0  0  0
    6.2441   17.2649    0.1100 O   0  0  0  0  0  0  0  0  0  0  0  0
    7.0064   16.0682    0.1091 C   0  0  0  0  0  0  0  0  0  0  0  0
    1.6688   14.7302   -0.1056 H   0  0  0  0  0  0  0  0  0  0  0  0
    1.5522   17.2222   -0.0476 H   0  0  0  0  0  0  0  0  0  0  0  0
    3.6779   18.5538    0.0439 H   0  0  0  0  0  0  0  0  0  0  0  0
    3.9097   13.6049   -0.0752 H   0  0  0  0  0  0  0  0  0  0  0  0
    8.1245   15.9901    0.1511 H   0  0  0  0  0  0  0  0  0  0  0  0
  1  2  4  0  0  0  0
  2  3  4  0  0  0  0
  3  4  4  0  0  0  0
  4  5  4  0  0  0  0
  5  6  4  0  0  0  0
  6  1  4  0  0  0  0
  5  7  1  0  0  0  0
  4  8  1  0  0  0  0
  7  9  2  0  0  0  0
  9  8  1  0  0  0  0
  1 10  1  0  0  0  0
  2 11  1  0  0  0  0
  3 12  1  0  0  0  0
  6 13  1  0  0  0  0
  9 14  1  0  0  0  0
M  END
>  <Alias name>
Benzoxazole

>  <Cp(sol,298)>   J/mol/K
141.59

$$$$
Fumaric acid
  ChemBrain IXL

 12 11  0  0  0  0  0  0  0  0  1 V2000
    5.3275   17.6218    0.0000 C   0  0  0  0  0  0  0  0  0  0  0  0
    4.8733   16.3658    0.0002 C   0  0  0  0  0  0  0  0  0  0  0  0
    3.4160   16.1052    0.0004 C   0  0  0  0  0  0  0  0  0  0  0  0
    3.0018   14.9577    0.0004 O   0  0  0  0  0  0  0  0  0  0  0  0
    2.4678   17.2289    0.0005 O   0  0  0  0  0  0  0  0  0  0  0  0
    6.7848   17.8824   -0.0002 C   0  0  0  0  0  0  0  0  0  0  0  0
    7.1990   19.0299   -0.0006 O   0  0  0  0  0  0  0  0  0  0  0  0
    7.7331   16.7588    0.0001 O   0  0  0  0  0  0  0  0  0  0  0  0
    1.5190   16.9718    0.0007 H   0  0  0  0  0  0  0  0  0  0  0  0
    8.6818   17.0158    0.0000 H   0  0  0  0  0  0  0  0  0  0  0  0
    4.6296   18.4500    0.0000 H   0  0  0  0  0  0  0  0  0  0  0  0
    5.5712   15.5376    0.0002 H   0  0  0  0  0  0  0  0  0  0  0  0
  1  2  2  0  0  0  0
  3  4  2  0  0  0  0
  3  5  1  0  0  0  0
  6  7  2  0  0  0  0
  6  8  1  0  0  0  0
  6  1  1  0  0  0  0
  3  2  1  0  0  0  0
  5  9  1  0  0  0  0
  8 10  1  0  0  0  0
  1 11  1  0  0  0  0
  2 12  1  0  0  0  0
M  END
>  <Alias name>
Fumaric acid

>  <Cp(sol,298)>   J/mol/K
141.8

$$$$
1,4-Dioxane-2,3-dione
  ChemBrain IXL

 12 12  0  0  0  0  0  0  0  0  1 V2000
    3.7820   10.7567    0.0000 O   0  0  0  0  0  0  0  0  0  0  0  0
    3.7985   13.6942   -0.1585 O   0  0  0  0  0  0  0  0  0  0  0  0
    1.4565   10.9107    0.0713 O   0  0  0  0  0  0  0  0  0  0  0  0
    1.5034   13.5491   -0.5436 O   0  0  0  0  0  0  0  0  0  0  0  0
    4.9719   11.5414   -0.3604 C   0  0  0  0  0  0  0  0  0  0  0  0
    4.9256   12.9051    0.3594 C   0  0  0  0  0  0  0  0  0  0  0  0
    2.5184   11.4981   -0.0577 C   0  0  0  0  0  0  0  0  0  0  0  0
    2.5358   12.9577   -0.2724 C   0  0  0  0  0  0  0  0  0  0  0  0
    5.8630   11.0046   -0.0607 H   0  0  0  0  0  0  0  0  0  0  0  0
    4.9886   11.6996   -1.4317 H   0  0  0  0  0  0  0  0  0  0  0  0
    4.7966   12.7471    1.4230 H   0  0  0  0  0  0  0  0  0  0  0  0
    5.8511   13.4383    0.1831 H   0  0  0  0  0  0  0  0  0  0  0  0
  1  5  1  0  0  0  0
  1  7  1  0  0  0  0
  2  6  1  0  0  0  0
  2  8  1  0  0  0  0
  3  7  2  0  0  0  0
  4  8  2  0  0  0  0
  5  6  1  0  0  0  0
  7  8  1  0  0  0  0
  5  9  1  0  0  0  0
  5 10  1  0  0  0  0
  6 11  1  0  0  0  0
  6 12  1  0  0  0  0
M  END
>  <Alias name>
Ethylene oxalate

>  <Cp(sol,298)>   J/mol/K
141.9

$$$$
1,3,5,7-Tetroxane
  ChemBrain IXL

 16 16  0  0  0  0  0  0  0  0  1 V2000
    2.8334   11.8059   -0.8972 O   0  0  0  0  0  0  0  0  0  0  0  0
    2.7079   10.3339   -0.8073 C   0  0  0  0  0  0  0  0  0  0  0  0
    3.4354    9.8420    0.4135 O   0  0  0  0  0  0  0  0  0  0  0  0
    4.3876   10.8130    1.0138 C   0  0  0  0  0  0  0  0  0  0  0  0
    4.9255   11.6618   -0.0422 O   0  0  0  0  0  0  0  0  0  0  0  0
    4.9010   13.1148    0.2380 C   0  0  0  0  0  0  0  0  0  0  0  0
    3.5085   13.5256    0.6303 O   0  0  0  0  0  0  0  0  0  0  0  0
    2.4435   12.5411    0.3003 C   0  0  0  0  0  0  0  0  0  0  0  0
    3.1542    9.8923   -1.6897 H   0  0  0  0  0  0  0  0  0  0  0  0
    1.6645   10.0497   -0.7503 H   0  0  0  0  0  0  0  0  0  0  0  0
    3.8588   11.4289    1.7229 H   0  0  0  0  0  0  0  0  0  0  0  0
    5.1896   10.2924    1.5220 H   0  0  0  0  0  0  0  0  0  0  0  0
    5.1897   13.6471   -0.6597 H   0  0  0  0  0  0  0  0  0  0  0  0
    5.5917   13.3541    1.0371 H   0  0  0  0  0  0  0  0  0  0  0  0
    2.3421   11.8478    1.1193 H   0  0  0  0  0  0  0  0  0  0  0  0
    1.4983   13.0448    0.1404 H   0  0  0  0  0  0  0  0  0  0  0  0
  1  2  1  0  0  0  0
  2  3  1  0  0  0  0
  3  4  1  0  0  0  0
  4  5  1  0  0  0  0
  5  6  1  0  0  0  0
  6  7  1  0  0  0  0
  7  8  1  0  0  0  0
  8  1  1  0  0  0  0
  2  9  1  0  0  0  0
  2 10  1  0  0  0  0
  4 11  1  0  0  0  0
  4 12  1  0  0  0  0
  6 13  1  0  0  0  0
  6 14  1  0  0  0  0
  8 15  1  0  0  0  0
  8 16  1  0  0  0  0
M  END
>  <Alias name>
1,3,5,7-Tetroxane

>  <Cp(sol,298)>   J/mol/K
142.22

$$$$
2-Aminopyridine
  ChemBrain IXL

 13 13  0  0  0  0  0  0  0  0  1 V2000
    4.9906   15.0291    0.0574 C   0  0  0  0  0  0  0  0  0  0  0  0
    4.8471   13.6527    0.2180 C   0  0  0  0  0  0  0  0  0  0  0  0
    3.9052   15.8123   -0.1393 N   0  0  0  0  0  0  0  0  0  0  0  0
    6.2649   15.5982    0.1005 N   0  0  0  0  0  0  0  0  0  0  0  0
    3.5808   13.0867    0.1752 C   0  0  0  0  0  0  0  0  0  0  0  0
    2.6626   15.2800   -0.1842 C   0  0  0  0  0  0  0  0  0  0  0  0
    2.4789   13.9064   -0.0275 C   0  0  0  0  0  0  0  0  0  0  0  0
    6.3763   16.5923   -0.0167 H   0  0  0  0  0  0  0  0  0  0  0  0
    7.0736   15.0131    0.2491 H   0  0  0  0  0  0  0  0  0  0  0  0
    5.7182   13.0267    0.3755 H   0  0  0  0  0  0  0  0  0  0  0  0
    3.4538   12.0155    0.2988 H   0  0  0  0  0  0  0  0  0  0  0  0
    1.8056   15.9210   -0.3423 H   0  0  0  0  0  0  0  0  0  0  0  0
    1.4827   13.4793   -0.0635 H   0  0  0  0  0  0  0  0  0  0  0  0
  1  2  4  0  0  0  0
  1  3  4  0  0  0  0
  1  4  1  0  0  0  0
  2  5  4  0  0  0  0
  3  6  4  0  0  0  0
  5  7  4  0  0  0  0
  6  7  4  0  0  0  0
  4  8  1  0  0  0  0
  4  9  1  0  0  0  0
  2 10  1  0  0  0  0
  5 11  1  0  0  0  0
  6 12  1  0  0  0  0
  7 13  1  0  0  0  0
M  END
>  <Alias name>
2-Aminopyridine

>  <Cp(sol,298)>   J/mol/K
142.47

$$$$
1,1,2-Trichloroethane
  ChemBrain IXL

  8  7  0  0  0  0  0  0  0  0  1 V2000
    2.3984    9.6764   -0.4549 C   0  0  0  0  0  0  0  0  0  0  0  0
    3.7219   10.3553   -0.0523 C   0  0  0  0  0  0  0  0  0  0  0  0
    3.3721   11.8154    0.9113 Cl  0  0  0  0  0  0  0  0  0  0  0  0
    1.4948    9.2176    1.0133 Cl  0  0  0  0  0  0  0  0  0  0  0  0
    4.7002    9.2225    0.9183 Cl  0  0  0  0  0  0  0  0  0  0  0  0
    1.8045   10.3640   -1.0442 H   0  0  0  0  0  0  0  0  0  0  0  0
    2.6107    8.7900   -1.0398 H   0  0  0  0  0  0  0  0  0  0  0  0
    4.2704   10.6339   -0.9436 H   0  0  0  0  0  0  0  0  0  0  0  0
  1  2  1  0  0  0  0
  2  3  1  0  0  0  0
  1  4  1  0  0  0  0
  2  5  1  0  0  0  0
  1  6  1  0  0  0  0
  1  7  1  0  0  0  0
  2  8  1  0  0  0  0
M  END
>  <Alias name>
1,1,2-Trichloroethane

>  <Cp(sol,298)>   J/mol/K
143.1

$$$$
5-Methylhydantoin
  ChemBrain IXL

 14 14  0  0  0  0  0  0  0  0  1 V2000
    4.5597   13.5704   -0.4343 C   0  0  0  0  0  0  0  0  0  0  0  0
    5.7149   13.4508    0.5337 C   0  0  0  0  0  0  0  0  0  0  0  0
    3.5258   14.3526    0.1614 C   0  0  0  0  0  0  0  0  0  0  0  0
    3.8569   12.3408   -0.5938 N   0  0  0  0  0  0  0  0  0  0  0  0
    2.4378   13.6424    0.3260 N   0  0  0  0  0  0  0  0  0  0  0  0
    3.6203   15.5403    0.4939 O   0  0  0  0  0  0  0  0  0  0  0  0
    2.6284   12.4574   -0.1111 C   0  0  0  0  0  0  0  0  0  0  0  0
    1.7731   11.5667   -0.0706 O   0  0  0  0  0  0  0  0  0  0  0  0
    4.2246   11.4918   -1.0161 H   0  0  0  0  0  0  0  0  0  0  0  0
    1.5564   13.9832    0.7478 H   0  0  0  0  0  0  0  0  0  0  0  0
    4.8928   13.9802   -1.3935 H   0  0  0  0  0  0  0  0  0  0  0  0
    5.9511   14.4175    0.9294 H   0  0  0  0  0  0  0  0  0  0  0  0
    6.5831   13.0557    0.0124 H   0  0  0  0  0  0  0  0  0  0  0  0
    5.4273   12.7913    1.3475 H   0  0  0  0  0  0  0  0  0  0  0  0
  1  2  1  0  0  0  0
  1  3  1  0  0  0  0
  1  4  1  0  0  0  0
  3  5  1  0  0  0  0
  3  6  2  0  0  0  0
  4  7  1  0  0  0  0
  5  7  1  0  0  0  0
  7  8  2  0  0  0  0
  4  9  1  0  0  0  0
  5 10  1  0  0  0  0
  1 11  1  0  0  0  0
  2 12  1  0  0  0  0
  2 13  1  0  0  0  0
  2 14  1  0  0  0  0
M  END
>  <Alias name>
5-Methylhydantoin

>  <Cp(sol,298)>   J/mol/K
143.11

$$$$
Pyrazinoic acid
  ChemBrain IXL

 13 13  0  0  0  0  0  0  0  0  1 V2000
    3.9641   14.8806    0.0000 C   0  0  0  0  0  0  0  0  0  0  0  0
    4.9449   13.8887    0.0126 C   0  0  0  0  0  0  0  0  0  0  0  0
    4.3199   16.1787   -0.0170 N   0  0  0  0  0  0  0  0  0  0  0  0
    2.5324   14.5058    0.0053 C   0  0  0  0  0  0  0  0  0  0  0  0
    6.2470   14.2296    0.0078 N   0  0  0  0  0  0  0  0  0  0  0  0
    5.6220   16.5196   -0.0218 C   0  0  0  0  0  0  0  0  0  0  0  0
    1.4989   15.5509   -0.0168 O   0  0  0  0  0  0  0  0  0  0  0  0
    2.2099   13.3294    0.0280 O   0  0  0  0  0  0  0  0  0  0  0  0
    6.6028   15.5276   -0.0092 C   0  0  0  0  0  0  0  0  0  0  0  0
    1.8404   16.4725   -0.0351 H   0  0  0  0  0  0  0  0  0  0  0  0
    4.6586   12.8443    0.0263 H   0  0  0  0  0  0  0  0  0  0  0  0
    5.9083   17.5640   -0.0354 H   0  0  0  0  0  0  0  0  0  0  0  0
    7.6504   15.8019   -0.0131 H   0  0  0  0  0  0  0  0  0  0  0  0
  1  2  4  0  0  0  0
  1  3  4  0  0  0  0
  1  4  1  0  0  0  0
  2  5  4  0  0  0  0
  3  6  4  0  0  0  0
  4  7  1  0  0  0  0
  4  8  2  0  0  0  0
  5  9  4  0  0  0  0
  6  9  4  0  0  0  0
  7 10  1  0  0  0  0
  2 11  1  0  0  0  0
  6 12  1  0  0  0  0
  9 13  1  0  0  0  0
M  END
>  <Alias name>
2-Pyrazinecarboxylic acid

>  <Cp(sol,298)>   J/mol/K
143.5

$$$$
Methacrylamide
  ChemBrain IXL

 13 12  0  0  0  0  0  0  0  0  1 V2000
    2.2945   13.5486    0.7648 N   0  0  0  0  0  0  0  0  0  0  0  0
    3.4954   12.8913    0.4718 C   0  0  0  0  0  0  0  0  0  0  0  0
    3.5543   11.6741    0.5295 O   0  0  0  0  0  0  0  0  0  0  0  0
    4.6933   13.6730    0.0920 C   0  0  0  0  0  0  0  0  0  0  0  0
    5.9628   12.9781   -0.2178 C   0  0  0  0  0  0  0  0  0  0  0  0
    4.6288   15.0050    0.0289 C   0  0  0  0  0  0  0  0  0  0  0  0
    2.2458   14.5553    0.7172 H   0  0  0  0  0  0  0  0  0  0  0  0
    1.4778   13.0157    1.0237 H   0  0  0  0  0  0  0  0  0  0  0  0
    6.7211   13.7082   -0.4725 H   0  0  0  0  0  0  0  0  0  0  0  0
    5.8122   12.3072   -1.0545 H   0  0  0  0  0  0  0  0  0  0  0  0
    6.2840   12.4105    0.6468 H   0  0  0  0  0  0  0  0  0  0  0  0
    3.6999   15.5135    0.2556 H   0  0  0  0  0  0  0  0  0  0  0  0
    5.5054   15.5770   -0.2490 H   0  0  0  0  0  0  0  0  0  0  0  0
  1  2  1  0  0  0  0
  2  3  2  0  0  0  0
  2  4  1  0  0  0  0
  4  5  1  0  0  0  0
  4  6  2  0  0  0  0
  1  7  1  0  0  0  0
  1  8  1  0  0  0  0
  5  9  1  0  0  0  0
  5 10  1  0  0  0  0
  5 11  1  0  0  0  0
  6 12  1  0  0  0  0
  6 13  1  0  0  0  0
M  END
>  <Alias name>
Methacrylamide

>  <Cp(sol,298)>   J/mol/K
143.8

$$$$
4-Nitrophenol
  ChemBrain IXL

 15 15  0  0  0  0  0  0  0  0  1 V2000
    3.9742   15.4330    0.0000 C   0  0  0  0  0  0  0  0  0  0  0  0
    3.4893   16.7410    0.0000 C   0  0  0  0  0  0  0  0  0  0  0  0
    4.3796   17.8150    0.0000 C   0  0  0  0  0  0  0  0  0  0  0  0
    5.7548   17.5809    0.0000 C   0  0  0  0  0  0  0  0  0  0  0  0
    6.2397   16.2729    0.0001 C   0  0  0  0  0  0  0  0  0  0  0  0
    5.3494   15.1989    0.0000 C   0  0  0  0  0  0  0  0  0  0  0  0
    8.1199   14.8635    0.0001 O   0  5  0  0  0  0  0  0  0  0  0  0
    7.6889   16.0262    0.0001 N   0  3  0  0  0  0  0  0  0  0  0  0
    8.4803   16.9808    0.0001 O   0  0  0  0  0  0  0  0  0  0  0  0
    2.0401   16.9877   -0.0001 O   0  0  0  0  0  0  0  0  0  0  0  0
    3.2849   14.6016    0.0000 H   0  0  0  0  0  0  0  0  0  0  0  0
    4.0042   18.8276    0.0000 H   0  0  0  0  0  0  0  0  0  0  0  0
    6.4441   18.4123    0.0000 H   0  0  0  0  0  0  0  0  0  0  0  0
    5.7248   14.1863    0.0001 H   0  0  0  0  0  0  0  0  0  0  0  0
    1.4999   16.2063    0.0000 H   0  0  0  0  0  0  0  0  0  0  0  0
  1  2  4  0  0  0  0
  2  3  4  0  0  0  0
  3  4  4  0  0  0  0
  4  5  4  0  0  0  0
  5  6  4  0  0  0  0
  6  1  4  0  0  0  0
  7  8  1  0  0  0  0
  8  9  2  0  0  0  0
  8  5  1  0  0  0  0
 10  2  1  0  0  0  0
  1 11  1  0  0  0  0
  3 12  1  0  0  0  0
  4 13  1  0  0  0  0
  6 14  1  0  0  0  0
 10 15  1  0  0  0  0
M  END
>  <Alias name>
4-Nitrophenol

>  <Cp(sol,298)>   J/mol/K
143.9

$$$$
Catechol
  ChemBrain IXL

 14 14  0  0  0  0  0  0  0  0  1 V2000
    2.4649   13.3331    0.0560 C   0  0  0  0  0  0  0  0  0  0  0  0
    2.5672   14.7104    0.2524 C   0  0  0  0  0  0  0  0  0  0  0  0
    3.8176   15.3282    0.2228 C   0  0  0  0  0  0  0  0  0  0  0  0
    4.9657   14.5687   -0.0032 C   0  0  0  0  0  0  0  0  0  0  0  0
    4.8634   13.1914   -0.1995 C   0  0  0  0  0  0  0  0  0  0  0  0
    3.6130   12.5736   -0.1699 C   0  0  0  0  0  0  0  0  0  0  0  0
    6.0732   12.3911   -0.4376 O   0  0  0  0  0  0  0  0  0  0  0  0
    6.2833   15.2198   -0.0344 O   0  0  0  0  0  0  0  0  0  0  0  0
    6.9139   12.9006   -0.4438 H   0  0  0  0  0  0  0  0  0  0  0  0
    6.2701   16.1916    0.1128 H   0  0  0  0  0  0  0  0  0  0  0  0
    1.4942   12.8534    0.0790 H   0  0  0  0  0  0  0  0  0  0  0  0
    1.6759   15.3000    0.4277 H   0  0  0  0  0  0  0  0  0  0  0  0
    3.8970   16.3975    0.3752 H   0  0  0  0  0  0  0  0  0  0  0  0
    3.5336   11.5043   -0.3223 H   0  0  0  0  0  0  0  0  0  0  0  0
  1  2  4  0  0  0  0
  2  3  4  0  0  0  0
  3  4  4  0  0  0  0
  4  5  4  0  0  0  0
  5  6  4  0  0  0  0
  6  1  4  0  0  0  0
  5  7  1  0  0  0  0
  4  8  1  0  0  0  0
  7  9  1  0  0  0  0
  8 10  1  0  0  0  0
  1 11  1  0  0  0  0
  2 12  1  0  0  0  0
  3 13  1  0  0  0  0
  6 14  1  0  0  0  0
M  END
>  <Alias name>
1,2-Dihydroxybenzene

>  <Cp(sol,298)>   J/mol/K
144.3

$$$$
Tetrabromomethane
  ChemBrain IXL

  5  4  0  0  0  0  0  0  0  0  1 V2000
    1.5671    9.9620    1.2686 Br  0  0  0  0  0  0  0  0  0  0  0  0
    2.9272    9.1916    0.1384 C   0  0  0  0  0  0  0  0  0  0  0  0
    4.0176   10.5982   -0.6057 Br  0  0  0  0  0  0  0  0  0  0  0  0
    4.0332    8.0041    1.1813 Br  0  0  0  0  0  0  0  0  0  0  0  0
    2.0911    8.2020   -1.2908 Br  0  0  0  0  0  0  0  0  0  0  0  0
  1  2  1  0  0  0  0
  2  3  1  0  0  0  0
  2  4  1  0  0  0  0
  2  5  1  0  0  0  0
M  END
>  <Alias name>
Carbon tetrabromide

>  <Cp(sol,298)>   J/mol/K
144.3

$$$$
4-Fluorophenol
  ChemBrain IXL

 13 13  0  0  0  0  0  0  0  0  1 V2000
    3.5717   15.8678    0.2342 C   0  0  0  0  0  0  0  0  0  0  0  0
    2.7763   14.7658    0.5489 C   0  0  0  0  0  0  0  0  0  0  0  0
    3.2919   13.4755    0.4259 C   0  0  0  0  0  0  0  0  0  0  0  0
    4.6030   13.2871   -0.0119 C   0  0  0  0  0  0  0  0  0  0  0  0
    5.3984   14.3890   -0.3267 C   0  0  0  0  0  0  0  0  0  0  0  0
    4.8828   15.6794   -0.2036 C   0  0  0  0  0  0  0  0  0  0  0  0
    6.7799   14.1905   -0.7881 O   0  0  0  0  0  0  0  0  0  0  0  0
    1.4981   14.9495    0.9756 F   0  0  0  0  0  0  0  0  0  0  0  0
    7.2727   15.0164   -0.9915 H   0  0  0  0  0  0  0  0  0  0  0  0
    3.1714   16.8695    0.3298 H   0  0  0  0  0  0  0  0  0  0  0  0
    2.6744   12.6200    0.6702 H   0  0  0  0  0  0  0  0  0  0  0  0
    5.0033   12.2853   -0.1074 H   0  0  0  0  0  0  0  0  0  0  0  0
    5.5003   16.5349   -0.4479 H   0  0  0  0  0  0  0  0  0  0  0  0
  1  2  4  0  0  0  0
  2  3  4  0  0  0  0
  3  4  4  0  0  0  0
  4  5  4  0  0  0  0
  5  6  4  0  0  0  0
  6  1  4  0  0  0  0
  5  7  1  0  0  0  0
  2  8  1  0  0  0  0
  7  9  1  0  0  0  0
  1 10  1  0  0  0  0
  3 11  1  0  0  0  0
  4 12  1  0  0  0  0
  6 13  1  0  0  0  0
M  END
>  <Alias name>
4-Fluorophenol

>  <Cp(sol,298)>   J/mol/K
144.6

$$$$
p-Dibromobenzene
  ChemBrain IXL

 12 12  0  0  0  0  0  0  0  0  1 V2000
    5.0812   15.9525   -0.0591 C   0  0  0  0  0  0  0  0  0  0  0  0
    5.8314   14.7851    0.0842 C   0  0  0  0  0  0  0  0  0  0  0  0
    5.1924   13.5456    0.1221 C   0  0  0  0  0  0  0  0  0  0  0  0
    3.8033   13.4735    0.0168 C   0  0  0  0  0  0  0  0  0  0  0  0
    3.0531   14.6408   -0.1265 C   0  0  0  0  0  0  0  0  0  0  0  0
    3.6920   15.8803   -0.1644 C   0  0  0  0  0  0  0  0  0  0  0  0
    5.9647   17.6664   -0.1115 Br  0  0  0  0  0  0  0  0  0  0  0  0
    2.9197   11.7595    0.0692 Br  0  0  0  0  0  0  0  0  0  0  0  0
    6.9098   14.8411    0.1659 H   0  0  0  0  0  0  0  0  0  0  0  0
    5.7748   12.6394    0.2333 H   0  0  0  0  0  0  0  0  0  0  0  0
    1.9746   14.5848   -0.2082 H   0  0  0  0  0  0  0  0  0  0  0  0
    3.1096   16.7866   -0.2756 H   0  0  0  0  0  0  0  0  0  0  0  0
  1  2  4  0  0  0  0
  2  3  4  0  0  0  0
  3  4  4  0  0  0  0
  4  5  4  0  0  0  0
  5  6  4  0  0  0  0
  6  1  4  0  0  0  0
  1  7  1  0  0  0  0
  4  8  1  0  0  0  0
  2  9  1  0  0  0  0
  3 10  1  0  0  0  0
  5 11  1  0  0  0  0
  6 12  1  0  0  0  0
M  END
>  <Alias name>
1,4-Dibromobenzene

>  <Cp(sol,298)>   J/mol/K
145.7

$$$$
t-Butanol
  ChemBrain IXL

 15 14  0  0  0  0  0  0  0  0  1 V2000
    2.5606    9.8950   -1.0850 C   0  0  0  0  0  0  0  0  0  0  0  0
    3.2473   10.6695    0.0567 C   0  0  0  0  0  0  0  0  0  0  0  0
    2.1802   11.3916    0.9022 C   0  0  0  0  0  0  0  0  0  0  0  0
    3.9929    9.7301    0.9069 O   0  0  0  0  0  0  0  0  0  0  0  0
    4.2196   11.7066   -0.5382 C   0  0  0  0  0  0  0  0  0  0  0  0
    3.3084    9.3890   -1.6775 H   0  0  0  0  0  0  0  0  0  0  0  0
    1.8792    9.1682   -0.6680 H   0  0  0  0  0  0  0  0  0  0  0  0
    2.0128   10.5852   -1.7096 H   0  0  0  0  0  0  0  0  0  0  0  0
    1.6324   12.0817    0.2777 H   0  0  0  0  0  0  0  0  0  0  0  0
    1.4988   10.6648    1.3192 H   0  0  0  0  0  0  0  0  0  0  0  0
    2.6615   11.9343    1.7023 H   0  0  0  0  0  0  0  0  0  0  0  0
    4.6745    9.2402    0.4621 H   0  0  0  0  0  0  0  0  0  0  0  0
    4.9675   11.2006   -1.1307 H   0  0  0  0  0  0  0  0  0  0  0  0
    4.7009   12.2494    0.2619 H   0  0  0  0  0  0  0  0  0  0  0  0
    3.6719   12.3968   -1.1628 H   0  0  0  0  0  0  0  0  0  0  0  0
  1  2  1  0  0  0  0
  2  3  1  0  0  0  0
  2  4  1  0  0  0  0
  2  5  1  0  0  0  0
  1  6  1  0  0  0  0
  1  7  1  0  0  0  0
  1  8  1  0  0  0  0
  3  9  1  0  0  0  0
  3 10  1  0  0  0  0
  3 11  1  0  0  0  0
  4 12  1  0  0  0  0
  5 13  1  0  0  0  0
  5 14  1  0  0  0  0
  5 15  1  0  0  0  0
M  END
>  <Alias name>
2-Methyl-2-propanol

>  <Cp(sol,298)>   J/mol/K
146.11

$$$$
5-Methylisoxazole-3-carboxylic acid
  ChemBrain IXL

 14 14  0  0  0  0  0  0  0  0  1 V2000
    4.0545   15.0776    0.0000 C   0  0  0  0  0  0  0  0  0  0  0  0
    3.1664   15.9064   -0.0017 N   0  0  0  0  0  0  0  0  0  0  0  0
    5.2569   15.7241    0.0048 C   0  0  0  0  0  0  0  0  0  0  0  0
    5.0363   16.9506    0.0068 C   0  0  0  0  0  0  0  0  0  0  0  0
    3.6605   17.1690    0.0018 O   0  0  0  0  0  0  0  0  0  0  0  0
    6.1162   18.0223    0.0139 C   0  0  0  0  0  0  0  0  0  0  0  0
    3.8708   13.5501   -0.0020 C   0  0  0  0  0  0  0  0  0  0  0  0
    2.7460   13.0989   -0.0026 O   0  0  0  0  0  0  0  0  0  0  0  0
    5.0398   12.5787   -0.0026 O   0  0  0  0  0  0  0  0  0  0  0  0
    5.9373   12.9719   -0.0026 H   0  0  0  0  0  0  0  0  0  0  0  0
    6.2827   15.2353    0.0072 H   0  0  0  0  0  0  0  0  0  0  0  0
    5.6525   18.9817    0.0161 H   0  0  0  0  0  0  0  0  0  0  0  0
    6.7458   17.9285   -0.8768 H   0  0  0  0  0  0  0  0  0  0  0  0
    6.7392   17.9215    0.9094 H   0  0  0  0  0  0  0  0  0  0  0  0
  1  2  2  0  0  0  0
  1  3  1  0  0  0  0
  3  4  2  0  0  0  0
  4  5  1  0  0  0  0
  5  2  1  0  0  0  0
  4  6  1  0  0  0  0
  7  8  2  0  0  0  0
  7  9  1  0  0  0  0
  7  1  1  0  0  0  0
  9 10  1  0  0  0  0
  3 11  1  0  0  0  0
  6 12  1  0  0  0  0
  6 13  1  0  0  0  0
  6 14  1  0  0  0  0
M  END
>  <Alias name>
5-Methylisoxazole-3-carboxylic acid

>  <Cp(sol,298)>   J/mol/K
146.2

$$$$
alpha-Aminobutyric acid
  ChemBrain IXL

 16 15  0  0  0  0  0  0  0  0  1 V2000
    3.7850   14.1076   -0.3441 C   0  0  0  0  0  0  0  0  0  0  0  0
    2.5068   14.8371   -0.1720 C   0  0  0  0  0  0  0  0  0  0  0  0
    4.9494   14.9808    0.1751 C   0  0  0  0  0  0  0  0  0  0  0  0
    3.7352   12.8466    0.4146 N   0  3  0  0  0  0  0  0  0  0  0  0
    2.4955   16.3071   -0.1526 O   0  5  0  0  0  0  0  0  0  0  0  0
    1.4628   14.2182   -0.0464 O   0  0  0  0  0  0  0  0  0  0  0  0
    6.2859   14.2387   -0.0295 C   0  0  0  0  0  0  0  0  0  0  0  0
    2.9695   12.2819    0.0783 H   0  0  0  0  0  0  0  0  0  0  0  0
    3.5995   13.0482    1.3941 H   0  0  0  0  0  0  0  0  0  0  0  0
    4.6011   12.3453    0.2915 H   0  0  0  0  0  0  0  0  0  0  0  0
    3.9369   13.8910   -1.3941 H   0  0  0  0  0  0  0  0  0  0  0  0
    4.9698   15.9153   -0.3719 H   0  0  0  0  0  0  0  0  0  0  0  0
    4.8067   15.1834    1.2294 H   0  0  0  0  0  0  0  0  0  0  0  0
    7.1005   14.8592    0.3227 H   0  0  0  0  0  0  0  0  0  0  0  0
    6.4234   14.0263   -1.0826 H   0  0  0  0  0  0  0  0  0  0  0  0
    6.2733   13.3106    0.5272 H   0  0  0  0  0  0  0  0  0  0  0  0
  1  2  1  0  0  0  0
  1  3  1  0  0  0  0
  1  4  1  0  0  0  0
  2  5  1  0  0  0  0
  2  6  2  0  0  0  0
  3  7  1  0  0  0  0
  4  8  1  0  0  0  0
  4  9  1  0  0  0  0
  4 10  1  0  0  0  0
  1 11  1  0  0  0  0
  3 12  1  0  0  0  0
  3 13  1  0  0  0  0
  7 14  1  0  0  0  0
  7 15  1  0  0  0  0
  7 16  1  0  0  0  0
M  END
>  <Alias name>
2-Aminobutyric acid

>  <Cp(sol,298)>   J/mol/K
146.4

$$$$
gamma-Aminobutyric acid
  ChemBrain IXL

 16 15  0  0  0  0  0  0  0  0  1 V2000
    5.1809   13.3792   -0.6263 C   0  0  0  0  0  0  0  0  0  0  0  0
    6.1571   14.1658   -1.4128 C   0  0  0  0  0  0  0  0  0  0  0  0
    4.1482   14.3300    0.0095 C   0  0  0  0  0  0  0  0  0  0  0  0
    6.0317   15.6285   -1.4886 O   0  5  0  0  0  0  0  0  0  0  0  0
    7.0659   13.6004   -1.9981 O   0  0  0  0  0  0  0  0  0  0  0  0
    3.1319   13.5110    0.8287 C   0  0  0  0  0  0  0  0  0  0  0  0
    2.1468   14.4180    1.4352 N   0  3  0  0  0  0  0  0  0  0  0  0
    1.4814   13.8817    1.9716 H   0  0  0  0  0  0  0  0  0  0  0  0
    2.6196   15.0709    2.0419 H   0  0  0  0  0  0  0  0  0  0  0  0
    1.6632   14.9238    0.7083 H   0  0  0  0  0  0  0  0  0  0  0  0
    5.6998   12.8361    0.1539 H   0  0  0  0  0  0  0  0  0  0  0  0
    4.6734   12.6785   -1.2777 H   0  0  0  0  0  0  0  0  0  0  0  0
    4.6557   15.0309    0.6608 H   0  0  0  0  0  0  0  0  0  0  0  0
    3.6291   14.8730   -0.7706 H   0  0  0  0  0  0  0  0  0  0  0  0
    2.6244   12.8101    0.1775 H   0  0  0  0  0  0  0  0  0  0  0  0
    3.6510   12.9680    1.6089 H   0  0  0  0  0  0  0  0  0  0  0  0
  1  2  1  0  0  0  0
  1  3  1  0  0  0  0
  2  4  1  0  0  0  0
  2  5  2  0  0  0  0
  3  6  1  0  0  0  0
  6  7  1  0  0  0  0
  7  8  1  0  0  0  0
  7  9  1  0  0  0  0
  7 10  1  0  0  0  0
  1 11  1  0  0  0  0
  1 12  1  0  0  0  0
  3 13  1  0  0  0  0
  3 14  1  0  0  0  0
  6 15  1  0  0  0  0
  6 16  1  0  0  0  0
M  END
>  <Alias name>
4-Aminobutyric acid

>  <Cp(sol,298)>   J/mol/K
146.4

$$$$
Adenine
  ChemBrain IXL

 15 16  0  0  0  0  0  0  0  0  1 V2000
    7.0289   15.7400    0.0000 N   0  0  0  0  0  0  0  0  0  0  0  0
    5.9124   14.9676    0.0000 C   0  0  0  0  0  0  0  0  0  0  0  0
    5.7521   13.6074    0.0000 N   0  0  0  0  0  0  0  0  0  0  0  0
    4.4758   13.0901    0.0000 C   0  0  0  0  0  0  0  0  0  0  0  0
    3.4008   13.9178    0.0000 N   0  0  0  0  0  0  0  0  0  0  0  0
    3.5883   15.2581    0.0000 C   0  0  0  0  0  0  0  0  0  0  0  0
    4.9068   15.7572    0.0000 C   0  0  0  0  0  0  0  0  0  0  0  0
    5.3925   17.0097    0.0000 N   0  0  0  0  0  0  0  0  0  0  0  0
    6.7407   16.9171    0.0000 C   0  0  0  0  0  0  0  0  0  0  0  0
    2.4795   16.1199    0.0000 N   0  0  0  0  0  0  0  0  0  0  0  0
    4.8154   17.9003    0.0000 H   0  0  0  0  0  0  0  0  0  0  0  0
    1.5415   15.7410    0.0000 H   0  0  0  0  0  0  0  0  0  0  0  0
    2.6189   17.1171    0.0000 H   0  0  0  0  0  0  0  0  0  0  0  0
    4.3157   12.0142    0.0000 H   0  0  0  0  0  0  0  0  0  0  0  0
    7.4900   17.7803    0.0000 H   0  0  0  0  0  0  0  0  0  0  0  0
  1  2  1  0  0  0  0
  1  9  2  0  0  0  0
  2  7  4  0  0  0  0
  2  3  4  0  0  0  0
  3  4  4  0  0  0  0
  4  5  4  0  0  0  0
  5  6  4  0  0  0  0
  6  7  4  0  0  0  0
  6 10  1  0  0  0  0
  7  8  1  0  0  0  0
  8  9  1  0  0  0  0
  8 11  1  0  0  0  0
 10 12  1  0  0  0  0
 10 13  1  0  0  0  0
  4 14  1  0  0  0  0
  9 15  1  0  0  0  0
M  END
>  <Alias name>
6-Aminopurine

>  <Cp(sol,298)>   J/mol/K
147

$$$$
Benzoic acid
  ChemBrain IXL

 15 15  0  0  0  0  0  0  0  0  1 V2000
    2.8373   17.0884    0.1935 C   0  0  0  0  0  0  0  0  0  0  0  0
    2.4939   15.9175    0.8698 C   0  0  0  0  0  0  0  0  0  0  0  0
    3.4092   14.8682    0.9568 C   0  0  0  0  0  0  0  0  0  0  0  0
    4.6678   14.9898    0.3675 C   0  0  0  0  0  0  0  0  0  0  0  0
    5.0113   16.1607   -0.3089 C   0  0  0  0  0  0  0  0  0  0  0  0
    4.0960   17.2100   -0.3958 C   0  0  0  0  0  0  0  0  0  0  0  0
    6.3288   16.2879   -0.9256 C   0  0  0  0  0  0  0  0  0  0  0  0
    6.6293   17.3118   -1.5170 O   0  0  0  0  0  0  0  0  0  0  0  0
    7.2931   15.1821   -0.8340 O   0  0  0  0  0  0  0  0  0  0  0  0
    2.1288   17.9007    0.1261 H   0  0  0  0  0  0  0  0  0  0  0  0
    1.5195   15.8234    1.3260 H   0  0  0  0  0  0  0  0  0  0  0  0
    3.1433   13.9618    1.4803 H   0  0  0  0  0  0  0  0  0  0  0  0
    5.3763   14.1775    0.4349 H   0  0  0  0  0  0  0  0  0  0  0  0
    4.3618   18.1165   -0.9194 H   0  0  0  0  0  0  0  0  0  0  0  0
    8.1273   15.3407   -1.2599 H   0  0  0  0  0  0  0  0  0  0  0  0
  1  2  4  0  0  0  0
  2  3  4  0  0  0  0
  3  4  4  0  0  0  0
  4  5  4  0  0  0  0
  5  6  4  0  0  0  0
  6  1  4  0  0  0  0
  5  7  1  0  0  0  0
  7  8  2  0  0  0  0
  7  9  1  0  0  0  0
  1 10  1  0  0  0  0
  2 11  1  0  0  0  0
  3 12  1  0  0  0  0
  4 13  1  0  0  0  0
  6 14  1  0  0  0  0
  9 15  1  0  0  0  0
M  END
>  <Alias name>
Benzoic acid

>  <Cp(sol,298)>   J/mol/K
147.07

$$$$
2-Ethylimidazole
  ChemBrain IXL

 15 15  0  0  0  0  0  0  0  0  1 V2000
    2.5714   15.4908    1.1289 C   0  0  0  0  0  0  0  0  0  0  0  0
    3.0758   16.5816    0.8961 C   0  0  0  0  0  0  0  0  0  0  0  0
    3.4435   14.5983    0.8649 N   0  0  0  0  0  0  0  0  0  0  0  0
    4.4531   15.1054    0.4827 C   0  0  0  0  0  0  0  0  0  0  0  0
    4.2610   16.3773    0.4870 N   0  0  0  0  0  0  0  0  0  0  0  0
    5.7501   14.3935    0.0597 C   0  0  0  0  0  0  0  0  0  0  0  0
    6.8017   15.4460   -0.3674 C   0  0  0  0  0  0  0  0  0  0  0  0
    4.9248   17.0903    0.2164 H   0  0  0  0  0  0  0  0  0  0  0  0
    1.5554   15.3302    1.4964 H   0  0  0  0  0  0  0  0  0  0  0  0
    2.5856   17.5527    1.0213 H   0  0  0  0  0  0  0  0  0  0  0  0
    6.1423   13.8140    0.8906 H   0  0  0  0  0  0  0  0  0  0  0  0
    5.5506   13.7289   -0.7768 H   0  0  0  0  0  0  0  0  0  0  0  0
    6.3801   16.4250   -0.2617 H   0  0  0  0  0  0  0  0  0  0  0  0
    7.0809   15.2849   -1.4078 H   0  0  0  0  0  0  0  0  0  0  0  0
    7.6795   15.3651    0.2707 H   0  0  0  0  0  0  0  0  0  0  0  0
  1  2  2  0  0  0  0
  1  3  1  0  0  0  0
  3  4  2  0  0  0  0
  4  5  1  0  0  0  0
  5  2  1  0  0  0  0
  4  6  1  0  0  0  0
  6  7  1  0  0  0  0
  5  8  1  0  0  0  0
  1  9  1  0  0  0  0
  2 10  1  0  0  0  0
  6 11  1  0  0  0  0
  6 12  1  0  0  0  0
  7 13  1  0  0  0  0
  7 14  1  0  0  0  0
  7 15  1  0  0  0  0
M  END
>  <Alias name>
2-Ethylimidazole

>  <Cp(sol,298)>   J/mol/K
147.08

$$$$
1,4-Dichlorobenzene
  ChemBrain IXL

 12 12  0  0  0  0  0  0  0  0  1 V2000
    3.4841   14.6830    0.0000 C   0  0  0  0  0  0  0  0  0  0  0  0
    3.3834   16.0744    0.0023 C   0  0  0  0  0  0  0  0  0  0  0  0
    4.5375   16.8573   -0.0275 C   0  0  0  0  0  0  0  0  0  0  0  0
    5.7925   16.2489   -0.0597 C   0  0  0  0  0  0  0  0  0  0  0  0
    5.8932   14.8576   -0.0620 C   0  0  0  0  0  0  0  0  0  0  0  0
    4.7390   14.0746   -0.0321 C   0  0  0  0  0  0  0  0  0  0  0  0
    4.8679   12.2953   -0.0348 Cl  0  0  0  0  0  0  0  0  0  0  0  0
    4.4087   18.6367   -0.0244 Cl  0  0  0  0  0  0  0  0  0  0  0  0
    2.5881   14.0752    0.0231 H   0  0  0  0  0  0  0  0  0  0  0  0
    2.4091   16.5467    0.0273 H   0  0  0  0  0  0  0  0  0  0  0  0
    6.6885   16.8568   -0.0830 H   0  0  0  0  0  0  0  0  0  0  0  0
    6.8675   14.3853   -0.0869 H   0  0  0  0  0  0  0  0  0  0  0  0
  1  2  4  0  0  0  0
  2  3  4  0  0  0  0
  3  4  4  0  0  0  0
  4  5  4  0  0  0  0
  5  6  4  0  0  0  0
  6  1  4  0  0  0  0
  6  7  1  0  0  0  0
  3  8  1  0  0  0  0
  1  9  1  0  0  0  0
  2 10  1  0  0  0  0
  4 11  1  0  0  0  0
  5 12  1  0  0  0  0
M  END
>  <Alias name>
1,4-Dichlorobenzene

>  <Cp(sol,298)>   J/mol/K
147.76

$$$$
2-Methylpropionamide
  ChemBrain IXL

 15 14  0  0  0  0  0  0  0  0  1 V2000
    4.8327   13.2057    0.0000 C   0  0  0  0  0  0  0  0  0  0  0  0
    3.6178   13.9854   -0.3263 C   0  0  0  0  0  0  0  0  0  0  0  0
    6.0898   13.8210   -0.0349 N   0  0  0  0  0  0  0  0  0  0  0  0
    4.7388   12.0267    0.2994 O   0  0  0  0  0  0  0  0  0  0  0  0
    2.3831   13.2896    0.2787 C   0  0  0  0  0  0  0  0  0  0  0  0
    3.7459   15.4050    0.2594 C   0  0  0  0  0  0  0  0  0  0  0  0
    6.1700   14.7896   -0.3060 H   0  0  0  0  0  0  0  0  0  0  0  0
    6.9155   13.2959    0.2110 H   0  0  0  0  0  0  0  0  0  0  0  0
    3.5066   14.0473   -1.4018 H   0  0  0  0  0  0  0  0  0  0  0  0
    2.2958   12.2902   -0.1294 H   0  0  0  0  0  0  0  0  0  0  0  0
    2.4921   13.2320    1.3546 H   0  0  0  0  0  0  0  0  0  0  0  0
    1.4935   13.8576    0.0359 H   0  0  0  0  0  0  0  0  0  0  0  0
    2.8519   15.9719    0.0307 H   0  0  0  0  0  0  0  0  0  0  0  0
    4.6069   15.8982   -0.1745 H   0  0  0  0  0  0  0  0  0  0  0  0
    3.8689   15.3426    1.3336 H   0  0  0  0  0  0  0  0  0  0  0  0
  1  2  1  0  0  0  0
  1  3  1  0  0  0  0
  1  4  2  0  0  0  0
  2  5  1  0  0  0  0
  2  6  1  0  0  0  0
  3  7  1  0  0  0  0
  3  8  1  0  0  0  0
  2  9  1  0  0  0  0
  5 10  1  0  0  0  0
  5 11  1  0  0  0  0
  5 12  1  0  0  0  0
  6 13  1  0  0  0  0
  6 14  1  0  0  0  0
  6 15  1  0  0  0  0
M  END
>  <Alias name>
Isobutyramide

>  <Cp(sol,298)>   J/mol/K
148.1

$$$$
5-Amino-3-methylisoxazole
  ChemBrain IXL

 13 13  0  0  0  0  0  0  0  0  1 V2000
    3.5376   13.9106    0.0000 C   0  0  0  0  0  0  0  0  0  0  0  0
    2.5657   14.6686   -0.0099 N   0  0  0  0  0  0  0  0  0  0  0  0
    4.6749   14.6482    0.0043 C   0  0  0  0  0  0  0  0  0  0  0  0
    4.3688   15.8467    0.0000 C   0  0  0  0  0  0  0  0  0  0  0  0
    2.9509   15.9642   -0.0129 O   0  0  0  0  0  0  0  0  0  0  0  0
    3.5305   12.3774    0.0096 C   0  0  0  0  0  0  0  0  0  0  0  0
    5.3525   16.9162    0.0078 N   0  0  0  0  0  0  0  0  0  0  0  0
    5.0569   17.8777    0.0149 H   0  0  0  0  0  0  0  0  0  0  0  0
    6.3581   16.7024    0.0149 H   0  0  0  0  0  0  0  0  0  0  0  0
    5.7215   14.2437    0.0120 H   0  0  0  0  0  0  0  0  0  0  0  0
    4.5398   12.0042    0.0130 H   0  0  0  0  0  0  0  0  0  0  0  0
    3.0247   12.0213    0.9080 H   0  0  0  0  0  0  0  0  0  0  0  0
    3.0248   12.0070   -0.8811 H   0  0  0  0  0  0  0  0  0  0  0  0
  1  2  2  0  0  0  0
  1  3  1  0  0  0  0
  3  4  2  0  0  0  0
  4  5  1  0  0  0  0
  5  2  1  0  0  0  0
  1  6  1  0  0  0  0
  4  7  1  0  0  0  0
  7  8  1  0  0  0  0
  7  9  1  0  0  0  0
  3 10  1  0  0  0  0
  6 11  1  0  0  0  0
  6 12  1  0  0  0  0
  6 13  1  0  0  0  0
M  END
>  <Alias name>
5-Amino-3-methylisoxazole

>  <Cp(sol,298)>   J/mol/K
149.1

$$$$
4-Hydroxybenzaldehyde
  ChemBrain IXL

 15 15  0  0  0  0  0  0  0  0  1 V2000
    3.5822   17.0488    0.1327 C   0  0  0  0  0  0  0  0  0  0  0  0
    3.7615   15.6654    0.1260 C   0  0  0  0  0  0  0  0  0  0  0  0
    5.0412   15.1286   -0.0166 C   0  0  0  0  0  0  0  0  0  0  0  0
    6.1416   15.9752   -0.1526 C   0  0  0  0  0  0  0  0  0  0  0  0
    5.9623   17.3586   -0.1460 C   0  0  0  0  0  0  0  0  0  0  0  0
    4.6826   17.8954   -0.0033 C   0  0  0  0  0  0  0  0  0  0  0  0
    7.4992   15.4057   -0.3039 C   0  0  0  0  0  0  0  0  0  0  0  0
    8.4610   16.1460   -0.4268 O   0  0  0  0  0  0  0  0  0  0  0  0
    2.2338   17.6145    0.2830 O   0  0  0  0  0  0  0  0  0  0  0  0
    1.5131   16.9521    0.3732 H   0  0  0  0  0  0  0  0  0  0  0  0
    2.9073   15.0081    0.2316 H   0  0  0  0  0  0  0  0  0  0  0  0
    5.1804   14.0546   -0.0218 H   0  0  0  0  0  0  0  0  0  0  0  0
    6.8165   18.0159   -0.2515 H   0  0  0  0  0  0  0  0  0  0  0  0
    4.5434   18.9694    0.0018 H   0  0  0  0  0  0  0  0  0  0  0  0
    7.6388   14.3317   -0.3056 H   0  0  0  0  0  0  0  0  0  0  0  0
  1  2  4  0  0  0  0
  2  3  4  0  0  0  0
  3  4  4  0  0  0  0
  4  5  4  0  0  0  0
  5  6  4  0  0  0  0
  6  1  4  0  0  0  0
  7  8  2  0  0  0  0
  7  4  1  0  0  0  0
  1  9  1  0  0  0  0
  9 10  1  0  0  0  0
  2 11  1  0  0  0  0
  3 12  1  0  0  0  0
  5 13  1  0  0  0  0
  6 14  1  0  0  0  0
  7 15  1  0  0  0  0
M  END
>  <Alias name>
4-Hydroxybenzaldehyde

>  <Cp(sol,298)>   J/mol/K
149.9

$$$$
4-Methylphenol
  ChemBrain IXL

 16 16  0  0  0  0  0  0  0  0  1 V2000
    3.9791   15.2642   -0.5219 C   0  0  0  0  0  0  0  0  0  0  0  0
    3.5789   16.5542   -0.1727 C   0  0  0  0  0  0  0  0  0  0  0  0
    4.5358   17.5399    0.0695 C   0  0  0  0  0  0  0  0  0  0  0  0
    5.8930   17.2357   -0.0376 C   0  0  0  0  0  0  0  0  0  0  0  0
    6.2933   15.9458   -0.3867 C   0  0  0  0  0  0  0  0  0  0  0  0
    5.3364   14.9601   -0.6289 C   0  0  0  0  0  0  0  0  0  0  0  0
    7.7235   15.6252   -0.4995 O   0  0  0  0  0  0  0  0  0  0  0  0
    2.0796   16.8902   -0.0545 C   0  0  0  0  0  0  0  0  0  0  0  0
    3.2383   14.5011   -0.7093 H   0  0  0  0  0  0  0  0  0  0  0  0
    4.2259   18.5385    0.3398 H   0  0  0  0  0  0  0  0  0  0  0  0
    6.6339   17.9988    0.1499 H   0  0  0  0  0  0  0  0  0  0  0  0
    5.6463   13.9614   -0.8992 H   0  0  0  0  0  0  0  0  0  0  0  0
    8.3125   16.3486   -0.3196 H   0  0  0  0  0  0  0  0  0  0  0  0
    1.4947   16.0109   -0.2805 H   0  0  0  0  0  0  0  0  0  0  0  0
    1.8624   17.2183    0.9513 H   0  0  0  0  0  0  0  0  0  0  0  0
    1.8309   17.6769   -0.7514 H   0  0  0  0  0  0  0  0  0  0  0  0
  1  2  4  0  0  0  0
  2  3  4  0  0  0  0
  3  4  4  0  0  0  0
  4  5  4  0  0  0  0
  5  6  4  0  0  0  0
  6  1  4  0  0  0  0
  5  7  1  0  0  0  0
  2  8  1  0  0  0  0
  1  9  1  0  0  0  0
  3 10  1  0  0  0  0
  4 11  1  0  0  0  0
  6 12  1  0  0  0  0
  7 13  1  0  0  0  0
  8 14  1  0  0  0  0
  8 15  1  0  0  0  0
  8 16  1  0  0  0  0
M  END
>  <Alias name>
p-Cresol

>  <Cp(sol,298)>   J/mol/K
150.2

$$$$
Thymine
  ChemBrain IXL

 15 15  0  0  0  0  0  0  0  0  1 V2000
    2.6370   13.5864   -0.6306 N   0  0  0  0  0  0  0  0  0  0  0  0
    2.5659   14.9771   -0.7521 C   0  0  0  0  0  0  0  0  0  0  0  0
    3.8616   12.9840   -0.3656 C   0  0  0  0  0  0  0  0  0  0  0  0
    5.0684   13.8194   -0.2448 C   0  0  0  0  0  0  0  0  0  0  0  0
    4.9759   15.1479   -0.3821 C   0  0  0  0  0  0  0  0  0  0  0  0
    3.7310   15.7546   -0.6415 N   0  0  0  0  0  0  0  0  0  0  0  0
    1.4896   15.5142   -0.9543 O   0  0  0  0  0  0  0  0  0  0  0  0
    3.9349   11.7720   -0.2341 O   0  0  0  0  0  0  0  0  0  0  0  0
    6.3792   13.1840    0.0282 C   0  0  0  0  0  0  0  0  0  0  0  0
    1.8045   13.0217   -0.7345 H   0  0  0  0  0  0  0  0  0  0  0  0
    3.6754   16.7533   -0.7482 H   0  0  0  0  0  0  0  0  0  0  0  0
    5.8630   15.7586   -0.2932 H   0  0  0  0  0  0  0  0  0  0  0  0
    7.1433   13.9466    0.0952 H   0  0  0  0  0  0  0  0  0  0  0  0
    6.6225   12.4980   -0.7749 H   0  0  0  0  0  0  0  0  0  0  0  0
    6.3287   12.6397    0.9641 H   0  0  0  0  0  0  0  0  0  0  0  0
  1  2  1  0  0  0  0
  1  3  1  0  0  0  0
  3  4  1  0  0  0  0
  4  5  2  0  0  0  0
  5  6  1  0  0  0  0
  6  2  1  0  0  0  0
  2  7  2  0  0  0  0
  3  8  2  0  0  0  0
  4  9  1  0  0  0  0
  1 10  1  0  0  0  0
  6 11  1  0  0  0  0
  5 12  1  0  0  0  0
  9 13  1  0  0  0  0
  9 14  1  0  0  0  0
  9 15  1  0  0  0  0
M  END
>  <Alias name>
5-Methyluracil

>  <Cp(sol,298)>   J/mol/K
150.2

$$$$
Proline
  ChemBrain IXL

 17 17  0  0  0  0  0  0  0  0  1 V2000
    5.7967   15.9832   -0.3940 O   0  0  0  0  0  0  0  0  0  0  0  0
    5.7990   14.7977   -0.1058 C   0  0  0  0  0  0  0  0  0  0  0  0
    6.9712   13.9676   -0.4185 O   0  5  0  0  0  0  0  0  0  0  0  0
    4.6217   14.1954    0.5587 C   0  0  0  0  0  0  0  0  0  0  0  0
    3.4044   14.9884    0.2399 N   0  3  0  0  0  0  0  0  0  0  0  0
    4.4111   12.7662    0.0439 C   0  0  0  0  0  0  0  0  0  0  0  0
    3.0256   12.7095   -0.5682 C   0  0  0  0  0  0  0  0  0  0  0  0
    2.4110   14.1077   -0.4308 C   0  0  0  0  0  0  0  0  0  0  0  0
    3.0085   15.3562    1.0919 H   0  0  0  0  0  0  0  0  0  0  0  0
    3.6494   15.7501   -0.3749 H   0  0  0  0  0  0  0  0  0  0  0  0
    4.7761   14.1784    1.6305 H   0  0  0  0  0  0  0  0  0  0  0  0
    4.4806   12.0641    0.8655 H   0  0  0  0  0  0  0  0  0  0  0  0
    5.1557   12.5311   -0.7066 H   0  0  0  0  0  0  0  0  0  0  0  0
    3.0952   12.4383   -1.6144 H   0  0  0  0  0  0  0  0  0  0  0  0
    2.4180   11.9858   -0.0389 H   0  0  0  0  0  0  0  0  0  0  0  0
    2.1766   14.5019   -1.4118 H   0  0  0  0  0  0  0  0  0  0  0  0
    1.5091   14.0533    0.1664 H   0  0  0  0  0  0  0  0  0  0  0  0
  1  2  2  0  0  0  0
  2  3  1  0  0  0  0
  2  4  1  0  0  0  0
  4  5  1  0  0  0  0
  4  6  1  0  0  0  0
  6  7  1  0  0  0  0
  5  8  1  0  0  0  0
  8  7  1  0  0  0  0
  5  9  1  0  0  0  0
  5 10  1  0  0  0  0
  4 11  1  0  0  0  0
  6 12  1  0  0  0  0
  6 13  1  0  0  0  0
  7 14  1  0  0  0  0
  7 15  1  0  0  0  0
  8 16  1  0  0  0  0
  8 17  1  0  0  0  0
M  END
>  <Alias name>
Proline

>  <Cp(sol,298)>   J/mol/K
150.4

$$$$
1,2-Phenylenediamine
  ChemBrain IXL

 16 16  0  0  0  0  0  0  0  0  1 V2000
    2.9910   12.7694    0.0000 C   0  0  0  0  0  0  0  0  0  0  0  0
    2.5208   13.9502    0.5749 C   0  0  0  0  0  0  0  0  0  0  0  0
    3.3758   15.0426    0.7229 C   0  0  0  0  0  0  0  0  0  0  0  0
    4.7009   14.9540    0.2961 C   0  0  0  0  0  0  0  0  0  0  0  0
    5.1711   13.7731   -0.2788 C   0  0  0  0  0  0  0  0  0  0  0  0
    4.3162   12.6808   -0.4268 C   0  0  0  0  0  0  0  0  0  0  0  0
    6.5010   13.6843   -0.7073 N   0  0  0  0  0  0  0  0  0  0  0  0
    5.5590   16.0502    0.4447 N   0  0  0  0  0  0  0  0  0  0  0  0
    7.1188   14.4750   -0.6021 H   0  0  0  0  0  0  0  0  0  0  0  0
    6.8416   12.8295   -1.1212 H   0  0  0  0  0  0  0  0  0  0  0  0
    5.2184   16.9050    0.8587 H   0  0  0  0  0  0  0  0  0  0  0  0
    6.5180   15.9855    0.1377 H   0  0  0  0  0  0  0  0  0  0  0  0
    2.3273   11.9213   -0.1149 H   0  0  0  0  0  0  0  0  0  0  0  0
    1.4921   14.0190    0.9062 H   0  0  0  0  0  0  0  0  0  0  0  0
    3.0108   15.9593    1.1692 H   0  0  0  0  0  0  0  0  0  0  0  0
    4.6812   11.7640   -0.8731 H   0  0  0  0  0  0  0  0  0  0  0  0
  1  2  4  0  0  0  0
  2  3  4  0  0  0  0
  3  4  4  0  0  0  0
  4  5  4  0  0  0  0
  5  6  4  0  0  0  0
  6  1  4  0  0  0  0
  5  7  1  0  0  0  0
  4  8  1  0  0  0  0
  7  9  1  0  0  0  0
  7 10  1  0  0  0  0
  8 11  1  0  0  0  0
  8 12  1  0  0  0  0
  1 13  1  0  0  0  0
  2 14  1  0  0  0  0
  3 15  1  0  0  0  0
  6 16  1  0  0  0  0
M  END
>  <Alias name>
1,2-Diaminobenzene

>  <Cp(sol,298)>   J/mol/K
150.82

$$$$
Bicyclo(2,2,1)heptane
  ChemBrain IXL

 19 20  0  0  0  0  0  0  0  0  1 V2000
    3.9645   11.6903    0.0508 C   0  0  0  0  0  0  0  0  0  0  0  0
    2.8456   11.9435   -0.9786 C   0  0  0  0  0  0  0  0  0  0  0  0
    2.5495   13.4885   -0.7721 C   0  0  0  0  0  0  0  0  0  0  0  0
    3.4875   13.8450    0.4249 C   0  0  0  0  0  0  0  0  0  0  0  0
    3.5570   12.5699    1.1613 C   0  0  0  0  0  0  0  0  0  0  0  0
    5.2243   12.4233   -0.5107 C   0  0  0  0  0  0  0  0  0  0  0  0
    4.9044   13.9405   -0.1742 C   0  0  0  0  0  0  0  0  0  0  0  0
    4.1177   10.6495    0.3073 H   0  0  0  0  0  0  0  0  0  0  0  0
    3.1690   11.7251   -1.9887 H   0  0  0  0  0  0  0  0  0  0  0  0
    1.9742   11.3594   -0.7099 H   0  0  0  0  0  0  0  0  0  0  0  0
    1.5130   13.6430   -0.4992 H   0  0  0  0  0  0  0  0  0  0  0  0
    2.8238   14.0677   -1.6450 H   0  0  0  0  0  0  0  0  0  0  0  0
    3.1813   14.7066    1.0047 H   0  0  0  0  0  0  0  0  0  0  0  0
    4.3107   12.6024    1.9387 H   0  0  0  0  0  0  0  0  0  0  0  0
    2.5889   12.2864    1.5560 H   0  0  0  0  0  0  0  0  0  0  0  0
    6.1152   12.0984    0.0122 H   0  0  0  0  0  0  0  0  0  0  0  0
    5.3050   12.2596   -1.5782 H   0  0  0  0  0  0  0  0  0  0  0  0
    5.5883   14.3050    0.5821 H   0  0  0  0  0  0  0  0  0  0  0  0
    4.9277   14.5647   -1.0589 H   0  0  0  0  0  0  0  0  0  0  0  0
  1  2  1  0  0  0  0
  2  3  1  0  0  0  0
  3  4  1  0  0  0  0
  1  5  1  0  0  0  0
  1  6  1  0  0  0  0
  4  7  1  0  0  0  0
  7  6  1  0  0  0  0
  4  5  1  0  0  0  0
  1  8  1  0  0  0  0
  2  9  1  0  0  0  0
  2 10  1  0  0  0  0
  3 11  1  0  0  0  0
  3 12  1  0  0  0  0
  4 13  1  0  0  0  0
  5 14  1  0  0  0  0
  5 15  1  0  0  0  0
  6 16  1  0  0  0  0
  6 17  1  0  0  0  0
  7 18  1  0  0  0  0
  7 19  1  0  0  0  0
M  END
>  <Alias name>
Norbornane

>  <Cp(sol,298)>   J/mol/K
151

$$$$
4-Chloroaniline
  ChemBrain IXL

 14 14  0  0  0  0  0  0  0  0  1 V2000
    3.0117   14.3356    0.0000 C   0  0  0  0  0  0  0  0  0  0  0  0
    3.0208   15.7319    0.0069 C   0  0  0  0  0  0  0  0  0  0  0  0
    4.2346   16.4219   -0.0112 C   0  0  0  0  0  0  0  0  0  0  0  0
    5.4388   15.7159   -0.0362 C   0  0  0  0  0  0  0  0  0  0  0  0
    5.4302   14.3193   -0.0430 C   0  0  0  0  0  0  0  0  0  0  0  0
    4.2159   13.6296   -0.0249 C   0  0  0  0  0  0  0  0  0  0  0  0
    6.7006   13.5745   -0.0693 N   0  0  0  0  0  0  0  0  0  0  0  0
    1.4814   16.6344    0.0387 Cl  0  0  0  0  0  0  0  0  0  0  0  0
    2.0730   13.8014    0.0140 H   0  0  0  0  0  0  0  0  0  0  0  0
    4.2422   17.5020   -0.0059 H   0  0  0  0  0  0  0  0  0  0  0  0
    6.3774   16.2500   -0.0501 H   0  0  0  0  0  0  0  0  0  0  0  0
    4.2084   12.5497   -0.0302 H   0  0  0  0  0  0  0  0  0  0  0  0
    7.6053   14.0887   -0.0826 H   0  0  0  0  0  0  0  0  0  0  0  0
    6.6939   12.5339   -0.0746 H   0  0  0  0  0  0  0  0  0  0  0  0
  1  2  4  0  0  0  0
  2  3  4  0  0  0  0
  3  4  4  0  0  0  0
  4  5  4  0  0  0  0
  5  6  4  0  0  0  0
  6  1  4  0  0  0  0
  5  7  1  0  0  0  0
  2  8  1  0  0  0  0
  1  9  1  0  0  0  0
  3 10  1  0  0  0  0
  4 11  1  0  0  0  0
  6 12  1  0  0  0  0
  7 13  1  0  0  0  0
  7 14  1  0  0  0  0
M  END
>  <Alias name>
4-Chloroaniline

>  <Cp(sol,298)>   J/mol/K
151.2

$$$$
Niacin
  ChemBrain IXL

 14 14  0  0  0  0  0  0  0  0  1 V2000
    6.7219   17.4498    0.0000 C   0  0  0  0  0  0  0  0  0  0  0  0
    5.2665   17.1561    0.0005 C   0  0  0  0  0  0  0  0  0  0  0  0
    7.1108   18.6062   -0.0014 O   0  0  0  0  0  0  0  0  0  0  0  0
    3.0085   17.9243    0.0042 N   0  0  0  0  0  0  0  0  0  0  0  0
    7.6986   16.3474    0.0012 O   0  0  0  0  0  0  0  0  0  0  0  0
    4.3337   18.1951    0.0037 C   0  0  0  0  0  0  0  0  0  0  0  0
    4.8243   15.8408   -0.0022 C   0  0  0  0  0  0  0  0  0  0  0  0
    2.5589   16.6491    0.0016 C   0  0  0  0  0  0  0  0  0  0  0  0
    3.4599   15.5844   -0.0017 C   0  0  0  0  0  0  0  0  0  0  0  0
    8.6421   16.6271    0.0012 H   0  0  0  0  0  0  0  0  0  0  0  0
    4.6738   19.2220    0.0059 H   0  0  0  0  0  0  0  0  0  0  0  0
    5.5375   15.0221   -0.0048 H   0  0  0  0  0  0  0  0  0  0  0  0
    1.4956   16.4515    0.0020 H   0  0  0  0  0  0  0  0  0  0  0  0
    3.0991   14.5618   -0.0038 H   0  0  0  0  0  0  0  0  0  0  0  0
  2  1  1  0  0  0  0
  3  1  2  0  0  0  0
  4  6  4  0  0  0  0
  5  1  1  0  0  0  0
  6  2  4  0  0  0  0
  7  2  4  0  0  0  0
  8  4  4  0  0  0  0
  9  7  4  0  0  0  0
  8  9  4  0  0  0  0
  5 10  1  0  0  0  0
  6 11  1  0  0  0  0
  7 12  1  0  0  0  0
  8 13  1  0  0  0  0
  9 14  1  0  0  0  0
M  END
>  <Alias name>
Nicotinic acid

>  <Cp(sol,298)>   J/mol/K
151.3

$$$$
Niacinamide
  ChemBrain IXL

 15 15  0  0  0  0  0  0  0  0  1 V2000
    5.3589   16.5398    0.0000 C   0  0  0  0  0  0  0  0  0  0  0  0
    4.5427   15.4483   -0.2746 C   0  0  0  0  0  0  0  0  0  0  0  0
    4.7757   17.7731    0.2990 C   0  0  0  0  0  0  0  0  0  0  0  0
    6.8412   16.3934   -0.0249 C   0  0  0  0  0  0  0  0  0  0  0  0
    3.1636   15.6066   -0.2460 C   0  0  0  0  0  0  0  0  0  0  0  0
    3.4291   17.9061    0.3216 N   0  0  0  0  0  0  0  0  0  0  0  0
    7.4278   15.1535   -0.3308 N   0  0  0  0  0  0  0  0  0  0  0  0
    7.5516   17.3536    0.2212 O   0  0  0  0  0  0  0  0  0  0  0  0
    2.6201   16.8547    0.0570 C   0  0  0  0  0  0  0  0  0  0  0  0
    6.8456   14.3567   -0.5407 H   0  0  0  0  0  0  0  0  0  0  0  0
    8.4332   15.0593   -0.3407 H   0  0  0  0  0  0  0  0  0  0  0  0
    4.9768   14.4825   -0.5089 H   0  0  0  0  0  0  0  0  0  0  0  0
    5.4049   18.6259    0.5134 H   0  0  0  0  0  0  0  0  0  0  0  0
    2.5152   14.7636   -0.4581 H   0  0  0  0  0  0  0  0  0  0  0  0
    1.5463   16.9804    0.0798 H   0  0  0  0  0  0  0  0  0  0  0  0
  1  2  4  0  0  0  0
  1  3  4  0  0  0  0
  1  4  1  0  0  0  0
  2  5  4  0  0  0  0
  3  6  4  0  0  0  0
  4  7  1  0  0  0  0
  4  8  2  0  0  0  0
  5  9  4  0  0  0  0
  6  9  4  0  0  0  0
  7 10  1  0  0  0  0
  7 11  1  0  0  0  0
  2 12  1  0  0  0  0
  3 13  1  0  0  0  0
  5 14  1  0  0  0  0
  9 15  1  0  0  0  0
M  END
>  <Alias name>
Vitamin B3

>  <Cp(sol,298)>   J/mol/K
151.3

$$$$
Xanthine
  ChemBrain IXL

 15 16  0  0  0  0  0  0  0  0  1 V2000
    2.4370   16.4819    0.3207 N   0  0  0  0  0  0  0  0  0  0  0  0
    2.5606   15.1223    0.0507 C   0  0  0  0  0  0  0  0  0  0  0  0
    3.8581   14.5563   -0.0911 N   0  0  0  0  0  0  0  0  0  0  0  0
    5.0135   15.4375   -0.1662 C   0  0  0  0  0  0  0  0  0  0  0  0
    4.9188   16.6220    0.0214 C   0  0  0  0  0  0  0  0  0  0  0  0
    3.5931   17.2668    0.3424 C   0  0  0  0  0  0  0  0  0  0  0  0
    6.1278   17.1636   -0.1103 N   0  0  0  0  0  0  0  0  0  0  0  0
    6.3008   15.1621   -0.4359 N   0  0  0  0  0  0  0  0  0  0  0  0
    6.9608   16.1675   -0.4071 C   0  0  0  0  0  0  0  0  0  0  0  0
    1.5500   14.4313   -0.0634 O   0  0  0  0  0  0  0  0  0  0  0  0
    3.5086   18.4582    0.6185 O   0  0  0  0  0  0  0  0  0  0  0  0
    1.5199   16.8951    0.4977 H   0  0  0  0  0  0  0  0  0  0  0  0
    3.9602   13.5465   -0.1280 H   0  0  0  0  0  0  0  0  0  0  0  0
    6.3706   18.1933    0.0140 H   0  0  0  0  0  0  0  0  0  0  0  0
    8.0846   16.2390   -0.5998 H   0  0  0  0  0  0  0  0  0  0  0  0
  1  2  1  0  0  0  0
  2  3  1  0  0  0  0
  3  4  1  0  0  0  0
  4  5  2  0  0  0  0
  5  6  1  0  0  0  0
  6  1  1  0  0  0  0
  5  7  1  0  0  0  0
  4  8  1  0  0  0  0
  7  9  1  0  0  0  0
  9  8  2  0  0  0  0
  2 10  2  0  0  0  0
  6 11  2  0  0  0  0
  1 12  1  0  0  0  0
  3 13  1  0  0  0  0
  7 14  1  0  0  0  0
  9 15  1  0  0  0  0
M  END
>  <Alias name>
Xanthine

>  <Cp(sol,298)>   J/mol/K
151.34

$$$$
3-Bromobenzoic acid
  ChemBrain IXL

 15 15  0  0  0  0  0  0  0  0  1 V2000
    7.5576   16.5998    0.0000 C   0  0  0  0  0  0  0  0  0  0  0  0
    7.0321   15.3076   -0.0009 C   0  0  0  0  0  0  0  0  0  0  0  0
    5.6502   15.1167   -0.0031 C   0  0  0  0  0  0  0  0  0  0  0  0
    4.7939   16.2179   -0.0044 C   0  0  0  0  0  0  0  0  0  0  0  0
    5.3195   17.5101   -0.0035 C   0  0  0  0  0  0  0  0  0  0  0  0
    6.7013   17.7011   -0.0013 C   0  0  0  0  0  0  0  0  0  0  0  0
    3.3278   16.0153   -0.0068 C   0  0  0  0  0  0  0  0  0  0  0  0
    2.8682   14.8852   -0.0038 O   0  0  0  0  0  0  0  0  0  0  0  0
    2.4255   17.1758   -0.0127 O   0  0  0  0  0  0  0  0  0  0  0  0
    7.4281   19.4879   -0.0001 Br  0  0  0  0  0  0  0  0  0  0  0  0
    1.4672   16.9569   -0.0141 H   0  0  0  0  0  0  0  0  0  0  0  0
    8.6304   16.7480    0.0017 H   0  0  0  0  0  0  0  0  0  0  0  0
    7.6968   14.4526    0.0001 H   0  0  0  0  0  0  0  0  0  0  0  0
    5.2422   14.1135   -0.0038 H   0  0  0  0  0  0  0  0  0  0  0  0
    4.6547   18.3651   -0.0045 H   0  0  0  0  0  0  0  0  0  0  0  0
  1  2  4  0  0  0  0
  2  3  4  0  0  0  0
  3  4  4  0  0  0  0
  4  5  4  0  0  0  0
  5  6  4  0  0  0  0
  6  1  4  0  0  0  0
  7  8  2  0  0  0  0
  7  9  1  0  0  0  0
  7  4  1  0  0  0  0
  6 10  1  0  0  0  0
  9 11  1  0  0  0  0
  1 12  1  0  0  0  0
  2 13  1  0  0  0  0
  3 14  1  0  0  0  0
  5 15  1  0  0  0  0
M  END
>  <Alias name>
3-Bromobenzoic acid

>  <Cp(sol,298)>   J/mol/K
151.4

$$$$
4-Bromobenzoic acid
  ChemBrain IXL

 15 15  0  0  0  0  0  0  0  0  1 V2000
    7.6537   18.5454    0.0000 C   0  0  0  0  0  0  0  0  0  0  0  0
    7.1432   17.2472    0.0024 C   0  0  0  0  0  0  0  0  0  0  0  0
    5.7636   17.0402    0.0005 C   0  0  0  0  0  0  0  0  0  0  0  0
    4.8946   18.1315   -0.0039 C   0  0  0  0  0  0  0  0  0  0  0  0
    5.4051   19.4297   -0.0063 C   0  0  0  0  0  0  0  0  0  0  0  0
    6.7846   19.6367   -0.0044 C   0  0  0  0  0  0  0  0  0  0  0  0
    3.4309   17.9119   -0.0060 C   0  0  0  0  0  0  0  0  0  0  0  0
    2.9845   16.7765   -0.0026 O   0  0  0  0  0  0  0  0  0  0  0  0
    2.5152   19.0617   -0.0120 O   0  0  0  0  0  0  0  0  0  0  0  0
    9.5613   18.8317    0.0027 Br  0  0  0  0  0  0  0  0  0  0  0  0
    1.5595   18.8317   -0.0130 H   0  0  0  0  0  0  0  0  0  0  0  0
    7.8178   16.4000    0.0058 H   0  0  0  0  0  0  0  0  0  0  0  0
    5.3673   16.0324    0.0024 H   0  0  0  0  0  0  0  0  0  0  0  0
    4.7304   20.2769   -0.0097 H   0  0  0  0  0  0  0  0  0  0  0  0
    7.1810   20.6445   -0.0063 H   0  0  0  0  0  0  0  0  0  0  0  0
  1  2  4  0  0  0  0
  2  3  4  0  0  0  0
  3  4  4  0  0  0  0
  4  5  4  0  0  0  0
  5  6  4  0  0  0  0
  6  1  4  0  0  0  0
  7  8  2  0  0  0  0
  7  9  1  0  0  0  0
  7  4  1  0  0  0  0
  1 10  1  0  0  0  0
  9 11  1  0  0  0  0
  2 12  1  0  0  0  0
  3 13  1  0  0  0  0
  5 14  1  0  0  0  0
  6 15  1  0  0  0  0
M  END
>  <Alias name>
4-Bromobenzoic acid

>  <Cp(sol,298)>   J/mol/K
151.4

$$$$
Pyridinecarboxaladehyde oxime
  ChemBrain IXL

 15 15  0  0  0  0  0  0  0  0  1 V2000
    4.7610   13.6802    0.0000 C   0  0  0  0  0  0  0  0  0  0  0  0
    6.1087   14.0083   -0.0001 C   0  0  0  0  0  0  0  0  0  0  0  0
    3.8077   14.6955    0.0043 C   0  0  0  0  0  0  0  0  0  0  0  0
    2.3756   14.3499    0.0044 C   0  0  0  0  0  0  0  0  0  0  0  0
    6.4799   15.3458    0.0041 C   0  0  0  0  0  0  0  0  0  0  0  0
    4.1880   15.9925    0.0085 N   0  0  0  0  0  0  0  0  0  0  0  0
    1.5087   15.2728    0.0017 N   0  0  0  0  0  0  0  0  0  0  0  0
    5.4956   16.3331    0.0084 C   0  0  0  0  0  0  0  0  0  0  0  0
    1.9200   16.6150   -0.0014 O   0  0  0  0  0  0  0  0  0  0  0  0
    2.8948   16.7495   -0.0012 H   0  0  0  0  0  0  0  0  0  0  0  0
    4.4532   12.6403   -0.0033 H   0  0  0  0  0  0  0  0  0  0  0  0
    6.8637   13.2282   -0.0035 H   0  0  0  0  0  0  0  0  0  0  0  0
    2.0668   13.3107    0.0068 H   0  0  0  0  0  0  0  0  0  0  0  0
    7.5291   15.6188    0.0040 H   0  0  0  0  0  0  0  0  0  0  0  0
    5.7818   17.3760    0.0117 H   0  0  0  0  0  0  0  0  0  0  0  0
  1  2  4  0  0  0  0
  1  3  4  0  0  0  0
  2  5  4  0  0  0  0
  3  6  4  0  0  0  0
  4  7  2  0  0  0  0
  5  8  4  0  0  0  0
  6  8  4  0  0  0  0
  4  3  1  0  0  0  0
  7  9  1  0  0  0  0
  9 10  1  0  0  0  0
  1 11  1  0  0  0  0
  2 12  1  0  0  0  0
  4 13  1  0  0  0  0
  5 14  1  0  0  0  0
  8 15  1  0  0  0  0
M  END
>  <Alias name>
2-Pyridinealdoxime

>  <Cp(sol,298)>   J/mol/K
151.93

$$$$
Methenamine
  ChemBrain IXL

 22 24  0  0  0  0  0  0  0  0  1 V2000
    3.6932   10.3992   -0.3888 N   0  0  0  0  0  0  0  0  0  0  0  0
    5.0260   10.7452    0.1336 C   0  0  0  0  0  0  0  0  0  0  0  0
    3.4420   11.1515   -1.6297 C   0  0  0  0  0  0  0  0  0  0  0  0
    2.6690   10.7460    0.6111 C   0  0  0  0  0  0  0  0  0  0  0  0
    5.0837   12.1897    0.4150 N   0  0  0  0  0  0  0  0  0  0  0  0
    3.4994   12.5962   -1.3487 N   0  0  0  0  0  0  0  0  0  0  0  0
    2.7263   12.1905    0.8926 N   0  0  0  0  0  0  0  0  0  0  0  0
    4.8326   12.9421   -0.8262 C   0  0  0  0  0  0  0  0  0  0  0  0
    4.0593   12.5365    1.4151 C   0  0  0  0  0  0  0  0  0  0  0  0
    2.4750   12.9429   -0.3486 C   0  0  0  0  0  0  0  0  0  0  0  0
    5.2109   10.1919    1.0463 H   0  0  0  0  0  0  0  0  0  0  0  0
    5.7793   10.4901   -0.6016 H   0  0  0  0  0  0  0  0  0  0  0  0
    2.4618   10.8971   -2.0140 H   0  0  0  0  0  0  0  0  0  0  0  0
    4.1952   10.8965   -2.3652 H   0  0  0  0  0  0  0  0  0  0  0  0
    2.8536   10.1927    1.5238 H   0  0  0  0  0  0  0  0  0  0  0  0
    1.6887   10.4915    0.2271 H   0  0  0  0  0  0  0  0  0  0  0  0
    5.5859   12.6874   -1.5616 H   0  0  0  0  0  0  0  0  0  0  0  0
    4.8749   14.0045   -0.6195 H   0  0  0  0  0  0  0  0  0  0  0  0
    4.2441   11.9835    2.3280 H   0  0  0  0  0  0  0  0  0  0  0  0
    4.1016   13.5988    1.6221 H   0  0  0  0  0  0  0  0  0  0  0  0
    1.4947   12.6888   -0.7328 H   0  0  0  0  0  0  0  0  0  0  0  0
    2.5171   14.0053   -0.1418 H   0  0  0  0  0  0  0  0  0  0  0  0
  1  2  1  0  0  0  0
  1  3  1  0  0  0  0
  1  4  1  0  0  0  0
  2  5  1  0  0  0  0
  3  6  1  0  0  0  0
  4  7  1  0  0  0  0
  5  8  1  0  0  0  0
  5  9  1  0  0  0  0
  6 10  1  0  0  0  0
  6  8  1  0  0  0  0
  7  9  1  0  0  0  0
  7 10  1  0  0  0  0
  2 11  1  0  0  0  0
  2 12  1  0  0  0  0
  3 13  1  0  0  0  0
  3 14  1  0  0  0  0
  4 15  1  0  0  0  0
  4 16  1  0  0  0  0
  8 17  1  0  0  0  0
  8 18  1  0  0  0  0
  9 19  1  0  0  0  0
  9 20  1  0  0  0  0
 10 21  1  0  0  0  0
 10 22  1  0  0  0  0
M  END
>  <Alias name>
Hexamethylenetetramine

>  <Cp(sol,298)>   J/mol/K
152.29

$$$$
Thiobenzamide
  ChemBrain IXL

 16 16  0  0  0  0  0  0  0  0  1 V2000
    2.5674   16.5527    0.0000 C   0  0  0  0  0  0  0  0  0  0  0  0
    2.9966   17.8800    0.0015 C   0  0  0  0  0  0  0  0  0  0  0  0
    4.3607   18.1720    0.0018 C   0  0  0  0  0  0  0  0  0  0  0  0
    5.2956   17.1366    0.0005 C   0  0  0  0  0  0  0  0  0  0  0  0
    4.8663   15.8093   -0.0010 C   0  0  0  0  0  0  0  0  0  0  0  0
    3.5022   15.5173   -0.0013 C   0  0  0  0  0  0  0  0  0  0  0  0
    6.7428   17.4463    0.0008 C   0  0  0  0  0  0  0  0  0  0  0  0
    7.2690   19.0733    0.0012 S   0  0  0  0  0  0  0  0  0  0  0  0
    7.6810   16.4072    0.0008 N   0  0  0  0  0  0  0  0  0  0  0  0
    7.3706   15.4471    0.0008 H   0  0  0  0  0  0  0  0  0  0  0  0
    8.6677   16.6183    0.0007 H   0  0  0  0  0  0  0  0  0  0  0  0
    1.5083   16.3261   -0.0002 H   0  0  0  0  0  0  0  0  0  0  0  0
    2.2708   18.6839    0.0025 H   0  0  0  0  0  0  0  0  0  0  0  0
    4.6940   19.2024    0.0029 H   0  0  0  0  0  0  0  0  0  0  0  0
    5.5921   15.0054   -0.0020 H   0  0  0  0  0  0  0  0  0  0  0  0
    3.1690   14.4869   -0.0024 H   0  0  0  0  0  0  0  0  0  0  0  0
  1  2  4  0  0  0  0
  2  3  4  0  0  0  0
  3  4  4  0  0  0  0
  4  5  4  0  0  0  0
  5  6  4  0  0  0  0
  6  1  4  0  0  0  0
  7  8  2  0  0  0  0
  7  9  1  0  0  0  0
  7  4  1  0  0  0  0
  9 10  1  0  0  0  0
  9 11  1  0  0  0  0
  1 12  1  0  0  0  0
  2 13  1  0  0  0  0
  3 14  1  0  0  0  0
  5 15  1  0  0  0  0
  6 16  1  0  0  0  0
M  END
>  <Alias name>
Benzenecarbothioamide

>  <Cp(sol,298)>   J/mol/K
152.8

$$$$
Succinic acid
  ChemBrain IXL

 14 13  0  0  0  0  0  0  0  0  1 V2000
    2.7642   13.9838    1.3008 C   0  0  0  0  0  0  0  0  0  0  0  0
    3.5215   13.0771    0.4093 C   0  0  0  0  0  0  0  0  0  0  0  0
    3.0448   15.1703    1.3450 O   0  0  0  0  0  0  0  0  0  0  0  0
    4.5946   13.8813   -0.3498 C   0  0  0  0  0  0  0  0  0  0  0  0
    5.3536   12.9741   -1.2394 C   0  0  0  0  0  0  0  0  0  0  0  0
    6.4334   13.5059   -2.0833 O   0  0  0  0  0  0  0  0  0  0  0  0
    5.0832   11.7849   -1.2722 O   0  0  0  0  0  0  0  0  0  0  0  0
    1.6741   13.4548    2.1330 O   0  0  0  0  0  0  0  0  0  0  0  0
    6.5888   14.4728   -1.9988 H   0  0  0  0  0  0  0  0  0  0  0  0
    1.5109   12.4900    2.0398 H   0  0  0  0  0  0  0  0  0  0  0  0
    2.8436   12.6197   -0.3007 H   0  0  0  0  0  0  0  0  0  0  0  0
    3.9994   12.3057    1.0005 H   0  0  0  0  0  0  0  0  0  0  0  0
    5.2714   14.3402    0.3602 H   0  0  0  0  0  0  0  0  0  0  0  0
    4.1166   14.6514   -0.9425 H   0  0  0  0  0  0  0  0  0  0  0  0
  1  2  1  0  0  0  0
  1  3  2  0  0  0  0
  2  4  1  0  0  0  0
  4  5  1  0  0  0  0
  5  6  1  0  0  0  0
  5  7  2  0  0  0  0
  1  8  1  0  0  0  0
  6  9  1  0  0  0  0
  8 10  1  0  0  0  0
  2 11  1  0  0  0  0
  2 12  1  0  0  0  0
  4 13  1  0  0  0  0
  4 14  1  0  0  0  0
M  END
>  <Alias name>
Butanedioic acid

>  <Cp(sol,298)>   J/mol/K
152.93

$$$$
1,3-Benzoxazole-2-thione
  ChemBrain IXL

 15 16  0  0  0  0  0  0  0  0  1 V2000
    2.5355   16.3097   -0.0685 C   0  0  0  0  0  0  0  0  0  0  0  0
    2.4858   17.7180   -0.0346 C   0  0  0  0  0  0  0  0  0  0  0  0
    3.6720   18.4480    0.0202 C   0  0  0  0  0  0  0  0  0  0  0  0
    4.8498   17.7431    0.0453 C   0  0  0  0  0  0  0  0  0  0  0  0
    4.8955   16.4483    0.0135 C   0  0  0  0  0  0  0  0  0  0  0  0
    3.7707   15.6640   -0.0481 C   0  0  0  0  0  0  0  0  0  0  0  0
    6.1230   16.0745    0.0486 N   0  0  0  0  0  0  0  0  0  0  0  0
    6.1057   18.2339    0.1040 O   0  0  0  0  0  0  0  0  0  0  0  0
    6.8688   17.1211    0.1038 C   0  0  0  0  0  0  0  0  0  0  0  0
    8.5679   17.1126    0.1670 S   0  0  0  0  0  0  0  0  0  0  0  0
    6.4503   15.1129    0.0359 H   0  0  0  0  0  0  0  0  0  0  0  0
    1.6237   15.7273   -0.1107 H   0  0  0  0  0  0  0  0  0  0  0  0
    1.5351   18.2359   -0.0512 H   0  0  0  0  0  0  0  0  0  0  0  0
    3.6768   19.5340    0.0438 H   0  0  0  0  0  0  0  0  0  0  0  0
    3.8521   14.5813   -0.0781 H   0  0  0  0  0  0  0  0  0  0  0  0
  1  2  4  0  0  0  0
  2  3  4  0  0  0  0
  3  4  4  0  0  0  0
  4  5  4  0  0  0  0
  5  6  4  0  0  0  0
  6  1  4  0  0  0  0
  5  7  1  0  0  0  0
  4  8  1  0  0  0  0
  7  9  1  0  0  0  0
  9  8  1  0  0  0  0
  9 10  2  0  0  0  0
  7 11  1  0  0  0  0
  1 12  1  0  0  0  0
  2 13  1  0  0  0  0
  3 14  1  0  0  0  0
  6 15  1  0  0  0  0
M  END
>  <Alias name>
1,3-Benzoxazole-2-thione

>  <Cp(sol,298)>   J/mol/K
153.1

$$$$
2-Thiobenzoxazole
  ChemBrain IXL

 15 16  0  0  0  0  0  0  0  0  1 V2000
    2.5813   17.9955    0.0000 C   0  0  0  0  0  0  0  0  0  0  0  0
    2.9481   19.3634   -0.0081 C   0  0  0  0  0  0  0  0  0  0  0  0
    4.3138   19.7091   -0.0272 C   0  0  0  0  0  0  0  0  0  0  0  0
    5.2560   18.6807   -0.0305 C   0  0  0  0  0  0  0  0  0  0  0  0
    4.9188   17.4359   -0.0242 C   0  0  0  0  0  0  0  0  0  0  0  0
    3.5909   17.0153   -0.0109 C   0  0  0  0  0  0  0  0  0  0  0  0
    6.0128   16.7186   -0.0232 N   0  0  0  0  0  0  0  0  0  0  0  0
    7.0124   17.4176   -0.0250 C   0  0  0  0  0  0  0  0  0  0  0  0
    6.6383   18.7564   -0.0360 O   0  0  0  0  0  0  0  0  0  0  0  0
    8.8028   16.7888   -0.0086 S   0  0  0  0  0  0  0  0  0  0  0  0
    9.4448   17.9922    0.0003 H   0  0  0  0  0  0  0  0  0  0  0  0
    1.5318   17.7007    0.0142 H   0  0  0  0  0  0  0  0  0  0  0  0
    2.1861   20.1424    0.0006 H   0  0  0  0  0  0  0  0  0  0  0  0
    4.6341   20.7512   -0.0372 H   0  0  0  0  0  0  0  0  0  0  0  0
    3.3493   15.9525   -0.0055 H   0  0  0  0  0  0  0  0  0  0  0  0
  1  2  4  0  0  0  0
  2  3  4  0  0  0  0
  3  4  4  0  0  0  0
  4  5  4  0  0  0  0
  5  6  4  0  0  0  0
  6  1  4  0  0  0  0
  5  7  1  0  0  0  0
  7  8  2  0  0  0  0
  8  9  1  0  0  0  0
  9  4  1  0  0  0  0
  8 10  1  0  0  0  0
 10 11  1  0  0  0  0
  1 12  1  0  0  0  0
  2 13  1  0  0  0  0
  3 14  1  0  0  0  0
  6 15  1  0  0  0  0
M  END
>  <Alias name>
2-Thiobenzoxazole

>  <Cp(sol,298)>   J/mol/K
153.1

$$$$
Triethylenediamine
  ChemBrain IXL

 20 21  0  0  0  0  0  0  0  0  1 V2000
    4.8874   12.9168    0.0997 N   0  0  0  0  0  0  0  0  0  0  0  0
    3.9317   13.8878    0.6530 C   0  0  0  0  0  0  0  0  0  0  0  0
    4.8411   11.6953    0.9171 C   0  0  0  0  0  0  0  0  0  0  0  0
    4.4737   12.5801   -1.2706 C   0  0  0  0  0  0  0  0  0  0  0  0
    2.5907   13.1542    0.9326 C   0  0  0  0  0  0  0  0  0  0  0  0
    3.4985   10.9652    0.6358 C   0  0  0  0  0  0  0  0  0  0  0  0
    2.9458   12.2971   -1.2681 C   0  0  0  0  0  0  0  0  0  0  0  0
    2.5397   11.9431    0.1002 N   0  0  0  0  0  0  0  0  0  0  0  0
    4.3109   14.3087    1.5760 H   0  0  0  0  0  0  0  0  0  0  0  0
    3.7761   14.6786   -0.0708 H   0  0  0  0  0  0  0  0  0  0  0  0
    4.8996   11.9704    1.9631 H   0  0  0  0  0  0  0  0  0  0  0  0
    5.6662   11.0402    0.6664 H   0  0  0  0  0  0  0  0  0  0  0  0
    5.0122   11.6973   -1.5929 H   0  0  0  0  0  0  0  0  0  0  0  0
    4.6863   13.4019   -1.9431 H   0  0  0  0  0  0  0  0  0  0  0  0
    1.7643   13.8124    0.6948 H   0  0  0  0  0  0  0  0  0  0  0  0
    2.5380   12.8659    1.9754 H   0  0  0  0  0  0  0  0  0  0  0  0
    3.1245   10.5328    1.5555 H   0  0  0  0  0  0  0  0  0  0  0  0
    3.6500   10.1837   -0.0987 H   0  0  0  0  0  0  0  0  0  0  0  0
    2.7294   11.4838   -1.9497 H   0  0  0  0  0  0  0  0  0  0  0  0
    2.4055   13.1839   -1.5763 H   0  0  0  0  0  0  0  0  0  0  0  0
  1  2  1  0  0  0  0
  1  3  1  0  0  0  0
  1  4  1  0  0  0  0
  2  5  1  0  0  0  0
  3  6  1  0  0  0  0
  4  7  1  0  0  0  0
  5  8  1  0  0  0  0
  6  8  1  0  0  0  0
  7  8  1  0  0  0  0
  2  9  1  0  0  0  0
  2 10  1  0  0  0  0
  3 11  1  0  0  0  0
  3 12  1  0  0  0  0
  4 13  1  0  0  0  0
  4 14  1  0  0  0  0
  5 15  1  0  0  0  0
  5 16  1  0  0  0  0
  6 17  1  0  0  0  0
  6 18  1  0  0  0  0
  7 19  1  0  0  0  0
  7 20  1  0  0  0  0
M  END
>  <Alias name>
DABCO

>  <Cp(sol,298)>   J/mol/K
153.18

$$$$
2-Aminobenzothiazole
  ChemBrain IXL

 16 17  0  0  0  0  0  0  0  0  1 V2000
    2.4488   17.2137    0.0000 C   0  0  0  0  0  0  0  0  0  0  0  0
    2.4307   18.6225    0.0526 C   0  0  0  0  0  0  0  0  0  0  0  0
    3.6347   19.3474    0.0563 C   0  0  0  0  0  0  0  0  0  0  0  0
    4.8173   18.6333    0.0075 C   0  0  0  0  0  0  0  0  0  0  0  0
    4.8150   17.2745   -0.0429 C   0  0  0  0  0  0  0  0  0  0  0  0
    3.6675   16.5247   -0.0486 C   0  0  0  0  0  0  0  0  0  0  0  0
    6.3294   16.8225   -0.0883 S   0  0  0  0  0  0  0  0  0  0  0  0
    6.2016   19.1480   -0.0001 N   0  0  0  0  0  0  0  0  0  0  0  0
    7.0793   18.2329   -0.0505 C   0  0  0  0  0  0  0  0  0  0  0  0
    8.5045   18.4402   -0.0701 N   0  0  0  0  0  0  0  0  0  0  0  0
    1.5332   16.6790   -0.0022 H   0  0  0  0  0  0  0  0  0  0  0  0
    1.4993   19.1348    0.0893 H   0  0  0  0  0  0  0  0  0  0  0  0
    3.6202   20.4038    0.0958 H   0  0  0  0  0  0  0  0  0  0  0  0
    3.6889   15.4697   -0.0881 H   0  0  0  0  0  0  0  0  0  0  0  0
    8.8959   19.4376   -0.0431 H   0  0  0  0  0  0  0  0  0  0  0  0
    9.1750   17.5963   -0.1110 H   0  0  0  0  0  0  0  0  0  0  0  0
  1  2  4  0  0  0  0
  2  3  4  0  0  0  0
  3  4  4  0  0  0  0
  4  5  4  0  0  0  0
  5  6  4  0  0  0  0
  6  1  4  0  0  0  0
  5  7  1  0  0  0  0
  4  8  1  0  0  0  0
  7  9  1  0  0  0  0
  9  8  2  0  0  0  0
  9 10  1  0  0  0  0
  1 11  1  0  0  0  0
  2 12  1  0  0  0  0
  3 13  1  0  0  0  0
  6 14  1  0  0  0  0
 10 15  1  0  0  0  0
 10 16  1  0  0  0  0
M  END
>  <Alias name>
2-Aminobenzothiazole

>  <Cp(sol,298)>   J/mol/K
153.2

$$$$
1,3-Phenylenediamine
  ChemBrain IXL

 16 16  0  0  0  0  0  0  0  0  1 V2000
    5.9634   15.0987    0.0000 C   0  0  0  0  0  0  0  0  0  0  0  0
    4.7553   14.4012    0.0003 C   0  0  0  0  0  0  0  0  0  0  0  0
    3.5471   15.0987    0.0004 C   0  0  0  0  0  0  0  0  0  0  0  0
    3.5472   16.4937    0.0002 C   0  0  0  0  0  0  0  0  0  0  0  0
    4.7553   17.1912   -0.0001 C   0  0  0  0  0  0  0  0  0  0  0  0
    5.9634   16.4937   -0.0002 C   0  0  0  0  0  0  0  0  0  0  0  0
    7.1758   17.1937   -0.0005 N   0  0  0  0  0  0  0  0  0  0  0  0
    2.3347   17.1937    0.0004 N   0  0  0  0  0  0  0  0  0  0  0  0
    7.1758   18.2027   -0.0016 H   0  0  0  0  0  0  0  0  0  0  0  0
    8.0496   16.6892    0.0003 H   0  0  0  0  0  0  0  0  0  0  0  0
    1.4609   16.6892    0.0005 H   0  0  0  0  0  0  0  0  0  0  0  0
    2.3347   18.2027    0.0003 H   0  0  0  0  0  0  0  0  0  0  0  0
    6.9013   14.5572   -0.0001 H   0  0  0  0  0  0  0  0  0  0  0  0
    4.7553   13.3182    0.0005 H   0  0  0  0  0  0  0  0  0  0  0  0
    2.6092   14.5572    0.0007 H   0  0  0  0  0  0  0  0  0  0  0  0
    4.7553   18.2742   -0.0002 H   0  0  0  0  0  0  0  0  0  0  0  0
  1  2  4  0  0  0  0
  2  3  4  0  0  0  0
  3  4  4  0  0  0  0
  4  5  4  0  0  0  0
  5  6  4  0  0  0  0
  6  1  4  0  0  0  0
  6  7  1  0  0  0  0
  4  8  1  0  0  0  0
  7  9  1  0  0  0  0
  7 10  1  0  0  0  0
  8 11  1  0  0  0  0
  8 12  1  0  0  0  0
  1 13  1  0  0  0  0
  2 14  1  0  0  0  0
  3 15  1  0  0  0  0
  5 16  1  0  0  0  0
M  END
>  <Alias name>
1,3-Diaminobenzene

>  <Cp(sol,298)>   J/mol/K
153.7

$$$$
2-Thiophenecarboxylic acid
  ChemBrain IXL

 12 12  0  0  0  0  0  0  0  0  1 V2000
    5.0871   15.5035   -0.0606 C   0  0  0  0  0  0  0  0  0  0  0  0
    6.5685   15.6431   -0.0823 C   0  0  0  0  0  0  0  0  0  0  0  0
    4.4882   14.4119    0.0927 C   0  0  0  0  0  0  0  0  0  0  0  0
    4.0261   16.7669   -0.2358 S   0  0  0  0  0  0  0  0  0  0  0  0
    7.4254   14.4559    0.0786 O   0  0  0  0  0  0  0  0  0  0  0  0
    7.0771   16.7420   -0.2333 O   0  0  0  0  0  0  0  0  0  0  0  0
    3.1111   14.5465    0.0761 C   0  0  0  0  0  0  0  0  0  0  0  0
    2.7380   15.7375   -0.0902 C   0  0  0  0  0  0  0  0  0  0  0  0
    6.9448   13.6072    0.1968 H   0  0  0  0  0  0  0  0  0  0  0  0
    4.9958   13.4681    0.2241 H   0  0  0  0  0  0  0  0  0  0  0  0
    2.4287   13.7147    0.1931 H   0  0  0  0  0  0  0  0  0  0  0  0
    1.6971   16.0497   -0.1322 H   0  0  0  0  0  0  0  0  0  0  0  0
  1  2  1  0  0  0  0
  1  3  2  0  0  0  0
  1  4  1  0  0  0  0
  2  5  1  0  0  0  0
  2  6  2  0  0  0  0
  3  7  1  0  0  0  0
  4  8  1  0  0  0  0
  7  8  2  0  0  0  0
  5  9  1  0  0  0  0
  3 10  1  0  0  0  0
  7 11  1  0  0  0  0
  8 12  1  0  0  0  0
M  END
>  <Alias name>
2-Thiophenecarboxylic acid

>  <Cp(sol,298)>   J/mol/K
153.78

$$$$
Benzamide
  ChemBrain IXL

 16 16  0  0  0  0  0  0  0  0  1 V2000
    2.5675   17.0943    0.0000 C   0  0  0  0  0  0  0  0  0  0  0  0
    3.5031   18.1290    0.0023 C   0  0  0  0  0  0  0  0  0  0  0  0
    4.8670   17.8361    0.0030 C   0  0  0  0  0  0  0  0  0  0  0  0
    5.2953   16.5084    0.0012 C   0  0  0  0  0  0  0  0  0  0  0  0
    4.3597   15.4737   -0.0011 C   0  0  0  0  0  0  0  0  0  0  0  0
    2.9958   15.7666   -0.0017 C   0  0  0  0  0  0  0  0  0  0  0  0
    6.7423   16.1977    0.0019 C   0  0  0  0  0  0  0  0  0  0  0  0
    7.1169   15.0366    0.0016 O   0  0  0  0  0  0  0  0  0  0  0  0
    7.6813   17.2361    0.0028 N   0  0  0  0  0  0  0  0  0  0  0  0
    7.3715   18.1964    0.0031 H   0  0  0  0  0  0  0  0  0  0  0  0
    8.6678   17.0242    0.0032 H   0  0  0  0  0  0  0  0  0  0  0  0
    1.5087   17.3217   -0.0005 H   0  0  0  0  0  0  0  0  0  0  0  0
    3.1706   19.1597    0.0037 H   0  0  0  0  0  0  0  0  0  0  0  0
    5.5934   18.6394    0.0048 H   0  0  0  0  0  0  0  0  0  0  0  0
    4.6922   14.4430   -0.0025 H   0  0  0  0  0  0  0  0  0  0  0  0
    2.2694   14.9633   -0.0036 H   0  0  0  0  0  0  0  0  0  0  0  0
  1  2  4  0  0  0  0
  2  3  4  0  0  0  0
  3  4  4  0  0  0  0
  4  5  4  0  0  0  0
  5  6  4  0  0  0  0
  6  1  4  0  0  0  0
  7  8  2  0  0  0  0
  7  9  1  0  0  0  0
  7  4  1  0  0  0  0
  9 10  1  0  0  0  0
  9 11  1  0  0  0  0
  1 12  1  0  0  0  0
  2 13  1  0  0  0  0
  3 14  1  0  0  0  0
  5 15  1  0  0  0  0
  6 16  1  0  0  0  0
M  END
>  <Alias name>
Benzamide

>  <Cp(sol,298)>   J/mol/K
153.8

$$$$
2-Bromobenzoic acid
  ChemBrain IXL

 15 15  0  0  0  0  0  0  0  0  1 V2000
    7.5924   16.2016    0.0000 C   0  0  0  0  0  0  0  0  0  0  0  0
    6.6796   15.1467    0.0000 C   0  0  0  0  0  0  0  0  0  0  0  0
    5.3096   15.4097    0.0002 C   0  0  0  0  0  0  0  0  0  0  0  0
    4.8524   16.7277    0.0002 C   0  0  0  0  0  0  0  0  0  0  0  0
    5.7652   17.7826    0.0002 C   0  0  0  0  0  0  0  0  0  0  0  0
    7.1352   17.5196    0.0001 C   0  0  0  0  0  0  0  0  0  0  0  0
    3.3990   17.0067    0.0004 C   0  0  0  0  0  0  0  0  0  0  0  0
    2.9991   18.1594    0.0005 O   0  0  0  0  0  0  0  0  0  0  0  0
    2.4371   15.8951    0.0004 O   0  0  0  0  0  0  0  0  0  0  0  0
    5.1330   19.6051    0.0003 Br  0  0  0  0  0  0  0  0  0  0  0  0
    1.4916   16.1639    0.0005 H   0  0  0  0  0  0  0  0  0  0  0  0
    8.6560   15.9974   -0.0001 H   0  0  0  0  0  0  0  0  0  0  0  0
    7.0346   14.1235    0.0000 H   0  0  0  0  0  0  0  0  0  0  0  0
    4.6010   14.5907    0.0002 H   0  0  0  0  0  0  0  0  0  0  0  0
    7.8438   18.3386    0.0001 H   0  0  0  0  0  0  0  0  0  0  0  0
  1  2  4  0  0  0  0
  2  3  4  0  0  0  0
  3  4  4  0  0  0  0
  4  5  4  0  0  0  0
  5  6  4  0  0  0  0
  6  1  4  0  0  0  0
  7  8  2  0  0  0  0
  7  9  1  0  0  0  0
  7  4  1  0  0  0  0
  5 10  1  0  0  0  0
  9 11  1  0  0  0  0
  1 12  1  0  0  0  0
  2 13  1  0  0  0  0
  3 14  1  0  0  0  0
  6 15  1  0  0  0  0
M  END
>  <Alias name>
2-Bromobenzoic acid

>  <Cp(sol,298)>   J/mol/K
154

$$$$
4-Nitroaniline
  ChemBrain IXL

 16 16  0  0  0  0  0  0  0  0  1 V2000
    3.6603   17.0598    0.2615 C   0  0  0  0  0  0  0  0  0  0  0  0
    4.9060   17.6469    0.0384 C   0  0  0  0  0  0  0  0  0  0  0  0
    6.0270   16.8446   -0.1755 C   0  0  0  0  0  0  0  0  0  0  0  0
    5.9023   15.4552   -0.1664 C   0  0  0  0  0  0  0  0  0  0  0  0
    4.6567   14.8682    0.0567 C   0  0  0  0  0  0  0  0  0  0  0  0
    3.5357   15.6705    0.2706 C   0  0  0  0  0  0  0  0  0  0  0  0
    2.2856   15.0813    0.4945 N   0  0  0  0  0  0  0  0  0  0  0  0
    8.3360   16.7501   -0.6007 O   0  5  0  0  0  0  0  0  0  0  0  0
    7.3396   17.4633   -0.4106 N   0  3  0  0  0  0  0  0  0  0  0  0
    7.4504   18.6983   -0.4187 O   0  0  0  0  0  0  0  0  0  0  0  0
    2.1951   14.0763    0.4992 H   0  0  0  0  0  0  0  0  0  0  0  0
    1.4752   15.6615    0.6512 H   0  0  0  0  0  0  0  0  0  0  0  0
    2.7901   17.6827    0.4275 H   0  0  0  0  0  0  0  0  0  0  0  0
    5.0028   18.7256    0.0313 H   0  0  0  0  0  0  0  0  0  0  0  0
    6.7726   14.8324   -0.3324 H   0  0  0  0  0  0  0  0  0  0  0  0
    4.5599   13.7895    0.0638 H   0  0  0  0  0  0  0  0  0  0  0  0
  1  2  4  0  0  0  0
  2  3  4  0  0  0  0
  3  4  4  0  0  0  0
  4  5  4  0  0  0  0
  5  6  4  0  0  0  0
  6  1  4  0  0  0  0
  6  7  1  0  0  0  0
  8  9  1  0  0  0  0
  9 10  2  0  0  0  0
  9  3  1  0  0  0  0
  7 11  1  0  0  0  0
  7 12  1  0  0  0  0
  1 13  1  0  0  0  0
  2 14  1  0  0  0  0
  4 15  1  0  0  0  0
  5 16  1  0  0  0  0
M  END
>  <Alias name>
4-Nitroaniline

>  <Cp(sol,298)>   J/mol/K
154.2

$$$$
2-Methylphenol
  ChemBrain IXL

 16 16  0  0  0  0  0  0  0  0  1 V2000
    2.4240   12.9466    0.9366 C   0  0  0  0  0  0  0  0  0  0  0  0
    2.4019   14.3414    0.9238 C   0  0  0  0  0  0  0  0  0  0  0  0
    3.5422   15.0537    0.5518 C   0  0  0  0  0  0  0  0  0  0  0  0
    4.7046   14.3712    0.1927 C   0  0  0  0  0  0  0  0  0  0  0  0
    4.7268   12.9765    0.2055 C   0  0  0  0  0  0  0  0  0  0  0  0
    3.5865   12.2642    0.5774 C   0  0  0  0  0  0  0  0  0  0  0  0
    5.9518   12.2573   -0.1730 O   0  0  0  0  0  0  0  0  0  0  0  0
    5.9643   15.1581   -0.2182 C   0  0  0  0  0  0  0  0  0  0  0  0
    1.5412   12.3951    1.2245 H   0  0  0  0  0  0  0  0  0  0  0  0
    1.5019   14.8697    1.2018 H   0  0  0  0  0  0  0  0  0  0  0  0
    3.5250   16.1335    0.5419 H   0  0  0  0  0  0  0  0  0  0  0  0
    3.6037   11.1843    0.5873 H   0  0  0  0  0  0  0  0  0  0  0  0
    6.6849   12.8118   -0.4130 H   0  0  0  0  0  0  0  0  0  0  0  0
    5.7581   16.2172   -0.1723 H   0  0  0  0  0  0  0  0  0  0  0  0
    6.2439   14.8892   -1.2261 H   0  0  0  0  0  0  0  0  0  0  0  0
    6.7737   14.9194    0.4558 H   0  0  0  0  0  0  0  0  0  0  0  0
  1  2  4  0  0  0  0
  2  3  4  0  0  0  0
  3  4  4  0  0  0  0
  4  5  4  0  0  0  0
  5  6  4  0  0  0  0
  6  1  4  0  0  0  0
  5  7  1  0  0  0  0
  4  8  1  0  0  0  0
  1  9  1  0  0  0  0
  2 10  1  0  0  0  0
  3 11  1  0  0  0  0
  6 12  1  0  0  0  0
  7 13  1  0  0  0  0
  8 14  1  0  0  0  0
  8 15  1  0  0  0  0
  8 16  1  0  0  0  0
M  END
>  <Alias name>
o-Cresol

>  <Cp(sol,298)>   J/mol/K
154.56

$$$$
Aspartic acid
  ChemBrain IXL

 16 15  0  0  0  0  0  0  0  0  1 V2000
    1.9808   13.3256    0.1801 O   0  0  0  0  0  0  0  0  0  0  0  0
    2.4229   14.4236   -0.1155 C   0  0  0  0  0  0  0  0  0  0  0  0
    1.5146   15.5728   -0.2390 O   0  5  0  0  0  0  0  0  0  0  0  0
    3.8738   14.5986   -0.3498 C   0  0  0  0  0  0  0  0  0  0  0  0
    4.6174   13.5697    0.3913 N   0  3  0  0  0  0  0  0  0  0  0  0
    4.3076   15.9954    0.1354 C   0  0  0  0  0  0  0  0  0  0  0  0
    5.7815   16.1076    0.0615 C   0  0  0  0  0  0  0  0  0  0  0  0
    6.3064   17.2059   -0.0193 O   0  0  0  0  0  0  0  0  0  0  0  0
    6.6130   14.8956    0.0854 O   0  0  0  0  0  0  0  0  0  0  0  0
    5.6078   13.7086    0.2575 H   0  0  0  0  0  0  0  0  0  0  0  0
    4.3569   12.6561    0.0513 H   0  0  0  0  0  0  0  0  0  0  0  0
    4.3978   13.6381    1.3737 H   0  0  0  0  0  0  0  0  0  0  0  0
    7.5810   15.0546    0.0231 H   0  0  0  0  0  0  0  0  0  0  0  0
    4.0827   14.5031   -1.4081 H   0  0  0  0  0  0  0  0  0  0  0  0
    3.8559   16.7525   -0.4936 H   0  0  0  0  0  0  0  0  0  0  0  0
    3.9856   16.1380    1.1596 H   0  0  0  0  0  0  0  0  0  0  0  0
  1  2  2  0  0  0  0
  2  3  1  0  0  0  0
  2  4  1  0  0  0  0
  4  5  1  0  0  0  0
  4  6  1  0  0  0  0
  7  8  2  0  0  0  0
  7  9  1  0  0  0  0
  7  6  1  0  0  0  0
  5 10  1  0  0  0  0
  5 11  1  0  0  0  0
  5 12  1  0  0  0  0
  9 13  1  0  0  0  0
  4 14  1  0  0  0  0
  6 15  1  0  0  0  0
  6 16  1  0  0  0  0
M  END
>  <Alias name>
Aspartic acid

>  <Cp(sol,298)>   J/mol/K
155.18

$$$$
4-Hydroxybenzoic acid
  ChemBrain IXL

 16 16  0  0  0  0  0  0  0  0  1 V2000
    3.4699   17.3495    0.3273 C   0  0  0  0  0  0  0  0  0  0  0  0
    4.7178   17.9302    0.1043 C   0  0  0  0  0  0  0  0  0  0  0  0
    5.8325   17.1259   -0.1415 C   0  0  0  0  0  0  0  0  0  0  0  0
    5.7034   15.7274   -0.1655 C   0  0  0  0  0  0  0  0  0  0  0  0
    4.4464   15.1520    0.0595 C   0  0  0  0  0  0  0  0  0  0  0  0
    3.3349   15.9603    0.3048 C   0  0  0  0  0  0  0  0  0  0  0  0
    6.8814   14.8454   -0.4264 C   0  0  0  0  0  0  0  0  0  0  0  0
    6.7361   13.6323   -0.4455 O   0  0  0  0  0  0  0  0  0  0  0  0
    8.2328   15.4118   -0.6639 O   0  0  0  0  0  0  0  0  0  0  0  0
    2.2976   18.2049    0.5862 O   0  0  0  0  0  0  0  0  0  0  0  0
    4.8226   19.0054    0.1216 H   0  0  0  0  0  0  0  0  0  0  0  0
    6.7881   17.5876   -0.3118 H   0  0  0  0  0  0  0  0  0  0  0  0
    4.3355   14.0775    0.0434 H   0  0  0  0  0  0  0  0  0  0  0  0
    2.3689   15.5101    0.4775 H   0  0  0  0  0  0  0  0  0  0  0  0
    8.2956   16.3543   -0.6385 H   0  0  0  0  0  0  0  0  0  0  0  0
    1.4809   17.7398    0.7296 H   0  0  0  0  0  0  0  0  0  0  0  0
  1  2  4  0  0  0  0
  2  3  4  0  0  0  0
  3  4  4  0  0  0  0
  4  5  4  0  0  0  0
  5  6  4  0  0  0  0
  6  1  4  0  0  0  0
  7  8  2  0  0  0  0
  7  9  1  0  0  0  0
  7  4  1  0  0  0  0
  1 10  1  0  0  0  0
  2 11  1  0  0  0  0
  3 12  1  0  0  0  0
  5 13  1  0  0  0  0
  6 14  1  0  0  0  0
  9 15  1  0  0  0  0
 10 16  1  0  0  0  0
M  END
>  <Alias name>
4-Carboxyphenol

>  <Cp(sol,298)>   J/mol/K
155.2

$$$$
Threonine
  ChemBrain IXL

 17 16  0  0  0  0  0  0  0  0  1 V2000
    1.4804   14.0639   -0.4555 O   0  0  0  0  0  0  0  0  0  0  0  0
    2.5057   14.7021   -0.6287 C   0  0  0  0  0  0  0  0  0  0  0  0
    2.4526   16.1684   -0.7180 O   0  5  0  0  0  0  0  0  0  0  0  0
    3.8030   13.9999   -0.7489 C   0  0  0  0  0  0  0  0  0  0  0  0
    3.7638   12.7598    0.0394 N   0  3  0  0  0  0  0  0  0  0  0  0
    4.9298   14.9088   -0.2209 C   0  0  0  0  0  0  0  0  0  0  0  0
    4.6884   15.2156    1.1963 O   0  0  0  0  0  0  0  0  0  0  0  0
    6.2832   14.1864   -0.3667 C   0  0  0  0  0  0  0  0  0  0  0  0
    4.6473   12.2797   -0.0446 H   0  0  0  0  0  0  0  0  0  0  0  0
    3.0242   12.1658   -0.3046 H   0  0  0  0  0  0  0  0  0  0  0  0
    3.5929   12.9825    1.0086 H   0  0  0  0  0  0  0  0  0  0  0  0
    4.6677   14.4346    1.7928 H   0  0  0  0  0  0  0  0  0  0  0  0
    3.9892   13.7610   -1.7886 H   0  0  0  0  0  0  0  0  0  0  0  0
    4.9485   15.8291   -0.7914 H   0  0  0  0  0  0  0  0  0  0  0  0
    7.0764   14.8294   -0.0056 H   0  0  0  0  0  0  0  0  0  0  0  0
    6.4561   13.9507   -1.4095 H   0  0  0  0  0  0  0  0  0  0  0  0
    6.2683   13.2715    0.2126 H   0  0  0  0  0  0  0  0  0  0  0  0
  1  2  2  0  0  0  0
  2  3  1  0  0  0  0
  2  4  1  0  0  0  0
  4  5  1  0  0  0  0
  4  6  1  0  0  0  0
  6  7  1  0  0  0  0
  6  8  1  0  0  0  0
  5  9  1  0  0  0  0
  5 10  1  0  0  0  0
  5 11  1  0  0  0  0
  7 12  1  0  0  0  0
  4 13  1  0  0  0  0
  6 14  1  0  0  0  0
  8 15  1  0  0  0  0
  8 16  1  0  0  0  0
  8 17  1  0  0  0  0
M  END
>  <Alias name>
Threonine

>  <Cp(sol,298)>   J/mol/K
155.314

$$$$
Trimethylenebromide
  ChemBrain IXL

 11 10  0  0  0  0  0  0  0  0  1 V2000
    4.1489   13.5118   -0.1121 C   0  0  0  0  0  0  0  0  0  0  0  0
    2.6731   13.9543   -0.1456 C   0  0  0  0  0  0  0  0  0  0  0  0
    5.0491   14.7418    0.1150 C   0  0  0  0  0  0  0  0  0  0  0  0
    1.5465   12.4147   -0.4299 Br  0  0  0  0  0  0  0  0  0  0  0  0
    6.8962   14.1876    0.1569 Br  0  0  0  0  0  0  0  0  0  0  0  0
    4.2951   12.8036    0.6940 H   0  0  0  0  0  0  0  0  0  0  0  0
    4.4070   13.0446   -1.0544 H   0  0  0  0  0  0  0  0  0  0  0  0
    2.4148   14.4215    0.7967 H   0  0  0  0  0  0  0  0  0  0  0  0
    2.5267   14.6625   -0.9518 H   0  0  0  0  0  0  0  0  0  0  0  0
    4.9029   15.4500   -0.6911 H   0  0  0  0  0  0  0  0  0  0  0  0
    4.7910   15.2090    1.0573 H   0  0  0  0  0  0  0  0  0  0  0  0
  1  2  1  0  0  0  0
  1  3  1  0  0  0  0
  2  4  1  0  0  0  0
  3  5  1  0  0  0  0
  1  6  1  0  0  0  0
  1  7  1  0  0  0  0
  2  8  1  0  0  0  0
  2  9  1  0  0  0  0
  3 10  1  0  0  0  0
  3 11  1  0  0  0  0
M  END
>  <Alias name>
1,3-Dibromopropane

>  <Cp(sol,298)>   J/mol/K
156.1

$$$$
epsilon-Caprolactam
  ChemBrain IXL

 19 19  0  0  0  0  0  0  0  0  1 V2000
    3.5149   12.0826   -0.1098 C   0  0  0  0  0  0  0  0  0  0  0  0
    4.8176   12.5195   -0.8076 C   0  0  0  0  0  0  0  0  0  0  0  0
    2.4455   13.1780   -0.2862 C   0  0  0  0  0  0  0  0  0  0  0  0
    5.6590   13.2753    0.1470 C   0  0  0  0  0  0  0  0  0  0  0  0
    2.7651   14.3628    0.6459 C   0  0  0  0  0  0  0  0  0  0  0  0
    6.7355   12.8237    0.5015 O   0  0  0  0  0  0  0  0  0  0  0  0
    3.9946   15.1212    0.1095 C   0  0  0  0  0  0  0  0  0  0  0  0
    5.2196   14.5084    0.6433 N   0  0  0  0  0  0  0  0  0  0  0  0
    5.7437   14.9766    1.3673 H   0  0  0  0  0  0  0  0  0  0  0  0
    3.7044   11.9296    0.9454 H   0  0  0  0  0  0  0  0  0  0  0  0
    3.1616   11.1587   -0.5508 H   0  0  0  0  0  0  0  0  0  0  0  0
    5.3559   11.6437   -1.1482 H   0  0  0  0  0  0  0  0  0  0  0  0
    4.5792   13.1493   -1.6557 H   0  0  0  0  0  0  0  0  0  0  0  0
    2.4432   13.5180   -1.3144 H   0  0  0  0  0  0  0  0  0  0  0  0
    1.4716   12.7751   -0.0370 H   0  0  0  0  0  0  0  0  0  0  0  0
    1.9152   15.0329    0.6823 H   0  0  0  0  0  0  0  0  0  0  0  0
    2.9756   13.9922    1.6415 H   0  0  0  0  0  0  0  0  0  0  0  0
    4.0070   15.0696   -0.9722 H   0  0  0  0  0  0  0  0  0  0  0  0
    3.9439   16.1572    0.4210 H   0  0  0  0  0  0  0  0  0  0  0  0
  1  2  1  0  0  0  0
  1  3  1  0  0  0  0
  2  4  1  0  0  0  0
  3  5  1  0  0  0  0
  4  6  2  0  0  0  0
  5  7  1  0  0  0  0
  7  8  1  0  0  0  0
  8  4  1  0  0  0  0
  8  9  1  0  0  0  0
  1 10  1  0  0  0  0
  1 11  1  0  0  0  0
  2 12  1  0  0  0  0
  2 13  1  0  0  0  0
  3 14  1  0  0  0  0
  3 15  1  0  0  0  0
  5 16  1  0  0  0  0
  5 17  1  0  0  0  0
  7 18  1  0  0  0  0
  7 19  1  0  0  0  0
M  END
>  <Alias name>
epsilon-Caprolactam

>  <Cp(sol,298)>   J/mol/K
156.78

$$$$
1,3-Benzothiazole-2-thione
  ChemBrain IXL

 15 16  0  0  0  0  0  0  0  0  1 V2000
    2.5601   17.0676   -0.1422 C   0  0  0  0  0  0  0  0  0  0  0  0
    2.6669   18.4445    0.0514 C   0  0  0  0  0  0  0  0  0  0  0  0
    3.9238   19.0276    0.1797 C   0  0  0  0  0  0  0  0  0  0  0  0
    5.0394   18.2218    0.1101 C   0  0  0  0  0  0  0  0  0  0  0  0
    4.9317   16.9255   -0.0733 C   0  0  0  0  0  0  0  0  0  0  0  0
    3.7116   16.2968   -0.2049 C   0  0  0  0  0  0  0  0  0  0  0  0
    6.4184   16.1917   -0.1242 S   0  0  0  0  0  0  0  0  0  0  0  0
    6.3181   18.6297    0.2129 N   0  0  0  0  0  0  0  0  0  0  0  0
    7.1759   17.6446    0.0810 C   0  0  0  0  0  0  0  0  0  0  0  0
    8.8813   17.8279    0.1096 S   0  0  0  0  0  0  0  0  0  0  0  0
    6.5908   19.5826    0.3846 H   0  0  0  0  0  0  0  0  0  0  0  0
    1.5900   16.6030   -0.2434 H   0  0  0  0  0  0  0  0  0  0  0  0
    1.7801   19.0552    0.1013 H   0  0  0  0  0  0  0  0  0  0  0  0
    4.0277   20.0927    0.3304 H   0  0  0  0  0  0  0  0  0  0  0  0
    3.6559   15.2233   -0.3552 H   0  0  0  0  0  0  0  0  0  0  0  0
  1  2  4  0  0  0  0
  2  3  4  0  0  0  0
  3  4  4  0  0  0  0
  4  5  4  0  0  0  0
  5  6  4  0  0  0  0
  6  1  4  0  0  0  0
  5  7  1  0  0  0  0
  4  8  1  0  0  0  0
  7  9  1  0  0  0  0
  9  8  1  0  0  0  0
  9 10  2  0  0  0  0
  8 11  1  0  0  0  0
  1 12  1  0  0  0  0
  2 13  1  0  0  0  0
  3 14  1  0  0  0  0
  6 15  1  0  0  0  0
M  END
>  <Alias name>
1,3-Benzothiazole-2-thione

>  <Cp(sol,298)>   J/mol/K
157.3

$$$$
3-Hydroxybenzoic acid
  ChemBrain IXL

 16 16  0  0  0  0  0  0  0  0  1 V2000
    3.1495   15.4794    0.0000 C   0  0  0  0  0  0  0  0  0  0  0  0
    4.4548   14.9872    0.0010 C   0  0  0  0  0  0  0  0  0  0  0  0
    5.5337   15.8715    0.0010 C   0  0  0  0  0  0  0  0  0  0  0  0
    5.3073   17.2480    0.0001 C   0  0  0  0  0  0  0  0  0  0  0  0
    4.0020   17.7402   -0.0008 C   0  0  0  0  0  0  0  0  0  0  0  0
    2.9231   16.8559   -0.0009 C   0  0  0  0  0  0  0  0  0  0  0  0
    6.4520   18.1862    0.0002 C   0  0  0  0  0  0  0  0  0  0  0  0
    6.2540   19.3900    0.0027 O   0  0  0  0  0  0  0  0  0  0  0  0
    7.8274   17.6675   -0.0028 O   0  0  0  0  0  0  0  0  0  0  0  0
    1.5477   17.3746   -0.0019 O   0  0  0  0  0  0  0  0  0  0  0  0
    8.5305   18.3545   -0.0027 H   0  0  0  0  0  0  0  0  0  0  0  0
    1.4733   18.3548   -0.0025 H   0  0  0  0  0  0  0  0  0  0  0  0
    2.3119   14.7929   -0.0001 H   0  0  0  0  0  0  0  0  0  0  0  0
    4.6305   13.9185    0.0017 H   0  0  0  0  0  0  0  0  0  0  0  0
    6.5470   15.4894    0.0018 H   0  0  0  0  0  0  0  0  0  0  0  0
    3.8263   18.8089   -0.0015 H   0  0  0  0  0  0  0  0  0  0  0  0
  1  2  4  0  0  0  0
  2  3  4  0  0  0  0
  3  4  4  0  0  0  0
  4  5  4  0  0  0  0
  5  6  4  0  0  0  0
  6  1  4  0  0  0  0
  7  8  2  0  0  0  0
  7  9  1  0  0  0  0
  7  4  1  0  0  0  0
  6 10  1  0  0  0  0
  9 11  1  0  0  0  0
 10 12  1  0  0  0  0
  1 13  1  0  0  0  0
  2 14  1  0  0  0  0
  3 15  1  0  0  0  0
  5 16  1  0  0  0  0
M  END
>  <Alias name>
3-Carboxyphenol

>  <Cp(sol,298)>   J/mol/K
157.3

$$$$
Iodoform
  ChemBrain IXL

  5  4  0  0  0  0  0  0  0  0  1 V2000
    3.2840    9.8940   -0.2105 C   0  0  0  0  0  0  0  0  0  0  0  0
    1.5060   10.0992    0.9258 I   0  0  0  0  0  0  0  0  0  0  0  0
    3.8211   11.7748   -1.0281 I   0  0  0  0  0  0  0  0  0  0  0  0
    4.8460    9.1955    1.0412 I   0  0  0  0  0  0  0  0  0  0  0  0
    3.1199    9.1852   -1.0127 H   0  0  0  0  0  0  0  0  0  0  0  0
  1  2  1  0  0  0  0
  1  3  1  0  0  0  0
  1  4  1  0  0  0  0
  1  5  1  0  0  0  0
M  END
>  <Alias name>
Iodoform

>  <Cp(sol,298)>   J/mol/K
157.5

$$$$
Bicyclo(2,2,2)octane
  ChemBrain IXL

 22 23  0  0  0  0  0  0  0  0  1 V2000
    3.8509   13.8836   -0.3040 C   0  0  0  0  0  0  0  0  0  0  0  0
    5.0058   13.4783    0.6359 C   0  0  0  0  0  0  0  0  0  0  0  0
    4.6848   12.0743    1.2290 C   0  0  0  0  0  0  0  0  0  0  0  0
    3.6740   11.3734    0.2971 C   0  0  0  0  0  0  0  0  0  0  0  0
    2.3005   12.0676    0.4287 C   0  0  0  0  0  0  0  0  0  0  0  0
    2.5279   13.5992    0.4251 C   0  0  0  0  0  0  0  0  0  0  0  0
    4.1683   11.5446   -1.1483 C   0  0  0  0  0  0  0  0  0  0  0  0
    3.9048   13.0092   -1.5762 C   0  0  0  0  0  0  0  0  0  0  0  0
    3.9226   14.9329   -0.5611 H   0  0  0  0  0  0  0  0  0  0  0  0
    5.0849   14.1975    1.4416 H   0  0  0  0  0  0  0  0  0  0  0  0
    5.9368   13.4452    0.0836 H   0  0  0  0  0  0  0  0  0  0  0  0
    5.5953   11.4902    1.2787 H   0  0  0  0  0  0  0  0  0  0  0  0
    4.2626   12.1768    2.2210 H   0  0  0  0  0  0  0  0  0  0  0  0
    3.5941   10.3229    0.5471 H   0  0  0  0  0  0  0  0  0  0  0  0
    1.6843   11.7886   -0.4172 H   0  0  0  0  0  0  0  0  0  0  0  0
    1.8117   11.7728    1.3489 H   0  0  0  0  0  0  0  0  0  0  0  0
    1.7033   14.0905   -0.0762 H   0  0  0  0  0  0  0  0  0  0  0  0
    2.6036   13.9599    1.4435 H   0  0  0  0  0  0  0  0  0  0  0  0
    5.2312   11.3393   -1.1826 H   0  0  0  0  0  0  0  0  0  0  0  0
    3.6441   10.8693   -1.8128 H   0  0  0  0  0  0  0  0  0  0  0  0
    4.6953   13.3452   -2.2357 H   0  0  0  0  0  0  0  0  0  0  0  0
    2.9518   13.0740   -2.0866 H   0  0  0  0  0  0  0  0  0  0  0  0
  1  2  1  0  0  0  0
  2  3  1  0  0  0  0
  3  4  1  0  0  0  0
  4  5  1  0  0  0  0
  5  6  1  0  0  0  0
  6  1  1  0  0  0  0
  4  7  1  0  0  0  0
  7  8  1  0  0  0  0
  8  1  1  0  0  0  0
  1  9  1  0  0  0  0
  2 10  1  0  0  0  0
  2 11  1  0  0  0  0
  3 12  1  0  0  0  0
  3 13  1  0  0  0  0
  4 14  1  0  0  0  0
  5 15  1  0  0  0  0
  5 16  1  0  0  0  0
  6 17  1  0  0  0  0
  6 18  1  0  0  0  0
  7 19  1  0  0  0  0
  7 20  1  0  0  0  0
  8 21  1  0  0  0  0
  8 22  1  0  0  0  0
M  END
>  <Alias name>
Bicyclo[2.2.2]octane

>  <Cp(sol,298)>   J/mol/K
157.69

$$$$
2-Amino-5-nitropyridine
  ChemBrain IXL

 15 15  0  0  0  0  0  0  0  0  1 V2000
    7.5561   17.2995    0.0000 N   0  3  0  0  0  0  0  0  0  0  0  0
    8.4569   16.4457    0.0000 O   0  0  0  0  0  0  0  0  0  0  0  0
    7.8455   18.5051    0.0000 O   0  5  0  0  0  0  0  0  0  0  0  0
    6.1441   16.8801    0.0000 C   0  0  0  0  0  0  0  0  0  0  0  0
    5.8242   15.5310    0.0000 C   0  0  0  0  0  0  0  0  0  0  0  0
    4.4902   15.1506    0.0000 C   0  0  0  0  0  0  0  0  0  0  0  0
    3.4964   16.1261    0.0000 C   0  0  0  0  0  0  0  0  0  0  0  0
    3.8259   17.4385    0.0000 N   0  0  0  0  0  0  0  0  0  0  0  0
    5.1209   17.8302    0.0000 C   0  0  0  0  0  0  0  0  0  0  0  0
    2.1537   15.7404    0.0000 N   0  0  0  0  0  0  0  0  0  0  0  0
    1.4286   16.4398    0.0000 H   0  0  0  0  0  0  0  0  0  0  0  0
    1.9109   14.7608    0.0000 H   0  0  0  0  0  0  0  0  0  0  0  0
    6.6087   14.7818    0.0000 H   0  0  0  0  0  0  0  0  0  0  0  0
    4.2245   14.1005    0.0000 H   0  0  0  0  0  0  0  0  0  0  0  0
    5.3663   18.8848    0.0000 H   0  0  0  0  0  0  0  0  0  0  0  0
  1  2  2  0  0  0  0
  1  3  1  0  0  0  0
  1  4  1  0  0  0  0
  4  5  4  0  0  0  0
  5  6  4  0  0  0  0
  6  7  4  0  0  0  0
  7  8  4  0  0  0  0
  8  9  4  0  0  0  0
  4  9  4  0  0  0  0
  7 10  1  0  0  0  0
 10 11  1  0  0  0  0
 10 12  1  0  0  0  0
  5 13  1  0  0  0  0
  6 14  1  0  0  0  0
  9 15  1  0  0  0  0
M  END
>  <Alias name>
2-Amino-5-nitropyridine

>  <Cp(sol,298)>   J/mol/K
158

$$$$
Succinamide
  ChemBrain IXL

 16 15  0  0  0  0  0  0  0  0  1 V2000
    3.2508   16.3192    0.9102 C   0  0  0  0  0  0  0  0  0  0  0  0
    4.4040   15.6572    0.2603 C   0  0  0  0  0  0  0  0  0  0  0  0
    2.2539   15.5486    1.5204 N   0  0  0  0  0  0  0  0  0  0  0  0
    3.1691   17.5365    0.9143 O   0  0  0  0  0  0  0  0  0  0  0  0
    5.3438   16.7259   -0.3306 C   0  0  0  0  0  0  0  0  0  0  0  0
    6.4980   16.0640   -0.9786 C   0  0  0  0  0  0  0  0  0  0  0  0
    7.4906   16.8342   -1.5962 N   0  0  0  0  0  0  0  0  0  0  0  0
    6.5845   14.8470   -0.9747 O   0  0  0  0  0  0  0  0  0  0  0  0
    2.3215   14.5419    1.5170 H   0  0  0  0  0  0  0  0  0  0  0  0
    1.4678   16.0000    1.9635 H   0  0  0  0  0  0  0  0  0  0  0  0
    7.4187   17.8407   -1.6002 H   0  0  0  0  0  0  0  0  0  0  0  0
    8.2779   16.3830   -2.0373 H   0  0  0  0  0  0  0  0  0  0  0  0
    4.9421   15.0684    0.9928 H   0  0  0  0  0  0  0  0  0  0  0  0
    4.0491   15.0104   -0.5326 H   0  0  0  0  0  0  0  0  0  0  0  0
    4.8061   17.3137   -1.0642 H   0  0  0  0  0  0  0  0  0  0  0  0
    5.6975   17.3737    0.4621 H   0  0  0  0  0  0  0  0  0  0  0  0
  1  2  1  0  0  0  0
  1  3  1  0  0  0  0
  1  4  2  0  0  0  0
  2  5  1  0  0  0  0
  5  6  1  0  0  0  0
  6  7  1  0  0  0  0
  6  8  2  0  0  0  0
  3  9  1  0  0  0  0
  3 10  1  0  0  0  0
  7 11  1  0  0  0  0
  7 12  1  0  0  0  0
  2 13  1  0  0  0  0
  2 14  1  0  0  0  0
  5 15  1  0  0  0  0
  5 16  1  0  0  0  0
M  END
>  <Alias name>
Succindiamide

>  <Cp(sol,298)>   J/mol/K
158.17

$$$$
1,3,5-Trichlorobenzene
  ChemBrain IXL

 12 12  0  0  0  0  0  0  0  0  1 V2000
    3.1138   14.0119    0.0000 C   0  0  0  0  0  0  0  0  0  0  0  0
    3.1103   15.4068   -0.0214 C   0  0  0  0  0  0  0  0  0  0  0  0
    4.3167   16.1070   -0.0421 C   0  0  0  0  0  0  0  0  0  0  0  0
    5.5265   15.4124   -0.0415 C   0  0  0  0  0  0  0  0  0  0  0  0
    5.5299   14.0176   -0.0201 C   0  0  0  0  0  0  0  0  0  0  0  0
    4.3235   13.3173    0.0007 C   0  0  0  0  0  0  0  0  0  0  0  0
    4.3279   11.5335    0.0280 Cl  0  0  0  0  0  0  0  0  0  0  0  0
    1.5632   16.2951   -0.0223 Cl  0  0  0  0  0  0  0  0  0  0  0  0
    7.0692   16.3079   -0.0680 Cl  0  0  0  0  0  0  0  0  0  0  0  0
    2.1772   13.4683    0.0161 H   0  0  0  0  0  0  0  0  0  0  0  0
    4.3140   17.1899   -0.0588 H   0  0  0  0  0  0  0  0  0  0  0  0
    6.4691   13.4783   -0.0195 H   0  0  0  0  0  0  0  0  0  0  0  0
  1  2  4  0  0  0  0
  2  3  4  0  0  0  0
  3  4  4  0  0  0  0
  4  5  4  0  0  0  0
  5  6  4  0  0  0  0
  6  1  4  0  0  0  0
  6  7  1  0  0  0  0
  2  8  1  0  0  0  0
  4  9  1  0  0  0  0
  1 10  1  0  0  0  0
  3 11  1  0  0  0  0
  5 12  1  0  0  0  0
M  END
>  <Alias name>
1,3,5-Trichlorobenzene

>  <Cp(sol,298)>   J/mol/K
158.35

$$$$
3-Nitroaniline
  ChemBrain IXL

 16 16  0  0  0  0  0  0  0  0  1 V2000
    3.9269   17.3815    0.0000 C   0  0  0  0  0  0  0  0  0  0  0  0
    5.2679   17.7660    0.0000 C   0  0  0  0  0  0  0  0  0  0  0  0
    6.2714   16.7969    0.0000 C   0  0  0  0  0  0  0  0  0  0  0  0
    5.9339   15.4433    0.0000 C   0  0  0  0  0  0  0  0  0  0  0  0
    4.5929   15.0588    0.0000 C   0  0  0  0  0  0  0  0  0  0  0  0
    3.5894   16.0279    0.0000 C   0  0  0  0  0  0  0  0  0  0  0  0
    2.2437   15.6420    0.0001 N   0  0  0  0  0  0  0  0  0  0  0  0
    6.6913   13.2190    0.0001 O   0  5  0  0  0  0  0  0  0  0  0  0
    6.9913   14.4222    0.0001 N   0  3  0  0  0  0  0  0  0  0  0  0
    8.1832   14.7640    0.0001 O   0  0  0  0  0  0  0  0  0  0  0  0
    1.9995   14.6630    0.0001 H   0  0  0  0  0  0  0  0  0  0  0  0
    1.5178   16.3430    0.0001 H   0  0  0  0  0  0  0  0  0  0  0  0
    3.1479   18.1338   -0.0001 H   0  0  0  0  0  0  0  0  0  0  0  0
    5.5299   18.8168    0.0001 H   0  0  0  0  0  0  0  0  0  0  0  0
    7.3124   17.0954    0.0000 H   0  0  0  0  0  0  0  0  0  0  0  0
    4.3309   14.0080    0.0000 H   0  0  0  0  0  0  0  0  0  0  0  0
  1  2  4  0  0  0  0
  2  3  4  0  0  0  0
  3  4  4  0  0  0  0
  4  5  4  0  0  0  0
  5  6  4  0  0  0  0
  6  1  4  0  0  0  0
  6  7  1  0  0  0  0
  8  9  1  0  0  0  0
  9 10  2  0  0  0  0
  9  4  1  0  0  0  0
  7 11  1  0  0  0  0
  7 12  1  0  0  0  0
  1 13  1  0  0  0  0
  2 14  1  0  0  0  0
  3 15  1  0  0  0  0
  5 16  1  0  0  0  0
M  END
>  <Alias name>
3-Nitroaniline

>  <Cp(sol,298)>   J/mol/K
158.84

$$$$
2-Thiopheneacetic  acid
  ChemBrain IXL

 15 15  0  0  0  0  0  0  0  0  1 V2000
    5.2390   15.5877   -0.1294 C   0  0  0  0  0  0  0  0  0  0  0  0
    4.9454   16.8272   -0.0378 C   0  0  0  0  0  0  0  0  0  0  0  0
    6.5569   15.3555   -0.6439 C   0  0  0  0  0  0  0  0  0  0  0  0
    7.1755   16.4215   -0.9088 C   0  0  0  0  0  0  0  0  0  0  0  0
    6.2339   17.8011   -0.5660 S   0  0  0  0  0  0  0  0  0  0  0  0
    3.5936   17.3718    0.4864 C   0  0  0  0  0  0  0  0  0  0  0  0
    2.6508   16.2608    0.8889 C   0  0  0  0  0  0  0  0  0  0  0  0
    1.5445   16.5310    1.3360 O   0  0  0  0  0  0  0  0  0  0  0  0
    3.0442   14.8418    0.7513 O   0  0  0  0  0  0  0  0  0  0  0  0
    2.3598   14.1880    1.0410 H   0  0  0  0  0  0  0  0  0  0  0  0
    4.5447   14.7882    0.1601 H   0  0  0  0  0  0  0  0  0  0  0  0
    7.0037   14.3583   -0.7994 H   0  0  0  0  0  0  0  0  0  0  0  0
    8.2030   16.4393   -1.3134 H   0  0  0  0  0  0  0  0  0  0  0  0
    3.1227   17.9624   -0.2871 H   0  0  0  0  0  0  0  0  0  0  0  0
    3.7753   17.9986    1.3471 H   0  0  0  0  0  0  0  0  0  0  0  0
  1  2  2  0  0  0  0
  1  3  1  0  0  0  0
  3  4  2  0  0  0  0
  4  5  1  0  0  0  0
  5  2  1  0  0  0  0
  6  7  1  0  0  0  0
  7  8  2  0  0  0  0
  7  9  1  0  0  0  0
  6  2  1  0  0  0  0
  9 10  1  0  0  0  0
  1 11  1  0  0  0  0
  3 12  1  0  0  0  0
  4 13  1  0  0  0  0
  6 14  1  0  0  0  0
  6 15  1  0  0  0  0
M  END
>  <Alias name>
2-Thiopheneacetic  acid

>  <Cp(sol,298)>   J/mol/K
159.23

$$$$
Asparagine
  ChemBrain IXL

 17 16  0  0  0  0  0  0  0  0  1 V2000
    3.7776   16.0224   -0.2605 C   0  0  0  0  0  0  0  0  0  0  0  0
    4.9797   16.7889    0.3243 C   0  0  0  0  0  0  0  0  0  0  0  0
    2.5401   16.8039   -0.0411 C   0  0  0  0  0  0  0  0  0  0  0  0
    3.6576   14.7174    0.4054 N   0  3  0  0  0  0  0  0  0  0  0  0
    6.1833   15.9289    0.2776 C   0  0  0  0  0  0  0  0  0  0  0  0
    2.5843   18.2730   -0.0668 O   0  5  0  0  0  0  0  0  0  0  0  0
    1.4833   16.2289    0.1612 O   0  0  0  0  0  0  0  0  0  0  0  0
    7.4575   16.5086    0.2555 N   0  0  0  0  0  0  0  0  0  0  0  0
    6.0651   14.7148    0.2583 O   0  0  0  0  0  0  0  0  0  0  0  0
    4.5186   14.2030    0.2949 H   0  0  0  0  0  0  0  0  0  0  0  0
    2.8992   14.1968   -0.0091 H   0  0  0  0  0  0  0  0  0  0  0  0
    3.4727   14.8567    1.3875 H   0  0  0  0  0  0  0  0  0  0  0  0
    7.5555   17.5125    0.2806 H   0  0  0  0  0  0  0  0  0  0  0  0
    8.2777   15.9225    0.2145 H   0  0  0  0  0  0  0  0  0  0  0  0
    3.9268   15.8733   -1.3228 H   0  0  0  0  0  0  0  0  0  0  0  0
    5.1539   17.6855   -0.2576 H   0  0  0  0  0  0  0  0  0  0  0  0
    4.7697   17.0604    1.3515 H   0  0  0  0  0  0  0  0  0  0  0  0
  1  2  1  0  0  0  0
  1  3  1  0  0  0  0
  1  4  1  0  0  0  0
  2  5  1  0  0  0  0
  3  6  1  0  0  0  0
  3  7  2  0  0  0  0
  5  8  1  0  0  0  0
  5  9  2  0  0  0  0
  4 10  1  0  0  0  0
  4 11  1  0  0  0  0
  4 12  1  0  0  0  0
  8 13  1  0  0  0  0
  8 14  1  0  0  0  0
  1 15  1  0  0  0  0
  2 16  1  0  0  0  0
  2 17  1  0  0  0  0
M  END
>  <Alias name>
Asparagine

>  <Cp(sol,298)>   J/mol/K
159.8

$$$$
trans-3-Chloro-2-butenoic acid
  ChemBrain IXL

 12 11  0  0  0  0  0  0  0  0  1 V2000
    4.0758   14.0586   -0.2953 C   0  0  0  0  0  0  0  0  0  0  0  0
    2.8420   14.8406   -0.5333 C   0  0  0  0  0  0  0  0  0  0  0  0
    2.9140   16.0324   -0.7835 O   0  0  0  0  0  0  0  0  0  0  0  0
    1.5298   14.1812   -0.4680 O   0  0  0  0  0  0  0  0  0  0  0  0
    5.2640   14.6670   -0.3051 C   0  0  0  0  0  0  0  0  0  0  0  0
    6.4979   13.8849   -0.0675 C   0  0  0  0  0  0  0  0  0  0  0  0
    5.3647   16.4228   -0.6047 Cl  0  0  0  0  0  0  0  0  0  0  0  0
    1.5572   13.2212   -0.2585 H   0  0  0  0  0  0  0  0  0  0  0  0
    4.0147   12.9927   -0.1133 H   0  0  0  0  0  0  0  0  0  0  0  0
    7.3480   14.5548   -0.0287 H   0  0  0  0  0  0  0  0  0  0  0  0
    6.6352   13.1737   -0.8726 H   0  0  0  0  0  0  0  0  0  0  0  0
    6.4133   13.3541    0.8727 H   0  0  0  0  0  0  0  0  0  0  0  0
  1  2  1  0  0  0  0
  2  3  2  0  0  0  0
  2  4  1  0  0  0  0
  1  5  2  0  0  0  0
  5  6  1  0  0  0  0
  5  7  1  0  0  0  0
  4  8  1  0  0  0  0
  1  9  1  0  0  0  0
  6 10  1  0  0  0  0
  6 11  1  0  0  0  0
  6 12  1  0  0  0  0
M  END
>  <Alias name>
trans-3-Chloro-2-butenoic acid

>  <Cp(sol,298)>   J/mol/K
159.8

$$$$
Trimethylacetamide
  ChemBrain IXL

 18 17  0  0  0  0  0  0  0  0  1 V2000
    3.2989   12.9380   -0.0515 C   0  0  0  0  0  0  0  0  0  0  0  0
    4.4490   12.3000   -0.7303 C   0  0  0  0  0  0  0  0  0  0  0  0
    4.5252   11.0837   -0.7881 O   0  0  0  0  0  0  0  0  0  0  0  0
    5.4495   13.0921   -1.3061 N   0  0  0  0  0  0  0  0  0  0  0  0
    2.3351   11.8492    0.4588 C   0  0  0  0  0  0  0  0  0  0  0  0
    3.8050   13.7751    1.1392 C   0  0  0  0  0  0  0  0  0  0  0  0
    2.5592   13.8539   -1.0458 C   0  0  0  0  0  0  0  0  0  0  0  0
    5.3865   14.0980   -1.2582 H   0  0  0  0  0  0  0  0  0  0  0  0
    6.2335   12.6572   -1.7689 H   0  0  0  0  0  0  0  0  0  0  0  0
    2.8553   11.2049    1.1567 H   0  0  0  0  0  0  0  0  0  0  0  0
    1.4941   12.3161    0.9563 H   0  0  0  0  0  0  0  0  0  0  0  0
    1.9786   11.2616   -0.3782 H   0  0  0  0  0  0  0  0  0  0  0  0
    2.9635   14.2418    1.6360 H   0  0  0  0  0  0  0  0  0  0  0  0
    4.4823   14.5403    0.7805 H   0  0  0  0  0  0  0  0  0  0  0  0
    4.3251   13.1314    1.8378 H   0  0  0  0  0  0  0  0  0  0  0  0
    1.7175   14.3206   -0.5491 H   0  0  0  0  0  0  0  0  0  0  0  0
    2.2036   13.2656   -1.8827 H   0  0  0  0  0  0  0  0  0  0  0  0
    3.2365   14.6191   -1.4043 H   0  0  0  0  0  0  0  0  0  0  0  0
  1  2  1  0  0  0  0
  2  3  2  0  0  0  0
  2  4  1  0  0  0  0
  4  8  1  0  0  0  0
  4  9  1  0  0  0  0
  1  5  1  0  0  0  0
  1  6  1  0  0  0  0
  1  7  1  0  0  0  0
  5 10  1  0  0  0  0
  5 11  1  0  0  0  0
  5 12  1  0  0  0  0
  6 13  1  0  0  0  0
  6 14  1  0  0  0  0
  6 15  1  0  0  0  0
  7 16  1  0  0  0  0
  7 17  1  0  0  0  0
  7 18  1  0  0  0  0
M  END
>  <Alias name>
Pivalamide

>  <Cp(sol,298)>   J/mol/K
159.8

$$$$
Phthalic anhydride
  ChemBrain IXL

 15 16  0  0  0  0  0  0  0  0  1 V2000
    2.6180   13.7880   -0.5818 C   0  0  0  0  0  0  0  0  0  0  0  0
    2.5281   15.1094   -0.1045 C   0  0  0  0  0  0  0  0  0  0  0  0
    3.6864   15.7597    0.3202 C   0  0  0  0  0  0  0  0  0  0  0  0
    4.8917   15.0636    0.2516 C   0  0  0  0  0  0  0  0  0  0  0  0
    4.9714   13.8746   -0.1605 C   0  0  0  0  0  0  0  0  0  0  0  0
    3.8624   13.1573   -0.6100 C   0  0  0  0  0  0  0  0  0  0  0  0
    6.1457   15.4853    0.5888 C   0  0  0  0  0  0  0  0  0  0  0  0
    6.4220   16.6058    0.9924 O   0  0  0  0  0  0  0  0  0  0  0  0
    6.2762   13.4780   -0.0740 C   0  0  0  0  0  0  0  0  0  0  0  0
    6.6906   12.3647   -0.3602 O   0  0  0  0  0  0  0  0  0  0  0  0
    7.0408   14.4901    0.3943 O   0  0  0  0  0  0  0  0  0  0  0  0
    1.7297   13.2580   -0.9246 H   0  0  0  0  0  0  0  0  0  0  0  0
    1.5685   15.6248   -0.0654 H   0  0  0  0  0  0  0  0  0  0  0  0
    3.6457   16.7863    0.6942 H   0  0  0  0  0  0  0  0  0  0  0  0
    3.9597   12.1306   -0.9723 H   0  0  0  0  0  0  0  0  0  0  0  0
  1  2  4  0  0  0  0
  2  3  4  0  0  0  0
  3  4  4  0  0  0  0
  4  5  4  0  0  0  0
  5  6  4  0  0  0  0
  6  1  4  0  0  0  0
  7  8  2  0  0  0  0
  7  4  1  0  0  0  0
  9 10  2  0  0  0  0
  9 11  1  0  0  0  0
  9  5  1  0  0  0  0
  7 11  1  0  0  0  0
  1 12  1  0  0  0  0
  2 13  1  0  0  0  0
  3 14  1  0  0  0  0
  6 15  1  0  0  0  0
M  END
>  <Alias name>
Phthalic anhydride

>  <Cp(sol,298)>   J/mol/K
160

$$$$
cis-1,2-Cyclohexanediol
  ChemBrain IXL

 20 20  0  0  0  0  0  0  0  0  1 V2000
    3.0621   15.4259   -0.6933 C   0  0  0  0  0  0  0  0  0  0  0  0
    4.4704   15.7553   -0.1579 C   0  0  0  0  0  0  0  0  0  0  0  0
    5.3820   14.5206   -0.3140 C   0  0  0  0  0  0  0  0  0  0  0  0
    4.7908   13.3401    0.4828 C   0  0  0  0  0  0  0  0  0  0  0  0
    3.3830   13.0112   -0.0533 C   0  0  0  0  0  0  0  0  0  0  0  0
    2.4714   14.2449    0.1035 C   0  0  0  0  0  0  0  0  0  0  0  0
    6.7237   14.8342    0.1981 O   0  0  0  0  0  0  0  0  0  0  0  0
    4.3812   16.1231    1.2632 O   0  0  0  0  0  0  0  0  0  0  0  0
    7.1781   15.5785   -0.2556 H   0  0  0  0  0  0  0  0  0  0  0  0
    5.2379   16.3501    1.6881 H   0  0  0  0  0  0  0  0  0  0  0  0
    3.1277   15.1577   -1.7405 H   0  0  0  0  0  0  0  0  0  0  0  0
    2.4220   16.2922   -0.5821 H   0  0  0  0  0  0  0  0  0  0  0  0
    4.8852   16.5831   -0.7193 H   0  0  0  0  0  0  0  0  0  0  0  0
    5.4491   14.2517   -1.3609 H   0  0  0  0  0  0  0  0  0  0  0  0
    4.7246   13.6085    1.5300 H   0  0  0  0  0  0  0  0  0  0  0  0
    5.4307   12.4736    0.3721 H   0  0  0  0  0  0  0  0  0  0  0  0
    3.4493   12.7420   -1.1003 H   0  0  0  0  0  0  0  0  0  0  0  0
    2.9681   12.1824    0.5067 H   0  0  0  0  0  0  0  0  0  0  0  0
    1.4831   14.0136   -0.2737 H   0  0  0  0  0  0  0  0  0  0  0  0
    2.4044   14.5135    1.1505 H   0  0  0  0  0  0  0  0  0  0  0  0
  1  2  1  0  0  0  0
  2  3  1  0  0  0  0
  3  4  1  0  0  0  0
  4  5  1  0  0  0  0
  5  6  1  0  0  0  0
  6  1  1  0  0  0  0
  3  7  1  0  0  0  0
  2  8  1  0  0  0  0
  7  9  1  0  0  0  0
  8 10  1  0  0  0  0
  1 11  1  0  0  0  0
  1 12  1  0  0  0  0
  2 13  1  0  0  0  0
  3 14  1  0  0  0  0
  4 15  1  0  0  0  0
  4 16  1  0  0  0  0
  5 17  1  0  0  0  0
  5 18  1  0  0  0  0
  6 19  1  0  0  0  0
  6 20  1  0  0  0  0
M  END
>  <Alias name>
cis-1,2-Cyclohexanediol

>  <Cp(sol,298)>   J/mol/K
160.4

$$$$
Guanin
  ChemBrain IXL

 16 17  0  0  0  0  0  0  0  0  1 V2000
    3.5944   17.9721    0.5530 C   0  0  0  0  0  0  0  0  0  0  0  0
    3.9133   16.7287    0.9974 N   0  0  0  0  0  0  0  0  0  0  0  0
    5.1288   16.2059    0.7522 C   0  0  0  0  0  0  0  0  0  0  0  0
    6.0224   17.0090    0.0259 C   0  0  0  0  0  0  0  0  0  0  0  0
    5.7271   18.0748   -0.3461 C   0  0  0  0  0  0  0  0  0  0  0  0
    4.4591   18.6476   -0.1030 N   0  0  0  0  0  0  0  0  0  0  0  0
    6.7311   18.5492   -0.9653 N   0  0  0  0  0  0  0  0  0  0  0  0
    7.2107   16.7614   -0.3349 N   0  0  0  0  0  0  0  0  0  0  0  0
    7.6433   17.6641   -0.9228 C   0  0  0  0  0  0  0  0  0  0  0  0
    5.4400   15.0906    1.1407 O   0  0  0  0  0  0  0  0  0  0  0  0
    2.3251   18.4685    0.8318 N   0  0  0  0  0  0  0  0  0  0  0  0
    3.2783   16.2342    1.4784 H   0  0  0  0  0  0  0  0  0  0  0  0
    6.7914   19.4507   -1.4037 H   0  0  0  0  0  0  0  0  0  0  0  0
    1.6655   17.9025    1.3565 H   0  0  0  0  0  0  0  0  0  0  0  0
    2.0643   19.3792    0.5161 H   0  0  0  0  0  0  0  0  0  0  0  0
    8.6443   17.7375   -1.3565 H   0  0  0  0  0  0  0  0  0  0  0  0
  1  2  1  0  0  0  0
  2  3  1  0  0  0  0
  3  4  1  0  0  0  0
  4  5  2  0  0  0  0
  5  6  1  0  0  0  0
  6  1  2  0  0  0  0
  5  7  1  0  0  0  0
  4  8  1  0  0  0  0
  7  9  1  0  0  0  0
  9  8  2  0  0  0  0
  3 10  2  0  0  0  0
  1 11  1  0  0  0  0
  2 12  1  0  0  0  0
  7 13  1  0  0  0  0
 11 14  1  0  0  0  0
 11 15  1  0  0  0  0
  9 16  1  0  0  0  0
M  END
>  <Alias name>
Guanine

>  <Cp(sol,298)>   J/mol/K
160.7

$$$$
1,4-Diiodobenzene
  ChemBrain IXL

 12 12  0  0  0  0  0  0  0  0  1 V2000
    3.8580   15.7645    0.0000 C   0  0  0  0  0  0  0  0  0  0  0  0
    3.7579   17.1559   -0.0029 C   0  0  0  0  0  0  0  0  0  0  0  0
    4.9125   17.9382   -0.0359 C   0  0  0  0  0  0  0  0  0  0  0  0
    6.1671   17.3291   -0.0660 C   0  0  0  0  0  0  0  0  0  0  0  0
    6.2672   15.9377   -0.0631 C   0  0  0  0  0  0  0  0  0  0  0  0
    5.1126   15.1554   -0.0301 C   0  0  0  0  0  0  0  0  0  0  0  0
    5.2647   13.0409   -0.0257 I   0  0  0  0  0  0  0  0  0  0  0  0
    4.7604   20.0527   -0.0402 I   0  0  0  0  0  0  0  0  0  0  0  0
    2.9617   15.1572    0.0256 H   0  0  0  0  0  0  0  0  0  0  0  0
    2.7839   17.6288    0.0205 H   0  0  0  0  0  0  0  0  0  0  0  0
    7.0634   17.9364   -0.0916 H   0  0  0  0  0  0  0  0  0  0  0  0
    7.2412   15.4648   -0.0865 H   0  0  0  0  0  0  0  0  0  0  0  0
  1  2  4  0  0  0  0
  2  3  4  0  0  0  0
  3  4  4  0  0  0  0
  4  5  4  0  0  0  0
  5  6  4  0  0  0  0
  6  1  4  0  0  0  0
  6  7  1  0  0  0  0
  3  8  1  0  0  0  0
  1  9  1  0  0  0  0
  2 10  1  0  0  0  0
  4 11  1  0  0  0  0
  5 12  1  0  0  0  0
M  END
>  <Alias name>
1,4-Diiodobenzene

>  <Cp(sol,298)>   J/mol/K
160.77

$$$$
Salicylic acid
  ChemBrain IXL

 16 16  0  0  0  0  0  0  0  0  1 V2000
    2.5113   15.2431    0.7008 C   0  0  0  0  0  0  0  0  0  0  0  0
    3.7053   15.9464    0.5406 C   0  0  0  0  0  0  0  0  0  0  0  0
    4.8413   15.2926    0.0629 C   0  0  0  0  0  0  0  0  0  0  0  0
    4.7832   13.9355   -0.2546 C   0  0  0  0  0  0  0  0  0  0  0  0
    3.5892   13.2321   -0.0944 C   0  0  0  0  0  0  0  0  0  0  0  0
    2.4532   13.8859    0.3833 C   0  0  0  0  0  0  0  0  0  0  0  0
    5.9883   13.2418   -0.7615 C   0  0  0  0  0  0  0  0  0  0  0  0
    5.9364   12.0559   -1.0432 O   0  0  0  0  0  0  0  0  0  0  0  0
    7.2479   13.9818   -0.9254 O   0  0  0  0  0  0  0  0  0  0  0  0
    6.0995   16.0338   -0.1060 O   0  0  0  0  0  0  0  0  0  0  0  0
    7.2068   14.9320   -0.6772 H   0  0  0  0  0  0  0  0  0  0  0  0
    6.0574   16.9849    0.1386 H   0  0  0  0  0  0  0  0  0  0  0  0
    1.6294   15.7507    1.0717 H   0  0  0  0  0  0  0  0  0  0  0  0
    3.7504   17.0000    0.7870 H   0  0  0  0  0  0  0  0  0  0  0  0
    3.5441   12.1785   -0.3409 H   0  0  0  0  0  0  0  0  0  0  0  0
    1.5263   13.3399    0.5077 H   0  0  0  0  0  0  0  0  0  0  0  0
  1  2  4  0  0  0  0
  2  3  4  0  0  0  0
  3  4  4  0  0  0  0
  4  5  4  0  0  0  0
  5  6  4  0  0  0  0
  6  1  4  0  0  0  0
  7  8  2  0  0  0  0
  7  9  1  0  0  0  0
  7  4  1  0  0  0  0
  3 10  1  0  0  0  0
  9 11  1  0  0  0  0
 10 12  1  0  0  0  0
  1 13  1  0  0  0  0
  2 14  1  0  0  0  0
  5 15  1  0  0  0  0
  6 16  1  0  0  0  0
M  END
>  <Alias name>
Salicylic acid

>  <Cp(sol,298)>   J/mol/K
160.9

$$$$
1,4-Dicyanobenzene
  ChemBrain IXL

 14 14  0  0  0  0  0  0  0  0  1 V2000
    4.8524   19.4830    0.0000 C   0  0  0  0  0  0  0  0  0  0  0  0
    6.2474   19.4830    0.0000 C   0  0  0  0  0  0  0  0  0  0  0  0
    6.9449   18.2749    0.0000 C   0  0  0  0  0  0  0  0  0  0  0  0
    6.2474   17.0668    0.0000 C   0  0  0  0  0  0  0  0  0  0  0  0
    4.8524   17.0668    0.0000 C   0  0  0  0  0  0  0  0  0  0  0  0
    4.1549   18.2749    0.0000 C   0  0  0  0  0  0  0  0  0  0  0  0
    2.6749   18.2749    0.0000 C   0  0  0  0  0  0  0  0  0  0  0  0
    1.5169   18.2749    0.0000 N   0  0  0  0  0  0  0  0  0  0  0  0
    8.4249   18.2749    0.0000 C   0  0  0  0  0  0  0  0  0  0  0  0
    9.5829   18.2749    0.0000 N   0  0  0  0  0  0  0  0  0  0  0  0
    4.3109   20.4209    0.0000 H   0  0  0  0  0  0  0  0  0  0  0  0
    6.7889   20.4209    0.0000 H   0  0  0  0  0  0  0  0  0  0  0  0
    6.7889   16.1289    0.0000 H   0  0  0  0  0  0  0  0  0  0  0  0
    4.3109   16.1289    0.0000 H   0  0  0  0  0  0  0  0  0  0  0  0
  1  2  4  0  0  0  0
  2  3  4  0  0  0  0
  3  4  4  0  0  0  0
  4  5  4  0  0  0  0
  5  6  4  0  0  0  0
  6  1  4  0  0  0  0
  7  8  3  0  0  0  0
  7  6  1  0  0  0  0
  9 10  3  0  0  0  0
  9  3  1  0  0  0  0
  1 11  1  0  0  0  0
  2 12  1  0  0  0  0
  4 13  1  0  0  0  0
  5 14  1  0  0  0  0
M  END
>  <Alias name>
1,4-Benzenedicarbonitrile

>  <Cp(sol,298)>   J/mol/K
161.2

$$$$
Phthalonitrile
  ChemBrain IXL

 14 14  0  0  0  0  0  0  0  0  1 V2000
    2.6156   16.5865    0.0000 C   0  0  0  0  0  0  0  0  0  0  0  0
    3.3131   17.7946    0.0000 C   0  0  0  0  0  0  0  0  0  0  0  0
    4.7081   17.7946    0.0000 C   0  0  0  0  0  0  0  0  0  0  0  0
    5.4056   16.5865    0.0000 C   0  0  0  0  0  0  0  0  0  0  0  0
    4.7081   15.3784    0.0000 C   0  0  0  0  0  0  0  0  0  0  0  0
    3.3131   15.3784    0.0000 C   0  0  0  0  0  0  0  0  0  0  0  0
    5.4481   14.0966    0.0000 C   0  0  0  0  0  0  0  0  0  0  0  0
    6.0271   13.0938   -0.0001 N   0  0  0  0  0  0  0  0  0  0  0  0
    6.8856   16.5865    0.0000 C   0  0  0  0  0  0  0  0  0  0  0  0
    8.0436   16.5865    0.0000 N   0  0  0  0  0  0  0  0  0  0  0  0
    1.5326   16.5865    0.0000 H   0  0  0  0  0  0  0  0  0  0  0  0
    2.7716   18.7325    0.0000 H   0  0  0  0  0  0  0  0  0  0  0  0
    5.2496   18.7325    0.0000 H   0  0  0  0  0  0  0  0  0  0  0  0
    2.7716   14.4405    0.0000 H   0  0  0  0  0  0  0  0  0  0  0  0
  1  2  4  0  0  0  0
  2  3  4  0  0  0  0
  3  4  4  0  0  0  0
  4  5  4  0  0  0  0
  5  6  4  0  0  0  0
  6  1  4  0  0  0  0
  7  8  3  0  0  0  0
  7  5  1  0  0  0  0
  9 10  3  0  0  0  0
  9  4  1  0  0  0  0
  1 11  1  0  0  0  0
  2 12  1  0  0  0  0
  3 13  1  0  0  0  0
  6 14  1  0  0  0  0
M  END
>  <Alias name>
Phthalonitrile

>  <Cp(sol,298)>   J/mol/K
161.3

$$$$
1,4-Cyclohexanedione
  ChemBrain IXL

 16 16  0  0  0  0  0  0  0  0  1 V2000
    5.0370   13.0663   -0.2992 C   0  0  0  0  0  0  0  0  0  0  0  0
    4.9274   11.5447   -0.0819 C   0  0  0  0  0  0  0  0  0  0  0  0
    3.8895   13.7410    0.3476 C   0  0  0  0  0  0  0  0  0  0  0  0
    3.5463   11.1023   -0.3774 C   0  0  0  0  0  0  0  0  0  0  0  0
    2.5084   13.2987    0.0521 C   0  0  0  0  0  0  0  0  0  0  0  0
    4.0820   14.6618    1.1245 O   0  0  0  0  0  0  0  0  0  0  0  0
    2.3988   11.7770    0.2694 C   0  0  0  0  0  0  0  0  0  0  0  0
    3.3538   10.1816   -1.1543 O   0  0  0  0  0  0  0  0  0  0  0  0
    5.9605   13.4276    0.1362 H   0  0  0  0  0  0  0  0  0  0  0  0
    5.0303   13.2808   -1.3608 H   0  0  0  0  0  0  0  0  0  0  0  0
    5.1697   11.3086    0.9469 H   0  0  0  0  0  0  0  0  0  0  0  0
    5.6187   11.0351   -0.7417 H   0  0  0  0  0  0  0  0  0  0  0  0
    2.2661   13.5347   -0.9767 H   0  0  0  0  0  0  0  0  0  0  0  0
    1.8171   13.8083    0.7119 H   0  0  0  0  0  0  0  0  0  0  0  0
    1.4754   11.4157   -0.1660 H   0  0  0  0  0  0  0  0  0  0  0  0
    2.4055   11.5626    1.3310 H   0  0  0  0  0  0  0  0  0  0  0  0
  1  2  1  0  0  0  0
  1  3  1  0  0  0  0
  2  4  1  0  0  0  0
  3  5  1  0  0  0  0
  3  6  2  0  0  0  0
  4  7  1  0  0  0  0
  5  7  1  0  0  0  0
  4  8  2  0  0  0  0
  1  9  1  0  0  0  0
  1 10  1  0  0  0  0
  2 11  1  0  0  0  0
  2 12  1  0  0  0  0
  5 13  1  0  0  0  0
  5 14  1  0  0  0  0
  7 15  1  0  0  0  0
  7 16  1  0  0  0  0
M  END
>  <Alias name>
1,4-Cyclohexanedione

>  <Cp(sol,298)>   J/mol/K
161.5

$$$$
1,3,5-Tribromobenzene
  ChemBrain IXL

 12 12  0  0  0  0  0  0  0  0  1 V2000
    3.2374   14.3622    0.0000 C   0  0  0  0  0  0  0  0  0  0  0  0
    3.2336   15.7570   -0.0216 C   0  0  0  0  0  0  0  0  0  0  0  0
    4.4398   16.4575   -0.0420 C   0  0  0  0  0  0  0  0  0  0  0  0
    5.6497   15.7632   -0.0409 C   0  0  0  0  0  0  0  0  0  0  0  0
    5.6535   14.3684   -0.0193 C   0  0  0  0  0  0  0  0  0  0  0  0
    4.4473   13.6679    0.0011 C   0  0  0  0  0  0  0  0  0  0  0  0
    4.4525   11.7391    0.0310 Br  0  0  0  0  0  0  0  0  0  0  0  0
    1.5605   16.7171   -0.0231 Br  0  0  0  0  0  0  0  0  0  0  0  0
    7.3177   16.7319   -0.0692 Br  0  0  0  0  0  0  0  0  0  0  0  0
    2.3010   13.8183    0.0159 H   0  0  0  0  0  0  0  0  0  0  0  0
    4.4369   17.5404   -0.0588 H   0  0  0  0  0  0  0  0  0  0  0  0
    6.5928   13.8294   -0.0184 H   0  0  0  0  0  0  0  0  0  0  0  0
  1  2  4  0  0  0  0
  2  3  4  0  0  0  0
  3  4  4  0  0  0  0
  4  5  4  0  0  0  0
  5  6  4  0  0  0  0
  6  1  4  0  0  0  0
  6  7  1  0  0  0  0
  2  8  1  0  0  0  0
  4  9  1  0  0  0  0
  1 10  1  0  0  0  0
  3 11  1  0  0  0  0
  5 12  1  0  0  0  0
M  END
>  <Alias name>
1,3,5-Tribromobenzene

>  <Cp(sol,298)>   J/mol/K
161.7

$$$$
Threitol
  ChemBrain IXL

 18 17  0  0  0  0  0  0  0  0  1 V2000
    2.4647   12.6676   -1.0317 O   0  0  0  0  0  0  0  0  0  0  0  0
    2.3558   14.0270   -0.4832 C   0  0  0  0  0  0  0  0  0  0  0  0
    3.6451   14.3756    0.2854 C   0  0  0  0  0  0  0  0  0  0  0  0
    3.5349   15.7339    0.8366 O   0  0  0  0  0  0  0  0  0  0  0  0
    4.8494   14.3066   -0.6735 C   0  0  0  0  0  0  0  0  0  0  0  0
    4.6665   15.2789   -1.7607 O   0  0  0  0  0  0  0  0  0  0  0  0
    6.1410   14.6370    0.0993 C   0  0  0  0  0  0  0  0  0  0  0  0
    6.3201   13.6690    1.1910 O   0  0  0  0  0  0  0  0  0  0  0  0
    1.6819   12.3613   -1.5413 H   0  0  0  0  0  0  0  0  0  0  0  0
    4.3098   16.0330    1.3625 H   0  0  0  0  0  0  0  0  0  0  0  0
    4.5917   16.2156   -1.4720 H   0  0  0  0  0  0  0  0  0  0  0  0
    7.1268   13.8027    1.7366 H   0  0  0  0  0  0  0  0  0  0  0  0
    2.2161   14.7328   -1.2927 H   0  0  0  0  0  0  0  0  0  0  0  0
    1.5091   14.0778    0.1902 H   0  0  0  0  0  0  0  0  0  0  0  0
    3.7861   13.6685    1.0935 H   0  0  0  0  0  0  0  0  0  0  0  0
    4.9228   13.3094   -1.0896 H   0  0  0  0  0  0  0  0  0  0  0  0
    6.0698   15.6362    0.5109 H   0  0  0  0  0  0  0  0  0  0  0  0
    6.9880   14.5832   -0.5734 H   0  0  0  0  0  0  0  0  0  0  0  0
  1  2  1  0  0  0  0
  2  3  1  0  0  0  0
  3  4  1  0  0  0  0
  3  5  1  0  0  0  0
  5  6  1  0  0  0  0
  5  7  1  0  0  0  0
  7  8  1  0  0  0  0
  1  9  1  0  0  0  0
  4 10  1  0  0  0  0
  6 11  1  0  0  0  0
  8 12  1  0  0  0  0
  2 13  1  0  0  0  0
  2 14  1  0  0  0  0
  3 15  1  0  0  0  0
  5 16  1  0  0  0  0
  7 17  1  0  0  0  0
  7 18  1  0  0  0  0
M  END
>  <Alias name>
Erythritol

>  <Cp(sol,298)>   J/mol/K
161.9

$$$$
Cysteine
  ChemBrain IXL

 14 13  0  0  0  0  0  0  0  0  1 V2000
    2.3381   11.7447    0.5437 O   0  0  0  0  0  0  0  0  0  0  0  0
    3.2309   12.5330    0.8078 C   0  0  0  0  0  0  0  0  0  0  0  0
    4.3130   12.1390    1.7214 O   0  5  0  0  0  0  0  0  0  0  0  0
    3.2245   13.8862    0.2083 C   0  0  0  0  0  0  0  0  0  0  0  0
    2.4628   13.8616   -1.0487 N   0  3  0  0  0  0  0  0  0  0  0  0
    4.6728   14.3283   -0.0773 C   0  0  0  0  0  0  0  0  0  0  0  0
    5.4472   13.1575   -1.2309 S   0  0  0  0  0  0  0  0  0  0  0  0
    1.5139   13.5739   -0.8614 H   0  0  0  0  0  0  0  0  0  0  0  0
    2.8915   13.2104   -1.6891 H   0  0  0  0  0  0  0  0  0  0  0  0
    2.4600   14.7837   -1.4584 H   0  0  0  0  0  0  0  0  0  0  0  0
    6.6488   13.7448   -1.3142 H   0  0  0  0  0  0  0  0  0  0  0  0
    2.7631   14.5837    0.8964 H   0  0  0  0  0  0  0  0  0  0  0  0
    5.2338   14.3471    0.8489 H   0  0  0  0  0  0  0  0  0  0  0  0
    4.6681   15.3182   -0.5166 H   0  0  0  0  0  0  0  0  0  0  0  0
  1  2  2  0  0  0  0
  2  3  1  0  0  0  0
  2  4  1  0  0  0  0
  4  5  1  0  0  0  0
  4  6  1  0  0  0  0
  6  7  1  0  0  0  0
  5  8  1  0  0  0  0
  5  9  1  0  0  0  0
  5 10  1  0  0  0  0
  7 11  1  0  0  0  0
  4 12  1  0  0  0  0
  6 13  1  0  0  0  0
  6 14  1  0  0  0  0
M  END
>  <Alias name>
(L)-Cysteine

>  <Cp(sol,298)>   J/mol/K
162.3

$$$$
3-Aminobenzoic acid
  ChemBrain IXL

 17 17  0  0  0  0  0  0  0  0  1 V2000
    3.6679   18.1957    0.0000 C   0  0  0  0  0  0  0  0  0  0  0  0
    3.8317   16.8092   -0.0010 C   0  0  0  0  0  0  0  0  0  0  0  0
    5.1136   16.2573   -0.0016 C   0  0  0  0  0  0  0  0  0  0  0  0
    6.2341   17.0903   -0.0014 C   0  0  0  0  0  0  0  0  0  0  0  0
    6.0754   18.4799   -0.0004 C   0  0  0  0  0  0  0  0  0  0  0  0
    4.7877   19.0305    0.0003 C   0  0  0  0  0  0  0  0  0  0  0  0
    7.2631   19.3581   -0.0001 C   0  0  0  0  0  0  0  0  0  0  0  0
    7.1320   20.5732   -0.0002 O   0  0  0  0  0  0  0  0  0  0  0  0
    8.6138   18.7717    0.0004 O   0  0  0  0  0  0  0  0  0  0  0  0
    2.3146   18.7776    0.0007 N   0  0  0  0  0  0  0  0  0  0  0  0
    2.9660   16.1635   -0.0012 H   0  0  0  0  0  0  0  0  0  0  0  0
    5.2391   15.1846   -0.0024 H   0  0  0  0  0  0  0  0  0  0  0  0
    7.2251   16.6595   -0.0019 H   0  0  0  0  0  0  0  0  0  0  0  0
    4.6589   20.1036    0.0010 H   0  0  0  0  0  0  0  0  0  0  0  0
    9.3249   19.4018    0.0006 H   0  0  0  0  0  0  0  0  0  0  0  0
    1.4803   18.1554    0.0006 H   0  0  0  0  0  0  0  0  0  0  0  0
    2.1923   19.8110    0.0015 H   0  0  0  0  0  0  0  0  0  0  0  0
  1  2  4  0  0  0  0
  2  3  4  0  0  0  0
  3  4  4  0  0  0  0
  4  5  4  0  0  0  0
  5  6  4  0  0  0  0
  6  1  4  0  0  0  0
  5  7  1  0  0  0  0
  7  8  2  0  0  0  0
  7  9  1  0  0  0  0
  1 10  1  0  0  0  0
  2 11  1  0  0  0  0
  3 12  1  0  0  0  0
  4 13  1  0  0  0  0
  6 14  1  0  0  0  0
  9 15  1  0  0  0  0
 10 16  1  0  0  0  0
 10 17  1  0  0  0  0
M  END
>  <Alias name>
m-Anthranilic acid

>  <Cp(sol,298)>   J/mol/K
162.8

$$$$
Benzo(b)thiophene
  ChemBrain IXL

 15 16  0  0  0  0  0  0  0  0  1 V2000
    2.7086   15.5911   -0.2643 C   0  0  0  0  0  0  0  0  0  0  0  0
    2.5537   16.9760   -0.2974 C   0  0  0  0  0  0  0  0  0  0  0  0
    3.6783   17.7911   -0.1761 C   0  0  0  0  0  0  0  0  0  0  0  0
    4.9282   17.1927   -0.0250 C   0  0  0  0  0  0  0  0  0  0  0  0
    5.0703   15.8980    0.0055 C   0  0  0  0  0  0  0  0  0  0  0  0
    3.9829   15.0460   -0.1109 C   0  0  0  0  0  0  0  0  0  0  0  0
    6.4213   15.5070    0.1662 C   0  0  0  0  0  0  0  0  0  0  0  0
    7.2183   16.4840    0.2474 C   0  0  0  0  0  0  0  0  0  0  0  0
    6.4189   17.9687    0.1391 S   0  0  0  0  0  0  0  0  0  0  0  0
    1.8442   14.9432   -0.3573 H   0  0  0  0  0  0  0  0  0  0  0  0
    1.5649   17.4151   -0.4166 H   0  0  0  0  0  0  0  0  0  0  0  0
    3.5775   18.8741   -0.1997 H   0  0  0  0  0  0  0  0  0  0  0  0
    4.1225   13.9740   -0.0831 H   0  0  0  0  0  0  0  0  0  0  0  0
    6.7535   14.4720    0.2156 H   0  0  0  0  0  0  0  0  0  0  0  0
    8.3018   16.3694    0.3741 H   0  0  0  0  0  0  0  0  0  0  0  0
  1  2  4  0  0  0  0
  2  3  4  0  0  0  0
  3  4  4  0  0  0  0
  4  5  4  0  0  0  0
  5  6  4  0  0  0  0
  6  1  4  0  0  0  0
  5  7  1  0  0  0  0
  7  8  2  0  0  0  0
  8  9  1  0  0  0  0
  9  4  1  0  0  0  0
  1 10  1  0  0  0  0
  2 11  1  0  0  0  0
  3 12  1  0  0  0  0
  6 13  1  0  0  0  0
  7 14  1  0  0  0  0
  8 15  1  0  0  0  0
M  END
>  <Alias name>
Thianaphthene

>  <Cp(sol,298)>   J/mol/K
163.01

$$$$
2-Chlorobenzoic acid
  ChemBrain IXL

 15 15  0  0  0  0  0  0  0  0  1 V2000
    5.2892   16.8846   -0.1356 C   0  0  0  0  0  0  0  0  0  0  0  0
    4.3816   17.7941    0.4078 C   0  0  0  0  0  0  0  0  0  0  0  0
    4.8291   15.7023   -0.7156 C   0  0  0  0  0  0  0  0  0  0  0  0
    6.7400   17.1742   -0.0968 C   0  0  0  0  0  0  0  0  0  0  0  0
    3.0141   17.5212    0.3712 C   0  0  0  0  0  0  0  0  0  0  0  0
    4.9699   19.3062    1.1495 Cl  0  0  0  0  0  0  0  0  0  0  0  0
    3.4616   15.4293   -0.7522 C   0  0  0  0  0  0  0  0  0  0  0  0
    7.6959   16.2193   -0.6760 O   0  0  0  0  0  0  0  0  0  0  0  0
    7.1428   18.2054    0.4159 O   0  0  0  0  0  0  0  0  0  0  0  0
    2.5541   16.3388   -0.2088 C   0  0  0  0  0  0  0  0  0  0  0  0
    8.6400   16.4849   -0.6103 H   0  0  0  0  0  0  0  0  0  0  0  0
    5.5337   14.9962   -1.1375 H   0  0  0  0  0  0  0  0  0  0  0  0
    2.3095   18.2272    0.7930 H   0  0  0  0  0  0  0  0  0  0  0  0
    3.1045   14.5114   -1.2025 H   0  0  0  0  0  0  0  0  0  0  0  0
    1.4924   16.1269   -0.2372 H   0  0  0  0  0  0  0  0  0  0  0  0
  1  2  4  0  0  0  0
  1  3  4  0  0  0  0
  1  4  1  0  0  0  0
  2  5  4  0  0  0  0
  2  6  1  0  0  0  0
  3  7  4  0  0  0  0
  4  8  1  0  0  0  0
  4  9  2  0  0  0  0
  5 10  4  0  0  0  0
  7 10  4  0  0  0  0
  8 11  1  0  0  0  0
  3 12  1  0  0  0  0
  5 13  1  0  0  0  0
  7 14  1  0  0  0  0
 10 15  1  0  0  0  0
M  END
>  <Alias name>
2-Chlorobenzoic acid

>  <Cp(sol,298)>   J/mol/K
163.2

$$$$
trans-1,2-Cyclohexanediol
  ChemBrain IXL

 20 20  0  0  0  0  0  0  0  0  1 V2000
    4.9540   15.6024    0.2278 C   0  0  0  0  0  0  0  0  0  0  0  0
    3.7113   15.0029   -0.4607 C   0  0  0  0  0  0  0  0  0  0  0  0
    3.4654   13.5767    0.0726 C   0  0  0  0  0  0  0  0  0  0  0  0
    4.6951   12.6962   -0.2275 C   0  0  0  0  0  0  0  0  0  0  0  0
    5.9376   13.2959    0.4610 C   0  0  0  0  0  0  0  0  0  0  0  0
    6.1835   14.7216   -0.0723 C   0  0  0  0  0  0  0  0  0  0  0  0
    2.2815   13.0049   -0.5849 O   0  0  0  0  0  0  0  0  0  0  0  0
    2.5392   15.8425   -0.1733 O   0  0  0  0  0  0  0  0  0  0  0  0
    1.4467   13.5048   -0.4453 H   0  0  0  0  0  0  0  0  0  0  0  0
    2.3165   15.9330    0.7799 H   0  0  0  0  0  0  0  0  0  0  0  0
    4.7905   15.6414    1.2977 H   0  0  0  0  0  0  0  0  0  0  0  0
    5.1269   16.6033   -0.1476 H   0  0  0  0  0  0  0  0  0  0  0  0
    3.8744   14.9650   -1.5306 H   0  0  0  0  0  0  0  0  0  0  0  0
    3.3010   13.6147    1.1424 H   0  0  0  0  0  0  0  0  0  0  0  0
    4.8588   12.6573   -1.2974 H   0  0  0  0  0  0  0  0  0  0  0  0
    4.5224   11.6953    0.1478 H   0  0  0  0  0  0  0  0  0  0  0  0
    5.7743   13.3339    1.5310 H   0  0  0  0  0  0  0  0  0  0  0  0
    6.8010   12.6776    0.2495 H   0  0  0  0  0  0  0  0  0  0  0  0
    7.0558   15.1426    0.4119 H   0  0  0  0  0  0  0  0  0  0  0  0
    6.3478   14.6835   -1.1421 H   0  0  0  0  0  0  0  0  0  0  0  0
  1  2  1  0  0  0  0
  2  3  1  0  0  0  0
  3  4  1  0  0  0  0
  4  5  1  0  0  0  0
  5  6  1  0  0  0  0
  6  1  1  0  0  0  0
  3  7  1  0  0  0  0
  2  8  1  0  0  0  0
  7  9  1  0  0  0  0
  8 10  1  0  0  0  0
  1 11  1  0  0  0  0
  1 12  1  0  0  0  0
  2 13  1  0  0  0  0
  3 14  1  0  0  0  0
  4 15  1  0  0  0  0
  4 16  1  0  0  0  0
  5 17  1  0  0  0  0
  5 18  1  0  0  0  0
  6 19  1  0  0  0  0
  6 20  1  0  0  0  0
M  END
>  <Alias name>
trans-1,2-Cyclohexanediol

>  <Cp(sol,298)>   J/mol/K
163.2

$$$$
3-Chlorobenzoic acid
  ChemBrain IXL

 15 15  0  0  0  0  0  0  0  0  1 V2000
    5.5172   17.7930    0.0000 C   0  0  0  0  0  0  0  0  0  0  0  0
    4.2795   18.4366    0.0026 C   0  0  0  0  0  0  0  0  0  0  0  0
    5.5787   16.3994   -0.0047 C   0  0  0  0  0  0  0  0  0  0  0  0
    6.7651   18.5888    0.0023 C   0  0  0  0  0  0  0  0  0  0  0  0
    3.1034   17.6865    0.0005 C   0  0  0  0  0  0  0  0  0  0  0  0
    4.4025   15.6493   -0.0068 C   0  0  0  0  0  0  0  0  0  0  0  0
    8.0693   17.9106    0.0071 O   0  0  0  0  0  0  0  0  0  0  0  0
    6.7113   19.8076    0.0001 O   0  0  0  0  0  0  0  0  0  0  0  0
    3.1648   16.2929   -0.0042 C   0  0  0  0  0  0  0  0  0  0  0  0
    1.5206   18.5096    0.0038 Cl  0  0  0  0  0  0  0  0  0  0  0  0
    8.8489   18.5094    0.0087 H   0  0  0  0  0  0  0  0  0  0  0  0
    4.2318   19.5186    0.0062 H   0  0  0  0  0  0  0  0  0  0  0  0
    6.5396   15.8998   -0.0067 H   0  0  0  0  0  0  0  0  0  0  0  0
    4.4502   14.5674   -0.0105 H   0  0  0  0  0  0  0  0  0  0  0  0
    2.2517   15.7106   -0.0059 H   0  0  0  0  0  0  0  0  0  0  0  0
  1  2  4  0  0  0  0
  1  3  4  0  0  0  0
  1  4  1  0  0  0  0
  2  5  4  0  0  0  0
  3  6  4  0  0  0  0
  4  7  1  0  0  0  0
  4  8  2  0  0  0  0
  5  9  4  0  0  0  0
  6  9  4  0  0  0  0
  5 10  1  0  0  0  0
  7 11  1  0  0  0  0
  2 12  1  0  0  0  0
  3 13  1  0  0  0  0
  6 14  1  0  0  0  0
  9 15  1  0  0  0  0
M  END
>  <Alias name>
3-Chlorobenzoic acid

>  <Cp(sol,298)>   J/mol/K
163.6

$$$$
m-Toluic acid
  ChemBrain IXL

 18 18  0  0  0  0  0  0  0  0  1 V2000
    7.1994   16.8936    0.2138 C   0  0  0  0  0  0  0  0  0  0  0  0
    5.9902   16.2159    0.3708 C   0  0  0  0  0  0  0  0  0  0  0  0
    4.8038   16.9330    0.5268 C   0  0  0  0  0  0  0  0  0  0  0  0
    4.8267   18.3278    0.5259 C   0  0  0  0  0  0  0  0  0  0  0  0
    6.0359   19.0055    0.3689 C   0  0  0  0  0  0  0  0  0  0  0  0
    7.2222   18.2884    0.2130 C   0  0  0  0  0  0  0  0  0  0  0  0
    3.5680   19.0886    0.6914 C   0  0  0  0  0  0  0  0  0  0  0  0
    3.5879   20.3085    0.6900 O   0  0  0  0  0  0  0  0  0  0  0  0
    2.2939   18.3745    0.8575 O   0  0  0  0  0  0  0  0  0  0  0  0
    8.5051   19.0074    0.0466 C   0  0  0  0  0  0  0  0  0  0  0  0
    1.5048   18.9514    0.9613 H   0  0  0  0  0  0  0  0  0  0  0  0
    8.1204   16.3368    0.0927 H   0  0  0  0  0  0  0  0  0  0  0  0
    5.9724   15.1330    0.3715 H   0  0  0  0  0  0  0  0  0  0  0  0
    3.8651   16.4069    0.6486 H   0  0  0  0  0  0  0  0  0  0  0  0
    6.0536   20.0883    0.3682 H   0  0  0  0  0  0  0  0  0  0  0  0
    8.3262   20.0752    0.0703 H   0  0  0  0  0  0  0  0  0  0  0  0
    8.9500   18.7369   -0.9030 H   0  0  0  0  0  0  0  0  0  0  0  0
    9.1779   18.7361    0.8508 H   0  0  0  0  0  0  0  0  0  0  0  0
  1  2  4  0  0  0  0
  2  3  4  0  0  0  0
  3  4  4  0  0  0  0
  4  5  4  0  0  0  0
  5  6  4  0  0  0  0
  6  1  4  0  0  0  0
  7  8  2  0  0  0  0
  7  9  1  0  0  0  0
  7  4  1  0  0  0  0
  6 10  1  0  0  0  0
  9 11  1  0  0  0  0
  1 12  1  0  0  0  0
  2 13  1  0  0  0  0
  3 14  1  0  0  0  0
  5 15  1  0  0  0  0
 10 16  1  0  0  0  0
 10 17  1  0  0  0  0
 10 18  1  0  0  0  0
M  END
>  <Alias name>
3-Methylbenzoic acid

>  <Cp(sol,298)>   J/mol/K
163.6

$$$$
5-Aminopentanoic acid
  ChemBrain IXL

 19 18  0  0  0  0  0  0  0  0  1 V2000
    7.0914   18.4807   -0.7163 C   0  0  0  0  0  0  0  0  0  0  0  0
    8.1719   17.6441   -1.2846 C   0  0  0  0  0  0  0  0  0  0  0  0
    9.2816   18.1188   -1.4624 O   0  0  0  0  0  0  0  0  0  0  0  0
    7.9080   16.2410   -1.6350 O   0  5  0  0  0  0  0  0  0  0  0  0
    5.8018   17.6451   -0.6002 C   0  0  0  0  0  0  0  0  0  0  0  0
    4.6768   18.5163   -0.0086 C   0  0  0  0  0  0  0  0  0  0  0  0
    3.3872   17.6807    0.1075 C   0  0  0  0  0  0  0  0  0  0  0  0
    2.3139   18.5119    0.6716 N   0  3  0  0  0  0  0  0  0  0  0  0
    1.4696   17.9648    0.7476 H   0  0  0  0  0  0  0  0  0  0  0  0
    2.5868   18.8381    1.5865 H   0  0  0  0  0  0  0  0  0  0  0  0
    2.1488   19.3032    0.0677 H   0  0  0  0  0  0  0  0  0  0  0  0
    7.3845   18.8306    0.2658 H   0  0  0  0  0  0  0  0  0  0  0  0
    6.9140   19.3302   -1.3641 H   0  0  0  0  0  0  0  0  0  0  0  0
    5.5089   17.2951   -1.5823 H   0  0  0  0  0  0  0  0  0  0  0  0
    5.9792   16.7956    0.0477 H   0  0  0  0  0  0  0  0  0  0  0  0
    4.9698   18.8663    0.9735 H   0  0  0  0  0  0  0  0  0  0  0  0
    4.4994   19.3658   -0.6566 H   0  0  0  0  0  0  0  0  0  0  0  0
    3.0943   17.3305   -0.8746 H   0  0  0  0  0  0  0  0  0  0  0  0
    3.5645   16.8314    0.7556 H   0  0  0  0  0  0  0  0  0  0  0  0
  1  2  1  0  0  0  0
  2  3  2  0  0  0  0
  2  4  1  0  0  0  0
  1  5  1  0  0  0  0
  5  6  1  0  0  0  0
  6  7  1  0  0  0  0
  7  8  1  0  0  0  0
  8  9  1  0  0  0  0
  8 10  1  0  0  0  0
  8 11  1  0  0  0  0
  1 12  1  0  0  0  0
  1 13  1  0  0  0  0
  5 14  1  0  0  0  0
  5 15  1  0  0  0  0
  6 16  1  0  0  0  0
  6 17  1  0  0  0  0
  7 18  1  0  0  0  0
  7 19  1  0  0  0  0
M  END
>  <Alias name>
5-Aminovaleric acid

>  <Cp(sol,298)>   J/mol/K
163.7

$$$$
Glycylglycine
  ChemBrain IXL

 17 16  0  0  0  0  0  0  0  0  1 V2000
    9.4741   18.8014   -0.1469 O   0  0  0  0  0  0  0  0  0  0  0  0
    8.3993   18.2283   -0.2149 C   0  0  0  0  0  0  0  0  0  0  0  0
    8.3500   16.7939   -0.5329 O   0  5  0  0  0  0  0  0  0  0  0  0
    7.1450   18.9771    0.0228 C   0  0  0  0  0  0  0  0  0  0  0  0
    5.9989   18.0647   -0.0999 N   0  0  0  0  0  0  0  0  0  0  0  0
    4.5091   19.7481    0.2211 O   0  0  0  0  0  0  0  0  0  0  0  0
    4.6946   18.5598    0.0165 C   0  0  0  0  0  0  0  0  0  0  0  0
    3.5407   17.6415   -0.1085 C   0  0  0  0  0  0  0  0  0  0  0  0
    2.2921   18.4170   -0.0818 N   0  3  0  0  0  0  0  0  0  0  0  0
    6.1524   17.0817   -0.2680 H   0  0  0  0  0  0  0  0  0  0  0  0
    2.2860   19.0711   -0.8501 H   0  0  0  0  0  0  0  0  0  0  0  0
    1.5054   17.7909   -0.1668 H   0  0  0  0  0  0  0  0  0  0  0  0
    2.2280   18.9213    0.7898 H   0  0  0  0  0  0  0  0  0  0  0  0
    7.1622   19.4033    1.0182 H   0  0  0  0  0  0  0  0  0  0  0  0
    7.0544   19.7709   -0.7084 H   0  0  0  0  0  0  0  0  0  0  0  0
    3.6096   17.1004   -1.0441 H   0  0  0  0  0  0  0  0  0  0  0  0
    3.5471   16.9393    0.7160 H   0  0  0  0  0  0  0  0  0  0  0  0
  1  2  2  0  0  0  0
  2  3  1  0  0  0  0
  2  4  1  0  0  0  0
  4  5  1  0  0  0  0
  6  7  2  0  0  0  0
  7  8  1  0  0  0  0
  8  9  1  0  0  0  0
  7  5  1  0  0  0  0
  5 10  1  0  0  0  0
  9 11  1  0  0  0  0
  9 12  1  0  0  0  0
  9 13  1  0  0  0  0
  4 14  1  0  0  0  0
  4 15  1  0  0  0  0
  8 16  1  0  0  0  0
  8 17  1  0  0  0  0
M  END
>  <Alias name>
Glycylglycine

>  <Cp(sol,298)>   J/mol/K
163.97

$$$$
N-Methylbenzaldehydeimine
  ChemBrain IXL

 18 18  0  0  0  0  0  0  0  0  1 V2000
    3.5622   19.4832    0.4362 C   0  0  0  0  0  0  0  0  0  0  0  0
    2.4618   18.6305    0.5262 C   0  0  0  0  0  0  0  0  0  0  0  0
    2.6474   17.2480    0.5077 C   0  0  0  0  0  0  0  0  0  0  0  0
    3.9333   16.7182    0.3990 C   0  0  0  0  0  0  0  0  0  0  0  0
    5.0337   17.5709    0.3090 C   0  0  0  0  0  0  0  0  0  0  0  0
    4.8481   18.9534    0.3276 C   0  0  0  0  0  0  0  0  0  0  0  0
    6.3979   17.0088    0.1938 C   0  0  0  0  0  0  0  0  0  0  0  0
    7.3997   17.7851    0.1119 N   0  0  0  0  0  0  0  0  0  0  0  0
    8.6902   17.2534    0.0029 C   0  0  0  0  0  0  0  0  0  0  0  0
    3.4182   20.5564    0.4506 H   0  0  0  0  0  0  0  0  0  0  0  0
    1.4635   19.0418    0.6105 H   0  0  0  0  0  0  0  0  0  0  0  0
    1.7931   16.5860    0.5776 H   0  0  0  0  0  0  0  0  0  0  0  0
    4.0773   15.6449    0.3846 H   0  0  0  0  0  0  0  0  0  0  0  0
    5.7024   19.6154    0.2576 H   0  0  0  0  0  0  0  0  0  0  0  0
    6.5419   15.9355    0.1793 H   0  0  0  0  0  0  0  0  0  0  0  0
    9.4096   18.0609   -0.0554 H   0  0  0  0  0  0  0  0  0  0  0  0
    8.7561   16.6461   -0.8914 H   0  0  0  0  0  0  0  0  0  0  0  0
    8.9033   16.6420    0.8710 H   0  0  0  0  0  0  0  0  0  0  0  0
  1  2  4  0  0  0  0
  2  3  4  0  0  0  0
  3  4  4  0  0  0  0
  4  5  4  0  0  0  0
  5  6  4  0  0  0  0
  6  1  4  0  0  0  0
  5  7  1  0  0  0  0
  7  8  2  0  0  0  0
  8  9  1  0  0  0  0
  1 10  1  0  0  0  0
  2 11  1  0  0  0  0
  3 12  1  0  0  0  0
  4 13  1  0  0  0  0
  6 14  1  0  0  0  0
  7 15  1  0  0  0  0
  9 16  1  0  0  0  0
  9 17  1  0  0  0  0
  9 18  1  0  0  0  0
M  END
>  <Alias name>
N-Methylbenzaldehydeimine

>  <Cp(sol,298)>   J/mol/K
164.45

$$$$
3-Acetyl-2-oxazolidinone
  ChemBrain IXL

 16 16  0  0  0  0  0  0  0  0  1 V2000
    6.0567   13.6131    0.0000 C   0  0  0  0  0  0  0  0  0  0  0  0
    4.8927   14.2186   -0.0051 N   0  0  0  0  0  0  0  0  0  0  0  0
    7.1381   14.4987    0.0247 O   0  0  0  0  0  0  0  0  0  0  0  0
    6.1730   12.3913   -0.0183 O   0  0  0  0  0  0  0  0  0  0  0  0
    5.0177   15.6291    0.0123 C   0  0  0  0  0  0  0  0  0  0  0  0
    6.5905   15.8499   -0.0152 C   0  0  0  0  0  0  0  0  0  0  0  0
    2.3531   14.2394   -0.0357 C   0  0  0  0  0  0  0  0  0  0  0  0
    3.6533   13.5083   -0.0304 C   0  0  0  0  0  0  0  0  0  0  0  0
    3.6497   12.2848   -0.0481 O   0  0  0  0  0  0  0  0  0  0  0  0
    4.5530   16.0591   -0.8585 H   0  0  0  0  0  0  0  0  0  0  0  0
    4.5910   16.0304    0.9185 H   0  0  0  0  0  0  0  0  0  0  0  0
    6.9149   16.4085    0.8429 H   0  0  0  0  0  0  0  0  0  0  0  0
    6.8885   16.3333   -0.9270 H   0  0  0  0  0  0  0  0  0  0  0  0
    1.5321   13.5236   -0.0370 H   0  0  0  0  0  0  0  0  0  0  0  0
    2.2845   14.8611    0.8462 H   0  0  0  0  0  0  0  0  0  0  0  0
    2.2900   14.8580   -0.9205 H   0  0  0  0  0  0  0  0  0  0  0  0
  1  2  1  0  0  0  0
  1  3  1  0  0  0  0
  1  4  2  0  0  0  0
  2  5  1  0  0  0  0
  3  6  1  0  0  0  0
  5  6  1  0  0  0  0
  7  8  1  0  0  0  0
  8  9  2  0  0  0  0
  8  2  1  0  0  0  0
  5 10  1  0  0  0  0
  5 11  1  0  0  0  0
  6 12  1  0  0  0  0
  6 13  1  0  0  0  0
  7 14  1  0  0  0  0
  7 15  1  0  0  0  0
  7 16  1  0  0  0  0
M  END
>  <Alias name>
3-Acetyl-2-oxazolidinone

>  <Cp(sol,298)>   J/mol/K
164.7

$$$$
Valine
  ChemBrain IXL

 19 18  0  0  0  0  0  0  0  0  1 V2000
    6.9051   13.4173    0.2807 O   0  0  0  0  0  0  0  0  0  0  0  0
    5.9759   13.9780    0.8384 C   0  0  0  0  0  0  0  0  0  0  0  0
    6.2211   15.1897    1.6341 O   0  5  0  0  0  0  0  0  0  0  0  0
    4.6014   13.4380    0.7141 C   0  0  0  0  0  0  0  0  0  0  0  0
    4.5298   12.5409   -0.4531 N   0  3  0  0  0  0  0  0  0  0  0  0
    3.6009   14.6079    0.5403 C   0  0  0  0  0  0  0  0  0  0  0  0
    3.9375   15.3963   -0.7439 C   0  0  0  0  0  0  0  0  0  0  0  0
    2.1659   14.0514    0.4401 C   0  0  0  0  0  0  0  0  0  0  0  0
    5.1826   11.7808   -0.3331 H   0  0  0  0  0  0  0  0  0  0  0  0
    4.7635   13.0553   -1.2883 H   0  0  0  0  0  0  0  0  0  0  0  0
    3.5958   12.1709   -0.5365 H   0  0  0  0  0  0  0  0  0  0  0  0
    4.3520   12.8827    1.6097 H   0  0  0  0  0  0  0  0  0  0  0  0
    3.6702   15.2685    1.3956 H   0  0  0  0  0  0  0  0  0  0  0  0
    3.2439   16.2209   -0.8529 H   0  0  0  0  0  0  0  0  0  0  0  0
    3.8563   14.7417   -1.6021 H   0  0  0  0  0  0  0  0  0  0  0  0
    4.9475   15.7811   -0.6775 H   0  0  0  0  0  0  0  0  0  0  0  0
    2.0893   13.4012   -0.4218 H   0  0  0  0  0  0  0  0  0  0  0  0
    1.9327   13.4911    1.3371 H   0  0  0  0  0  0  0  0  0  0  0  0
    1.4673   14.8722    0.3357 H   0  0  0  0  0  0  0  0  0  0  0  0
  1  2  2  0  0  0  0
  2  3  1  0  0  0  0
  2  4  1  0  0  0  0
  4  5  1  0  0  0  0
  4  6  1  0  0  0  0
  6  7  1  0  0  0  0
  6  8  1  0  0  0  0
  5  9  1  0  0  0  0
  5 10  1  0  0  0  0
  5 11  1  0  0  0  0
  4 12  1  0  0  0  0
  6 13  1  0  0  0  0
  7 14  1  0  0  0  0
  7 15  1  0  0  0  0
  7 16  1  0  0  0  0
  8 17  1  0  0  0  0
  8 18  1  0  0  0  0
  8 19  1  0  0  0  0
M  END
>  <Alias name>
Valine

>  <Cp(sol,298)>   J/mol/K
165

$$$$
4-Methylaniline
  ChemBrain IXL

 17 17  0  0  0  0  0  0  0  0  1 V2000
    3.8620   14.6882   -0.1899 C   0  0  0  0  0  0  0  0  0  0  0  0
    3.4249   15.9950    0.0460 C   0  0  0  0  0  0  0  0  0  0  0  0
    4.2994   17.0671   -0.1481 C   0  0  0  0  0  0  0  0  0  0  0  0
    5.6075   16.8334   -0.5770 C   0  0  0  0  0  0  0  0  0  0  0  0
    6.0436   15.5277   -0.8125 C   0  0  0  0  0  0  0  0  0  0  0  0
    5.1701   14.4555   -0.6188 C   0  0  0  0  0  0  0  0  0  0  0  0
    1.9760   16.2567    0.5213 C   0  0  0  0  0  0  0  0  0  0  0  0
    7.4235   15.2818   -1.2650 N   0  0  0  0  0  0  0  0  0  0  0  0
    3.1878   13.8572   -0.0406 H   0  0  0  0  0  0  0  0  0  0  0  0
    3.9641   18.0780    0.0335 H   0  0  0  0  0  0  0  0  0  0  0  0
    6.2825   17.6630   -0.7267 H   0  0  0  0  0  0  0  0  0  0  0  0
    5.5068   13.4456   -0.8007 H   0  0  0  0  0  0  0  0  0  0  0  0
    1.4498   15.3172    0.6159 H   0  0  0  0  0  0  0  0  0  0  0  0
    1.9962   16.7553    1.4792 H   0  0  0  0  0  0  0  0  0  0  0  0
    1.4686   16.8818   -0.1988 H   0  0  0  0  0  0  0  0  0  0  0  0
    8.0743   16.0809   -1.4093 H   0  0  0  0  0  0  0  0  0  0  0  0
    7.7482   14.3087   -1.4404 H   0  0  0  0  0  0  0  0  0  0  0  0
  1  2  4  0  0  0  0
  2  3  4  0  0  0  0
  3  4  4  0  0  0  0
  4  5  4  0  0  0  0
  5  6  4  0  0  0  0
  6  1  4  0  0  0  0
  7  2  1  0  0  0  0
  5  8  1  0  0  0  0
  1  9  1  0  0  0  0
  3 10  1  0  0  0  0
  4 11  1  0  0  0  0
  6 12  1  0  0  0  0
  7 13  1  0  0  0  0
  7 14  1  0  0  0  0
  7 15  1  0  0  0  0
  8 16  1  0  0  0  0
  8 17  1  0  0  0  0
M  END
>  <Alias name>
p-Toluidine

>  <Cp(sol,298)>   J/mol/K
165.2

$$$$
2-Aminobenzoic acid
  ChemBrain IXL

 17 17  0  0  0  0  0  0  0  0  1 V2000
    3.5229   15.4876    0.1994 C   0  0  0  0  0  0  0  0  0  0  0  0
    2.5329   16.4553    0.3708 C   0  0  0  0  0  0  0  0  0  0  0  0
    2.8700   17.8089    0.3531 C   0  0  0  0  0  0  0  0  0  0  0  0
    4.1972   18.1947    0.1640 C   0  0  0  0  0  0  0  0  0  0  0  0
    5.1873   17.2270   -0.0073 C   0  0  0  0  0  0  0  0  0  0  0  0
    4.8501   15.8734    0.0104 C   0  0  0  0  0  0  0  0  0  0  0  0
    6.5953   17.6363   -0.2079 C   0  0  0  0  0  0  0  0  0  0  0  0
    6.8902   18.8200   -0.2229 O   0  0  0  0  0  0  0  0  0  0  0  0
    7.6385   16.6166   -0.3890 O   0  0  0  0  0  0  0  0  0  0  0  0
    5.8437   14.9023   -0.1616 N   0  0  0  0  0  0  0  0  0  0  0  0
    8.5470   16.9697   -0.5163 H   0  0  0  0  0  0  0  0  0  0  0  0
    6.8036   15.1814   -0.2985 H   0  0  0  0  0  0  0  0  0  0  0  0
    5.5999   13.9233   -0.1485 H   0  0  0  0  0  0  0  0  0  0  0  0
    3.2612   14.4368    0.2131 H   0  0  0  0  0  0  0  0  0  0  0  0
    1.5025   16.1558    0.5175 H   0  0  0  0  0  0  0  0  0  0  0  0
    2.1014   18.5601    0.4861 H   0  0  0  0  0  0  0  0  0  0  0  0
    4.4589   19.2455    0.1503 H   0  0  0  0  0  0  0  0  0  0  0  0
  1  2  4  0  0  0  0
  2  3  4  0  0  0  0
  3  4  4  0  0  0  0
  4  5  4  0  0  0  0
  5  6  4  0  0  0  0
  6  1  4  0  0  0  0
  5  7  1  0  0  0  0
  7  8  2  0  0  0  0
  7  9  1  0  0  0  0
  6 10  1  0  0  0  0
  9 11  1  0  0  0  0
 10 12  1  0  0  0  0
 10 13  1  0  0  0  0
  1 14  1  0  0  0  0
  2 15  1  0  0  0  0
  3 16  1  0  0  0  0
  4 17  1  0  0  0  0
M  END
>  <Alias name>
o-Anthranilic acid

>  <Cp(sol,298)>   J/mol/K
165.3

$$$$
Methylmethacrylate
  ChemBrain IXL

 15 14  0  0  0  0  0  0  0  0  1 V2000
    3.5070   15.8773    0.3188 C   0  0  0  0  0  0  0  0  0  0  0  0
    4.7657   16.5459   -0.0862 C   0  0  0  0  0  0  0  0  0  0  0  0
    4.7858   17.7544   -0.2598 O   0  0  0  0  0  0  0  0  0  0  0  0
    5.9917   15.7529   -0.2792 O   0  0  0  0  0  0  0  0  0  0  0  0
    2.3946   16.5960    0.4936 C   0  0  0  0  0  0  0  0  0  0  0  0
    7.1797   16.5239   -0.6809 C   0  0  0  0  0  0  0  0  0  0  0  0
    3.4817   14.4118    0.5301 C   0  0  0  0  0  0  0  0  0  0  0  0
    1.4747   16.1071    0.7897 H   0  0  0  0  0  0  0  0  0  0  0  0
    2.4125   17.6681    0.3392 H   0  0  0  0  0  0  0  0  0  0  0  0
    7.4060   17.2612    0.0796 H   0  0  0  0  0  0  0  0  0  0  0  0
    6.9846   17.0239   -1.6217 H   0  0  0  0  0  0  0  0  0  0  0  0
    8.0226   15.8540   -0.7963 H   0  0  0  0  0  0  0  0  0  0  0  0
    4.4538   13.9961    0.2952 H   0  0  0  0  0  0  0  0  0  0  0  0
    3.2389   14.2003    1.5641 H   0  0  0  0  0  0  0  0  0  0  0  0
    2.7337   13.9670   -0.1146 H   0  0  0  0  0  0  0  0  0  0  0  0
  1  2  1  0  0  0  0
  2  3  2  0  0  0  0
  2  4  1  0  0  0  0
  1  5  2  0  0  0  0
  4  6  1  0  0  0  0
  1  7  1  0  0  0  0
  5  8  1  0  0  0  0
  5  9  1  0  0  0  0
  6 10  1  0  0  0  0
  6 11  1  0  0  0  0
  6 12  1  0  0  0  0
  7 13  1  0  0  0  0
  7 14  1  0  0  0  0
  7 15  1  0  0  0  0
M  END
>  <Alias name>
Methyl methacrylate

>  <Cp(sol,298)>   J/mol/K
165.3

$$$$
2-Nitroaniline
  ChemBrain IXL

 16 16  0  0  0  0  0  0  0  0  1 V2000
    4.0228   16.5114    0.0000 C   0  0  0  0  0  0  0  0  0  0  0  0
    5.3623   16.9009    0.0000 C   0  0  0  0  0  0  0  0  0  0  0  0
    6.3693   15.9355    0.0000 C   0  0  0  0  0  0  0  0  0  0  0  0
    6.0368   14.5807    0.0000 C   0  0  0  0  0  0  0  0  0  0  0  0
    4.6973   14.1913    0.0000 C   0  0  0  0  0  0  0  0  0  0  0  0
    3.6903   15.1567    0.0000 C   0  0  0  0  0  0  0  0  0  0  0  0
    2.3459   14.7659    0.0001 N   0  0  0  0  0  0  0  0  0  0  0  0
    3.1562   12.4175    0.0001 O   0  5  0  0  0  0  0  0  0  0  0  0
    4.3469   12.7637    0.0001 N   0  3  0  0  0  0  0  0  0  0  0  0
    5.2420   11.9056    0.0001 O   0  0  0  0  0  0  0  0  0  0  0  0
    2.1054   13.7859    0.0001 H   0  0  0  0  0  0  0  0  0  0  0  0
    1.6175   15.4641    0.0001 H   0  0  0  0  0  0  0  0  0  0  0  0
    3.2410   17.2609    0.0000 H   0  0  0  0  0  0  0  0  0  0  0  0
    5.6205   17.9526   -0.0001 H   0  0  0  0  0  0  0  0  0  0  0  0
    7.4093   16.2378   -0.0001 H   0  0  0  0  0  0  0  0  0  0  0  0
    6.8186   13.8312    0.0000 H   0  0  0  0  0  0  0  0  0  0  0  0
  1  2  4  0  0  0  0
  2  3  4  0  0  0  0
  3  4  4  0  0  0  0
  4  5  4  0  0  0  0
  5  6  4  0  0  0  0
  6  1  4  0  0  0  0
  6  7  1  0  0  0  0
  8  9  1  0  0  0  0
  9 10  2  0  0  0  0
  9  5  1  0  0  0  0
  7 11  1  0  0  0  0
  7 12  1  0  0  0  0
  1 13  1  0  0  0  0
  2 14  1  0  0  0  0
  3 15  1  0  0  0  0
  4 16  1  0  0  0  0
M  END
>  <Alias name>
2-Nitroaniline

>  <Cp(sol,298)>   J/mol/K
166

$$$$
Uric acid
  ChemBrain IXL

 16 17  0  0  0  0  0  0  0  0  1 V2000
    4.8277   15.6073    0.0000 C   0  0  0  0  0  0  0  0  0  0  0  0
    4.7261   16.8357    0.0000 C   0  0  0  0  0  0  0  0  0  0  0  0
    3.6257   15.0799    0.0000 N   0  0  0  0  0  0  0  0  0  0  0  0
    6.0830   14.9255    0.0000 N   0  0  0  0  0  0  0  0  0  0  0  0
    5.9084   17.7578    0.0000 C   0  0  0  0  0  0  0  0  0  0  0  0
    3.4526   17.1597    0.0000 N   0  0  0  0  0  0  0  0  0  0  0  0
    2.7790   16.0632    0.0000 C   0  0  0  0  0  0  0  0  0  0  0  0
    7.2966   15.7209    0.0000 C   0  0  0  0  0  0  0  0  0  0  0  0
    7.2016   17.1714    0.0000 N   0  0  0  0  0  0  0  0  0  0  0  0
    5.7589   19.0027    0.0000 O   0  0  0  0  0  0  0  0  0  0  0  0
    1.5366   15.9694    0.0000 O   0  0  0  0  0  0  0  0  0  0  0  0
    8.4123   15.1625    0.0000 O   0  0  0  0  0  0  0  0  0  0  0  0
    3.3928   14.0517    0.0000 H   0  0  0  0  0  0  0  0  0  0  0  0
    6.1193   13.8772    0.0000 H   0  0  0  0  0  0  0  0  0  0  0  0
    3.0550   18.1360    0.0000 H   0  0  0  0  0  0  0  0  0  0  0  0
    8.0581   17.7750    0.0000 H   0  0  0  0  0  0  0  0  0  0  0  0
  1  2  2  0  0  0  0
  1  3  1  0  0  0  0
  1  4  1  0  0  0  0
  2  5  1  0  0  0  0
  2  6  1  0  0  0  0
  3  7  1  0  0  0  0
  4  8  1  0  0  0  0
  5  9  1  0  0  0  0
  5 10  2  0  0  0  0
  6  7  1  0  0  0  0
  7 11  2  0  0  0  0
  8 12  2  0  0  0  0
  8  9  1  0  0  0  0
  3 13  1  0  0  0  0
  4 14  1  0  0  0  0
  6 15  1  0  0  0  0
  9 16  1  0  0  0  0
M  END
>  <Alias name>
Uric acid

>  <Cp(sol,298)>   J/mol/K
166.1

$$$$
2,6-Pyridinedicarboxylic acid
  ChemBrain IXL

 17 17  0  0  0  0  0  0  0  0  1 V2000
    3.9516   14.0857    0.0000 C   0  0  0  0  0  0  0  0  0  0  0  0
    5.2226   14.6525   -0.0067 C   0  0  0  0  0  0  0  0  0  0  0  0
    2.8349   14.9088    0.0001 C   0  0  0  0  0  0  0  0  0  0  0  0
    4.4754   18.2903   -0.0204 C   0  0  0  0  0  0  0  0  0  0  0  0
    5.3722   15.9995   -0.0132 N   0  0  0  0  0  0  0  0  0  0  0  0
    6.4087   13.7723   -0.0067 C   0  0  0  0  0  0  0  0  0  0  0  0
    3.0067   16.2863   -0.0066 C   0  0  0  0  0  0  0  0  0  0  0  0
    3.3011   19.1795   -0.0248 O   0  0  0  0  0  0  0  0  0  0  0  0
    5.5987   18.7650   -0.0225 O   0  0  0  0  0  0  0  0  0  0  0  0
    4.2938   16.8198   -0.0132 C   0  0  0  0  0  0  0  0  0  0  0  0
    7.7542   14.3574   -0.0045 O   0  0  0  0  0  0  0  0  0  0  0  0
    6.2691   12.5601   -0.0085 O   0  0  0  0  0  0  0  0  0  0  0  0
    2.4311   18.7213   -0.0231 H   0  0  0  0  0  0  0  0  0  0  0  0
    7.7785   15.3400   -0.0025 H   0  0  0  0  0  0  0  0  0  0  0  0
    3.8343   13.0080    0.0051 H   0  0  0  0  0  0  0  0  0  0  0  0
    1.8385   14.4802    0.0053 H   0  0  0  0  0  0  0  0  0  0  0  0
    2.1438   16.9418   -0.0066 H   0  0  0  0  0  0  0  0  0  0  0  0
  1  2  4  0  0  0  0
  1  3  4  0  0  0  0
  2  5  4  0  0  0  0
  2  6  1  0  0  0  0
  3  7  4  0  0  0  0
  4  8  1  0  0  0  0
  4  9  2  0  0  0  0
  5 10  4  0  0  0  0
  6 11  1  0  0  0  0
  6 12  2  0  0  0  0
  7 10  4  0  0  0  0
  4 10  1  0  0  0  0
  8 13  1  0  0  0  0
 11 14  1  0  0  0  0
  1 15  1  0  0  0  0
  3 16  1  0  0  0  0
  7 17  1  0  0  0  0
M  END
>  <Alias name>
2,6-Pyridinedicarboxylic acid

>  <Cp(sol,298)>   J/mol/K
166.31

$$$$
1-Naphthol
  ChemBrain IXL

 19 20  0  0  0  0  0  0  0  0  1 V2000
    3.4757   14.5046    0.0000 C   0  0  0  0  0  0  0  0  0  0  0  0
    2.5536   15.5513   -0.0001 C   0  0  0  0  0  0  0  0  0  0  0  0
    2.9990   16.8733   -0.0001 C   0  0  0  0  0  0  0  0  0  0  0  0
    4.3666   17.1485    0.0000 C   0  0  0  0  0  0  0  0  0  0  0  0
    5.2887   16.1018    0.0000 C   0  0  0  0  0  0  0  0  0  0  0  0
    4.8433   14.7798    0.0000 C   0  0  0  0  0  0  0  0  0  0  0  0
    6.6563   16.3771    0.0001 C   0  0  0  0  0  0  0  0  0  0  0  0
    7.1017   17.6991    0.0000 C   0  0  0  0  0  0  0  0  0  0  0  0
    6.1795   18.7458    0.0000 C   0  0  0  0  0  0  0  0  0  0  0  0
    4.8120   18.4705    0.0000 C   0  0  0  0  0  0  0  0  0  0  0  0
    7.6281   15.2741    0.0001 O   0  0  0  0  0  0  0  0  0  0  0  0
    8.5712   15.5513    0.0000 H   0  0  0  0  0  0  0  0  0  0  0  0
    3.1300   13.4783    0.0000 H   0  0  0  0  0  0  0  0  0  0  0  0
    1.4919   15.3376   -0.0001 H   0  0  0  0  0  0  0  0  0  0  0  0
    2.2831   17.6859   -0.0001 H   0  0  0  0  0  0  0  0  0  0  0  0
    5.5592   13.9672    0.0001 H   0  0  0  0  0  0  0  0  0  0  0  0
    8.1634   17.9128    0.0001 H   0  0  0  0  0  0  0  0  0  0  0  0
    6.5253   19.7721    0.0000 H   0  0  0  0  0  0  0  0  0  0  0  0
    4.0960   19.2831   -0.0001 H   0  0  0  0  0  0  0  0  0  0  0  0
  1  2  4  0  0  0  0
  2  3  4  0  0  0  0
  3  4  4  0  0  0  0
  4  5  4  0  0  0  0
  5  6  4  0  0  0  0
  6  1  4  0  0  0  0
  5  7  4  0  0  0  0
  7  8  4  0  0  0  0
  8  9  4  0  0  0  0
  9 10  4  0  0  0  0
 10  4  4  0  0  0  0
  7 11  1  0  0  0  0
 11 12  1  0  0  0  0
  1 13  1  0  0  0  0
  2 14  1  0  0  0  0
  3 15  1  0  0  0  0
  6 16  1  0  0  0  0
  8 17  1  0  0  0  0
  9 18  1  0  0  0  0
 10 19  1  0  0  0  0
M  END
>  <Alias name>
1-Naphthol

>  <Cp(sol,298)>   J/mol/K
166.9

$$$$
3-Thiopheneacetic  acid
  ChemBrain IXL

 15 15  0  0  0  0  0  0  0  0  1 V2000
    5.7293   16.4068   -0.1302 C   0  0  0  0  0  0  0  0  0  0  0  0
    6.6582   17.2503   -0.0149 C   0  0  0  0  0  0  0  0  0  0  0  0
    6.2096   15.0865   -0.3508 C   0  0  0  0  0  0  0  0  0  0  0  0
    7.4676   15.0168   -0.3891 C   0  0  0  0  0  0  0  0  0  0  0  0
    8.1787   16.5281   -0.1626 S   0  0  0  0  0  0  0  0  0  0  0  0
    4.2703   16.7867   -0.0389 C   0  0  0  0  0  0  0  0  0  0  0  0
    3.4273   15.5650   -0.0493 C   0  0  0  0  0  0  0  0  0  0  0  0
    3.9546   14.4688    0.0001 O   0  0  0  0  0  0  0  0  0  0  0  0
    1.9529   15.6712   -0.1187 O   0  0  0  0  0  0  0  0  0  0  0  0
    1.5978   16.5879   -0.1588 H   0  0  0  0  0  0  0  0  0  0  0  0
    6.4855   18.3229    0.1600 H   0  0  0  0  0  0  0  0  0  0  0  0
    5.5705   14.2139   -0.4766 H   0  0  0  0  0  0  0  0  0  0  0  0
    8.0217   14.0762   -0.5509 H   0  0  0  0  0  0  0  0  0  0  0  0
    4.0065   17.4152   -0.8857 H   0  0  0  0  0  0  0  0  0  0  0  0
    4.0963   17.3378    0.8842 H   0  0  0  0  0  0  0  0  0  0  0  0
  1  2  2  0  0  0  0
  1  3  1  0  0  0  0
  3  4  2  0  0  0  0
  4  5  1  0  0  0  0
  5  2  1  0  0  0  0
  6  7  1  0  0  0  0
  7  8  2  0  0  0  0
  7  9  1  0  0  0  0
  6  1  1  0  0  0  0
  9 10  1  0  0  0  0
  2 11  1  0  0  0  0
  3 12  1  0  0  0  0
  4 13  1  0  0  0  0
  6 14  1  0  0  0  0
  6 15  1  0  0  0  0
M  END
>  <Alias name>
3-Thiopheneacetic  acid

>  <Cp(sol,298)>   J/mol/K
167.76

$$$$
4-Chlorobenzoic acid
  ChemBrain IXL

 15 15  0  0  0  0  0  0  0  0  1 V2000
    5.3606   17.5066    0.0000 C   0  0  0  0  0  0  0  0  0  0  0  0
    4.1226   18.1497   -0.0013 C   0  0  0  0  0  0  0  0  0  0  0  0
    5.4226   16.1130   -0.0009 C   0  0  0  0  0  0  0  0  0  0  0  0
    6.6081   18.3029    0.0024 C   0  0  0  0  0  0  0  0  0  0  0  0
    2.9467   17.3992   -0.0035 C   0  0  0  0  0  0  0  0  0  0  0  0
    4.2467   15.3625   -0.0031 C   0  0  0  0  0  0  0  0  0  0  0  0
    7.9126   17.6253    0.0090 O   0  0  0  0  0  0  0  0  0  0  0  0
    6.5539   19.5217   -0.0012 O   0  0  0  0  0  0  0  0  0  0  0  0
    3.0088   16.0056   -0.0044 C   0  0  0  0  0  0  0  0  0  0  0  0
    1.5050   15.0458   -0.0072 Cl  0  0  0  0  0  0  0  0  0  0  0  0
    8.6919   18.2243    0.0104 H   0  0  0  0  0  0  0  0  0  0  0  0
    4.0745   19.2317   -0.0006 H   0  0  0  0  0  0  0  0  0  0  0  0
    6.3837   15.6138    0.0000 H   0  0  0  0  0  0  0  0  0  0  0  0
    1.9857   17.8985   -0.0045 H   0  0  0  0  0  0  0  0  0  0  0  0
    4.2949   14.2806   -0.0039 H   0  0  0  0  0  0  0  0  0  0  0  0
  1  2  4  0  0  0  0
  1  3  4  0  0  0  0
  1  4  1  0  0  0  0
  2  5  4  0  0  0  0
  3  6  4  0  0  0  0
  4  7  1  0  0  0  0
  4  8  2  0  0  0  0
  5  9  4  0  0  0  0
  6  9  4  0  0  0  0
  9 10  1  0  0  0  0
  7 11  1  0  0  0  0
  2 12  1  0  0  0  0
  3 13  1  0  0  0  0
  5 14  1  0  0  0  0
  6 15  1  0  0  0  0
M  END
>  <Alias name>
4-Chlorobenzoic acid

>  <Cp(sol,298)>   J/mol/K
167.8

$$$$
Alanylglycine
  ChemBrain IXL

 20 19  0  0  0  0  0  0  0  0  1 V2000
    4.5707   20.0242    0.5804 O   0  0  0  0  0  0  0  0  0  0  0  0
    4.6715   18.9446    0.0213 C   0  0  0  0  0  0  0  0  0  0  0  0
    3.4589   18.1519   -0.2813 C   0  0  0  0  0  0  0  0  0  0  0  0
    2.2946   18.7696    0.3697 N   0  3  0  0  0  0  0  0  0  0  0  0
    3.6398   16.7151    0.2455 C   0  0  0  0  0  0  0  0  0  0  0  0
    9.3814   18.7537    0.4610 O   0  0  0  0  0  0  0  0  0  0  0  0
    8.2572   18.3129    0.2869 C   0  0  0  0  0  0  0  0  0  0  0  0
    8.0123   16.8665    0.3796 O   0  5  0  0  0  0  0  0  0  0  0  0
    7.1400   19.2346   -0.0176 C   0  0  0  0  0  0  0  0  0  0  0  0
    5.9343   18.4555   -0.3340 N   0  0  0  0  0  0  0  0  0  0  0  0
    2.4407   18.7933    1.3678 H   0  0  0  0  0  0  0  0  0  0  0  0
    2.1762   19.7103    0.0247 H   0  0  0  0  0  0  0  0  0  0  0  0
    1.4679   18.2291    0.1635 H   0  0  0  0  0  0  0  0  0  0  0  0
    6.0168   17.5682   -0.8072 H   0  0  0  0  0  0  0  0  0  0  0  0
    3.3022   18.1265   -1.3526 H   0  0  0  0  0  0  0  0  0  0  0  0
    4.4955   16.2588   -0.2366 H   0  0  0  0  0  0  0  0  0  0  0  0
    2.7511   16.1359    0.0271 H   0  0  0  0  0  0  0  0  0  0  0  0
    3.7998   16.7406    1.3163 H   0  0  0  0  0  0  0  0  0  0  0  0
    6.9474   19.8648    0.8418 H   0  0  0  0  0  0  0  0  0  0  0  0
    7.4034   19.8530   -0.8669 H   0  0  0  0  0  0  0  0  0  0  0  0
  1  2  2  0  0  0  0
  2  3  1  0  0  0  0
  3  4  1  0  0  0  0
  3  5  1  0  0  0  0
  6  7  2  0  0  0  0
  7  8  1  0  0  0  0
  7  9  1  0  0  0  0
  9 10  1  0  0  0  0
  2 10  1  0  0  0  0
  4 11  1  0  0  0  0
  4 12  1  0  0  0  0
  4 13  1  0  0  0  0
 10 14  1  0  0  0  0
  3 15  1  0  0  0  0
  5 16  1  0  0  0  0
  5 17  1  0  0  0  0
  5 18  1  0  0  0  0
  9 19  1  0  0  0  0
  9 20  1  0  0  0  0
M  END
>  <Alias name>
Alanylglycine

>  <Cp(sol,298)>   J/mol/K
168

$$$$
3-Chloronitrobenzene
  ChemBrain IXL

 14 14  0  0  0  0  0  0  0  0  1 V2000
    3.0748   16.1736    0.0000 C   0  0  0  0  0  0  0  0  0  0  0  0
    4.2875   16.8383    0.1839 C   0  0  0  0  0  0  0  0  0  0  0  0
    5.4767   16.1126    0.2561 C   0  0  0  0  0  0  0  0  0  0  0  0
    5.4532   14.7223    0.1445 C   0  0  0  0  0  0  0  0  0  0  0  0
    4.2406   14.0576   -0.0393 C   0  0  0  0  0  0  0  0  0  0  0  0
    3.0514   14.7833   -0.1115 C   0  0  0  0  0  0  0  0  0  0  0  0
    7.7843   14.5484    0.3841 O   0  5  0  0  0  0  0  0  0  0  0  0
    6.7064   13.9576    0.2207 N   0  3  0  0  0  0  0  0  0  0  0  0
    6.6856   12.7218    0.1216 O   0  0  0  0  0  0  0  0  0  0  0  0
    1.5006   13.9333   -0.3465 Cl  0  0  0  0  0  0  0  0  0  0  0  0
    2.1516   16.7370   -0.0562 H   0  0  0  0  0  0  0  0  0  0  0  0
    4.3056   17.9177    0.2706 H   0  0  0  0  0  0  0  0  0  0  0  0
    6.4181   16.6287    0.3987 H   0  0  0  0  0  0  0  0  0  0  0  0
    4.2224   12.9783   -0.1259 H   0  0  0  0  0  0  0  0  0  0  0  0
  1  2  4  0  0  0  0
  2  3  4  0  0  0  0
  3  4  4  0  0  0  0
  4  5  4  0  0  0  0
  5  6  4  0  0  0  0
  6  1  4  0  0  0  0
  7  8  1  0  0  0  0
  8  9  2  0  0  0  0
  8  4  1  0  0  0  0
  6 10  1  0  0  0  0
  1 11  1  0  0  0  0
  2 12  1  0  0  0  0
  3 13  1  0  0  0  0
  5 14  1  0  0  0  0
M  END
>  <Alias name>
3-Chloronitrobenzene

>  <Cp(sol,298)>   J/mol/K
168.2

$$$$
Naphthalene
  ChemBrain IXL

 18 19  0  0  0  0  0  0  0  0  1 V2000
    2.4635   15.4290    0.0648 C   0  0  0  0  0  0  0  0  0  0  0  0
    2.4626   16.8238    0.0351 C   0  0  0  0  0  0  0  0  0  0  0  0
    3.6700   17.5214   -0.0081 C   0  0  0  0  0  0  0  0  0  0  0  0
    4.8783   16.8242   -0.0215 C   0  0  0  0  0  0  0  0  0  0  0  0
    4.8792   15.4293    0.0082 C   0  0  0  0  0  0  0  0  0  0  0  0
    3.6718   14.7318    0.0514 C   0  0  0  0  0  0  0  0  0  0  0  0
    6.0876   14.7321   -0.0052 C   0  0  0  0  0  0  0  0  0  0  0  0
    7.2950   15.4297   -0.0483 C   0  0  0  0  0  0  0  0  0  0  0  0
    7.2941   16.8245   -0.0781 C   0  0  0  0  0  0  0  0  0  0  0  0
    6.0858   17.5218   -0.0647 C   0  0  0  0  0  0  0  0  0  0  0  0
    1.5287   14.8890    0.0982 H   0  0  0  0  0  0  0  0  0  0  0  0
    1.5272   17.3636    0.0455 H   0  0  0  0  0  0  0  0  0  0  0  0
    3.6693   18.6012   -0.0311 H   0  0  0  0  0  0  0  0  0  0  0  0
    3.6724   13.6520    0.0744 H   0  0  0  0  0  0  0  0  0  0  0  0
    6.0883   13.6523    0.0179 H   0  0  0  0  0  0  0  0  0  0  0  0
    8.2304   14.8900   -0.0587 H   0  0  0  0  0  0  0  0  0  0  0  0
    8.2288   17.3645   -0.1115 H   0  0  0  0  0  0  0  0  0  0  0  0
    6.0851   18.6016   -0.0877 H   0  0  0  0  0  0  0  0  0  0  0  0
  1  2  4  0  0  0  0
  2  3  4  0  0  0  0
  3  4  4  0  0  0  0
  4  5  4  0  0  0  0
  5  6  4  0  0  0  0
  6  1  4  0  0  0  0
  5  7  4  0  0  0  0
  7  8  4  0  0  0  0
  8  9  4  0  0  0  0
  4 10  4  0  0  0  0
 10  9  4  0  0  0  0
  1 11  1  0  0  0  0
  2 12  1  0  0  0  0
  3 13  1  0  0  0  0
  6 14  1  0  0  0  0
  7 15  1  0  0  0  0
  8 16  1  0  0  0  0
  9 17  1  0  0  0  0
 10 18  1  0  0  0  0
M  END
>  <Alias name>
Naphthalene

>  <Cp(sol,298)>   J/mol/K
168.2

$$$$
p-Toluic acid
  ChemBrain IXL

 18 18  0  0  0  0  0  0  0  0  1 V2000
    3.4700   18.6049    0.0000 C   0  0  0  0  0  0  0  0  0  0  0  0
    3.9732   17.3038    0.0000 C   0  0  0  0  0  0  0  0  0  0  0  0
    5.3516   17.0891    0.0001 C   0  0  0  0  0  0  0  0  0  0  0  0
    6.2267   18.1755    0.0002 C   0  0  0  0  0  0  0  0  0  0  0  0
    5.7235   19.4765    0.0001 C   0  0  0  0  0  0  0  0  0  0  0  0
    4.3451   19.6912    0.0000 C   0  0  0  0  0  0  0  0  0  0  0  0
    7.6891   17.9477    0.0003 C   0  0  0  0  0  0  0  0  0  0  0  0
    8.1292   16.8098    0.0003 O   0  0  0  0  0  0  0  0  0  0  0  0
    8.6113   19.0924    0.0003 O   0  0  0  0  0  0  0  0  0  0  0  0
    2.0076   18.8326   -0.0001 C   0  0  0  0  0  0  0  0  0  0  0  0
    9.5657   18.8571    0.0004 H   0  0  0  0  0  0  0  0  0  0  0  0
    3.2938   16.4604    0.0000 H   0  0  0  0  0  0  0  0  0  0  0  0
    5.7423   16.0790    0.0002 H   0  0  0  0  0  0  0  0  0  0  0  0
    6.4029   20.3199    0.0002 H   0  0  0  0  0  0  0  0  0  0  0  0
    3.9544   20.7013    0.0000 H   0  0  0  0  0  0  0  0  0  0  0  0
    1.4937   17.8793   -0.0001 H   0  0  0  0  0  0  0  0  0  0  0  0
    1.7294   19.3927    0.8842 H   0  0  0  0  0  0  0  0  0  0  0  0
    1.7295   19.3927   -0.8844 H   0  0  0  0  0  0  0  0  0  0  0  0
  1  2  4  0  0  0  0
  2  3  4  0  0  0  0
  3  4  4  0  0  0  0
  4  5  4  0  0  0  0
  5  6  4  0  0  0  0
  6  1  4  0  0  0  0
  7  8  2  0  0  0  0
  7  9  1  0  0  0  0
  7  4  1  0  0  0  0
  1 10  1  0  0  0  0
  9 11  1  0  0  0  0
  2 12  1  0  0  0  0
  3 13  1  0  0  0  0
  5 14  1  0  0  0  0
  6 15  1  0  0  0  0
 10 16  1  0  0  0  0
 10 17  1  0  0  0  0
 10 18  1  0  0  0  0
M  END
>  <Alias name>
4-Methylbenzoic acid

>  <Cp(sol,298)>   J/mol/K
169

$$$$
Quinuclidine
  ChemBrain IXL

 21 22  0  0  0  0  0  0  0  0  1 V2000
    3.5714   12.8571   -0.7619 C   0  0  0  0  0  0  0  0  0  0  0  0
    2.2354   12.1506   -0.9356 C   0  0  0  0  0  0  0  0  0  0  0  0
    3.8219   13.0265    0.7290 C   0  0  0  0  0  0  0  0  0  0  0  0
    4.6576   11.9498   -1.3198 C   0  0  0  0  0  0  0  0  0  0  0  0
    2.4205   10.6691   -0.5046 C   0  0  0  0  0  0  0  0  0  0  0  0
    3.4636   11.6853    1.4275 C   0  0  0  0  0  0  0  0  0  0  0  0
    4.8326   10.7576   -0.3385 C   0  0  0  0  0  0  0  0  0  0  0  0
    3.5724   10.5865    0.4318 N   0  0  0  0  0  0  0  0  0  0  0  0
    3.5710   13.8155   -1.2658 H   0  0  0  0  0  0  0  0  0  0  0  0
    1.5006   12.6276   -0.2986 H   0  0  0  0  0  0  0  0  0  0  0  0
    1.9098   12.1956   -1.9674 H   0  0  0  0  0  0  0  0  0  0  0  0
    4.8697   13.2517    0.8856 H   0  0  0  0  0  0  0  0  0  0  0  0
    3.2116   13.8253    1.1315 H   0  0  0  0  0  0  0  0  0  0  0  0
    4.3445   11.5823   -2.2893 H   0  0  0  0  0  0  0  0  0  0  0  0
    5.5929   12.4869   -1.4164 H   0  0  0  0  0  0  0  0  0  0  0  0
    1.5162   10.3226   -0.0200 H   0  0  0  0  0  0  0  0  0  0  0  0
    2.6268   10.0539   -1.3718 H   0  0  0  0  0  0  0  0  0  0  0  0
    4.1479   11.5170    2.2497 H   0  0  0  0  0  0  0  0  0  0  0  0
    2.4478   11.7222    1.8017 H   0  0  0  0  0  0  0  0  0  0  0  0
    5.0532    9.8601   -0.9028 H   0  0  0  0  0  0  0  0  0  0  0  0
    5.6422   10.9612    0.3515 H   0  0  0  0  0  0  0  0  0  0  0  0
  1  2  1  0  0  0  0
  1  3  1  0  0  0  0
  1  4  1  0  0  0  0
  2  5  1  0  0  0  0
  3  6  1  0  0  0  0
  4  7  1  0  0  0  0
  5  8  1  0  0  0  0
  6  8  1  0  0  0  0
  7  8  1  0  0  0  0
  1  9  1  0  0  0  0
  2 10  1  0  0  0  0
  2 11  1  0  0  0  0
  3 12  1  0  0  0  0
  3 13  1  0  0  0  0
  4 14  1  0  0  0  0
  4 15  1  0  0  0  0
  5 16  1  0  0  0  0
  5 17  1  0  0  0  0
  6 18  1  0  0  0  0
  6 19  1  0  0  0  0
  7 20  1  0  0  0  0
  7 21  1  0  0  0  0
M  END
>  <Alias name>
1-Azabicyclo[2.2.2]octane

>  <Cp(sol,298)>   J/mol/K
169.37

$$$$
4-Chloronitrobenzene
  ChemBrain IXL

 14 14  0  0  0  0  0  0  0  0  1 V2000
    3.2080   15.7836    0.1283 C   0  0  0  0  0  0  0  0  0  0  0  0
    3.7020   17.0872    0.0787 C   0  0  0  0  0  0  0  0  0  0  0  0
    5.0723   17.3092   -0.0587 C   0  0  0  0  0  0  0  0  0  0  0  0
    5.9488   16.2274   -0.1466 C   0  0  0  0  0  0  0  0  0  0  0  0
    5.4548   14.9237   -0.0970 C   0  0  0  0  0  0  0  0  0  0  0  0
    4.0845   14.7018    0.0404 C   0  0  0  0  0  0  0  0  0  0  0  0
    7.8318   17.6201   -0.3356 O   0  5  0  0  0  0  0  0  0  0  0  0
    7.3928   16.4613   -0.2915 N   0  3  0  0  0  0  0  0  0  0  0  0
    8.1718   15.4997   -0.3696 O   0  0  0  0  0  0  0  0  0  0  0  0
    1.4556   15.4997    0.3042 Cl  0  0  0  0  0  0  0  0  0  0  0  0
    3.0216   17.9271    0.1468 H   0  0  0  0  0  0  0  0  0  0  0  0
    5.4558   18.3213   -0.0971 H   0  0  0  0  0  0  0  0  0  0  0  0
    6.1352   14.0839   -0.1653 H   0  0  0  0  0  0  0  0  0  0  0  0
    3.7010   13.6897    0.0789 H   0  0  0  0  0  0  0  0  0  0  0  0
  1  2  4  0  0  0  0
  2  3  4  0  0  0  0
  3  4  4  0  0  0  0
  4  5  4  0  0  0  0
  5  6  4  0  0  0  0
  6  1  4  0  0  0  0
  7  8  1  0  0  0  0
  8  9  2  0  0  0  0
  8  4  1  0  0  0  0
  1 10  1  0  0  0  0
  2 11  1  0  0  0  0
  3 12  1  0  0  0  0
  5 13  1  0  0  0  0
  6 14  1  0  0  0  0
M  END
>  <Alias name>
4-Chloronitrobenzene

>  <Cp(sol,298)>   J/mol/K
169.9

$$$$
1,3-Dimethyluracil
  ChemBrain IXL

 18 18  0  0  0  0  0  0  0  0  1 V2000
    5.2763   13.8725   -0.0593 N   0  0  0  0  0  0  0  0  0  0  0  0
    3.9111   14.1708   -0.0025 C   0  0  0  0  0  0  0  0  0  0  0  0
    6.1996   14.9115   -0.1318 C   0  0  0  0  0  0  0  0  0  0  0  0
    5.7222   16.3059   -0.1458 C   0  0  0  0  0  0  0  0  0  0  0  0
    4.4113   16.5621   -0.0900 C   0  0  0  0  0  0  0  0  0  0  0  0
    3.4812   15.5091   -0.0179 N   0  0  0  0  0  0  0  0  0  0  0  0
    3.0938   13.2668    0.0604 O   0  0  0  0  0  0  0  0  0  0  0  0
    7.3958   14.6692   -0.1835 O   0  0  0  0  0  0  0  0  0  0  0  0
    5.7356   12.4683   -0.0425 C   0  0  0  0  0  0  0  0  0  0  0  0
    2.0522   15.8116    0.0416 C   0  0  0  0  0  0  0  0  0  0  0  0
    6.4346   17.1200   -0.2012 H   0  0  0  0  0  0  0  0  0  0  0  0
    4.0647   17.5853   -0.1004 H   0  0  0  0  0  0  0  0  0  0  0  0
    6.8198   12.4409   -0.0385 H   0  0  0  0  0  0  0  0  0  0  0  0
    5.3658   11.9563   -0.9225 H   0  0  0  0  0  0  0  0  0  0  0  0
    5.3597   11.9755    0.8458 H   0  0  0  0  0  0  0  0  0  0  0  0
    1.4881   14.8877    0.0558 H   0  0  0  0  0  0  0  0  0  0  0  0
    1.8421   16.3777    0.9393 H   0  0  0  0  0  0  0  0  0  0  0  0
    1.7719   16.3932   -0.8266 H   0  0  0  0  0  0  0  0  0  0  0  0
  1  2  1  0  0  0  0
  1  3  1  0  0  0  0
  3  4  1  0  0  0  0
  4  5  2  0  0  0  0
  5  6  1  0  0  0  0
  6  2  1  0  0  0  0
  2  7  2  0  0  0  0
  3  8  2  0  0  0  0
  1  9  1  0  0  0  0
  6 10  1  0  0  0  0
  4 11  1  0  0  0  0
  5 12  1  0  0  0  0
  9 13  1  0  0  0  0
  9 14  1  0  0  0  0
  9 15  1  0  0  0  0
 10 16  1  0  0  0  0
 10 17  1  0  0  0  0
 10 18  1  0  0  0  0
M  END
>  <Alias name>
1,3-Dimethyluracil

>  <Cp(sol,298)>   J/mol/K
170

$$$$
Glutaramide
  ChemBrain IXL

 19 18  0  0  0  0  0  0  0  0  1 V2000
    3.5316   17.7350    0.9213 O   0  0  0  0  0  0  0  0  0  0  0  0
    3.4213   18.9486    0.8628 C   0  0  0  0  0  0  0  0  0  0  0  0
    9.2264   19.3835   -1.3630 N   0  0  0  0  0  0  0  0  0  0  0  0
    4.5477   19.7711    0.3678 C   0  0  0  0  0  0  0  0  0  0  0  0
    5.7297   18.8541   -0.0019 C   0  0  0  0  0  0  0  0  0  0  0  0
    8.0381   18.8300   -0.8715 C   0  0  0  0  0  0  0  0  0  0  0  0
    7.9386   17.6217   -0.7355 O   0  0  0  0  0  0  0  0  0  0  0  0
    6.9027   19.7106   -0.5169 C   0  0  0  0  0  0  0  0  0  0  0  0
    2.2291   19.5632    1.2640 N   0  0  0  0  0  0  0  0  0  0  0  0
   10.0005   18.7832   -1.6047 H   0  0  0  0  0  0  0  0  0  0  0  0
    9.3087   20.3829   -1.4756 H   0  0  0  0  0  0  0  0  0  0  0  0
    2.1378   20.5669    1.2156 H   0  0  0  0  0  0  0  0  0  0  0  0
    1.4612   19.0025    1.6015 H   0  0  0  0  0  0  0  0  0  0  0  0
    4.2328   20.3249   -0.5080 H   0  0  0  0  0  0  0  0  0  0  0  0
    4.8562   20.4637    1.1412 H   0  0  0  0  0  0  0  0  0  0  0  0
    6.0445   18.3002    0.8739 H   0  0  0  0  0  0  0  0  0  0  0  0
    5.4213   18.1618   -0.7754 H   0  0  0  0  0  0  0  0  0  0  0  0
    7.2109   20.4032    0.2566 H   0  0  0  0  0  0  0  0  0  0  0  0
    6.5881   20.2643   -1.3928 H   0  0  0  0  0  0  0  0  0  0  0  0
  1  2  2  0  0  0  0
  2  4  1  0  0  0  0
  4  5  1  0  0  0  0
  6  7  2  0  0  0  0
  5  8  1  0  0  0  0
  6  8  1  0  0  0  0
  6  3  1  0  0  0  0
  2  9  1  0  0  0  0
  3 10  1  0  0  0  0
  3 11  1  0  0  0  0
  9 12  1  0  0  0  0
  9 13  1  0  0  0  0
  4 14  1  0  0  0  0
  4 15  1  0  0  0  0
  5 16  1  0  0  0  0
  5 17  1  0  0  0  0
  8 18  1  0  0  0  0
  8 19  1  0  0  0  0
M  END
>  <Alias name>
Glutaramide

>  <Cp(sol,298)>   J/mol/K
170.21

$$$$
Isopropylurea
  ChemBrain IXL

 17 16  0  0  0  0  0  0  0  0  1 V2000
    4.6818   14.1655    0.1801 N   0  0  0  0  0  0  0  0  0  0  0  0
    3.2983   14.3620    0.2656 C   0  0  0  0  0  0  0  0  0  0  0  0
    2.7692   15.2590   -0.3698 O   0  0  0  0  0  0  0  0  0  0  0  0
    2.5220   13.5292    1.0804 N   0  0  0  0  0  0  0  0  0  0  0  0
    5.5547   16.4515   -0.0605 C   0  0  0  0  0  0  0  0  0  0  0  0
    5.4969   15.0398   -0.6756 C   0  0  0  0  0  0  0  0  0  0  0  0
    6.9237   14.4677   -0.7835 C   0  0  0  0  0  0  0  0  0  0  0  0
    5.1195   13.4237    0.7057 H   0  0  0  0  0  0  0  0  0  0  0  0
    2.9593   12.7857    1.6039 H   0  0  0  0  0  0  0  0  0  0  0  0
    1.5253   13.6725    1.1440 H   0  0  0  0  0  0  0  0  0  0  0  0
    4.5522   16.8546    0.0130 H   0  0  0  0  0  0  0  0  0  0  0  0
    5.9952   16.3971    0.9274 H   0  0  0  0  0  0  0  0  0  0  0  0
    6.1573   17.0950   -0.6896 H   0  0  0  0  0  0  0  0  0  0  0  0
    5.0540   15.0939   -1.6624 H   0  0  0  0  0  0  0  0  0  0  0  0
    7.5243   15.1122   -1.4134 H   0  0  0  0  0  0  0  0  0  0  0  0
    6.8831   13.4758   -1.2165 H   0  0  0  0  0  0  0  0  0  0  0  0
    7.3663   14.4130    0.2034 H   0  0  0  0  0  0  0  0  0  0  0  0
  1  2  1  0  0  0  0
  2  3  2  0  0  0  0
  2  4  1  0  0  0  0
  5  6  1  0  0  0  0
  6  7  1  0  0  0  0
  6  1  1  0  0  0  0
  1  8  1  0  0  0  0
  4  9  1  0  0  0  0
  4 10  1  0  0  0  0
  5 11  1  0  0  0  0
  5 12  1  0  0  0  0
  5 13  1  0  0  0  0
  6 14  1  0  0  0  0
  7 15  1  0  0  0  0
  7 16  1  0  0  0  0
  7 17  1  0  0  0  0
M  END
>  <Alias name>
Isopropylurea

>  <Cp(sol,298)>   J/mol/K
170.3

$$$$
2-Benzimidazolethiol
  ChemBrain IXL

 16 17  0  0  0  0  0  0  0  0  1 V2000
    5.3369   18.4963    0.0000 C   0  0  0  0  0  0  0  0  0  0  0  0
    4.9609   17.2960    0.0097 C   0  0  0  0  0  0  0  0  0  0  0  0
    6.6063   18.4838   -0.0146 N   0  0  0  0  0  0  0  0  0  0  0  0
    4.4680   19.5514    0.0054 C   0  0  0  0  0  0  0  0  0  0  0  0
    6.0072   16.5843    0.0113 N   0  0  0  0  0  0  0  0  0  0  0  0
    3.6522   16.9286    0.0212 C   0  0  0  0  0  0  0  0  0  0  0  0
    6.9799   17.2677   -0.0002 C   0  0  0  0  0  0  0  0  0  0  0  0
    3.1144   19.2658    0.0191 C   0  0  0  0  0  0  0  0  0  0  0  0
    2.7010   17.9340    0.0249 C   0  0  0  0  0  0  0  0  0  0  0  0
    8.7337   16.7004    0.0042 S   0  0  0  0  0  0  0  0  0  0  0  0
    7.2147   19.2957   -0.0838 H   0  0  0  0  0  0  0  0  0  0  0  0
    9.3282   17.9131    0.0174 H   0  0  0  0  0  0  0  0  0  0  0  0
    4.8316   20.5750    0.0000 H   0  0  0  0  0  0  0  0  0  0  0  0
    3.3739   15.8846    0.0276 H   0  0  0  0  0  0  0  0  0  0  0  0
    2.3910   20.0649    0.0236 H   0  0  0  0  0  0  0  0  0  0  0  0
    1.6549   17.6867    0.0340 H   0  0  0  0  0  0  0  0  0  0  0  0
  1  2  4  0  0  0  0
  1  3  1  0  0  0  0
  1  4  4  0  0  0  0
  2  5  1  0  0  0  0
  2  6  4  0  0  0  0
  3  7  1  0  0  0  0
  4  8  4  0  0  0  0
  5  7  2  0  0  0  0
  6  9  4  0  0  0  0
  7 10  1  0  0  0  0
  8  9  4  0  0  0  0
  3 11  1  0  0  0  0
 10 12  1  0  0  0  0
  4 13  1  0  0  0  0
  6 14  1  0  0  0  0
  8 15  1  0  0  0  0
  9 16  1  0  0  0  0
M  END
>  <Alias name>
2-Benzimidazolethiol

>  <Cp(sol,298)>   J/mol/K
171.23

$$$$
Benzimidazole-2-thione
  ChemBrain IXL

 16 17  0  0  0  0  0  0  0  0  1 V2000
    2.5228   17.6598   -0.4091 C   0  0  0  0  0  0  0  0  0  0  0  0
    3.7140   18.3548   -0.1848 C   0  0  0  0  0  0  0  0  0  0  0  0
    4.8832   17.6247   -0.0329 C   0  0  0  0  0  0  0  0  0  0  0  0
    4.9088   16.3513   -0.1030 C   0  0  0  0  0  0  0  0  0  0  0  0
    3.7691   15.5959   -0.3386 C   0  0  0  0  0  0  0  0  0  0  0  0
    2.5508   16.2635   -0.4874 C   0  0  0  0  0  0  0  0  0  0  0  0
    6.1011   18.0339    0.2032 N   0  0  0  0  0  0  0  0  0  0  0  0
    6.8548   17.0076    0.3037 C   0  0  0  0  0  0  0  0  0  0  0  0
    8.5567   17.0219    0.6861 S   0  0  0  0  0  0  0  0  0  0  0  0
    6.1424   15.9681    0.0915 N   0  0  0  0  0  0  0  0  0  0  0  0
    6.4013   19.0037    0.3167 H   0  0  0  0  0  0  0  0  0  0  0  0
    6.4796   15.0040    0.1100 H   0  0  0  0  0  0  0  0  0  0  0  0
    1.5821   18.1986   -0.5206 H   0  0  0  0  0  0  0  0  0  0  0  0
    3.7235   19.4425   -0.1234 H   0  0  0  0  0  0  0  0  0  0  0  0
    3.8216   14.5090   -0.3988 H   0  0  0  0  0  0  0  0  0  0  0  0
    1.6322   15.7032   -0.6607 H   0  0  0  0  0  0  0  0  0  0  0  0
  1  2  4  0  0  0  0
  2  3  4  0  0  0  0
  3  4  4  0  0  0  0
  4  5  4  0  0  0  0
  5  6  4  0  0  0  0
  6  1  4  0  0  0  0
  7  8  1  0  0  0  0
  8  9  2  0  0  0  0
  8 10  1  0  0  0  0
  7  3  1  0  0  0  0
 10  4  1  0  0  0  0
  7 11  1  0  0  0  0
 10 12  1  0  0  0  0
  1 13  1  0  0  0  0
  2 14  1  0  0  0  0
  5 15  1  0  0  0  0
  6 16  1  0  0  0  0
M  END
>  <Alias name>
Benzimidazole-2-thione

>  <Cp(sol,298)>   J/mol/K
171.23

$$$$
Tromethamine
  ChemBrain IXL

 19 18  0  0  0  0  0  0  0  0  1 V2000
    4.7292   16.4884    0.0000 C   0  0  0  0  0  0  0  0  0  0  0  0
    6.0864   16.2802   -0.7026 C   0  0  0  0  0  0  0  0  0  0  0  0
    4.5137   15.3736    1.0441 C   0  0  0  0  0  0  0  0  0  0  0  0
    3.5967   16.4399   -1.0456 C   0  0  0  0  0  0  0  0  0  0  0  0
    4.7203   17.7969    0.6716 N   0  0  0  0  0  0  0  0  0  0  0  0
    7.1668   16.3270    0.2935 O   0  0  0  0  0  0  0  0  0  0  0  0
    4.5222   14.0650    0.3739 O   0  0  0  0  0  0  0  0  0  0  0  0
    2.3026   16.6391   -0.3769 O   0  0  0  0  0  0  0  0  0  0  0  0
    5.4613   17.8291    1.3558 H   0  0  0  0  0  0  0  0  0  0  0  0
    4.8611   18.5266   -0.0112 H   0  0  0  0  0  0  0  0  0  0  0  0
    8.0718   16.2026   -0.0692 H   0  0  0  0  0  0  0  0  0  0  0  0
    4.3908   13.2931    0.9681 H   0  0  0  0  0  0  0  0  0  0  0  0
    1.5206   16.6228   -0.9722 H   0  0  0  0  0  0  0  0  0  0  0  0
    6.2372   17.0631   -1.4355 H   0  0  0  0  0  0  0  0  0  0  0  0
    6.0930   15.3167   -1.1971 H   0  0  0  0  0  0  0  0  0  0  0  0
    3.5608   15.5203    1.5372 H   0  0  0  0  0  0  0  0  0  0  0  0
    5.3091   15.4082    1.7783 H   0  0  0  0  0  0  0  0  0  0  0  0
    3.6029   15.4763   -1.5401 H   0  0  0  0  0  0  0  0  0  0  0  0
    3.7484   17.2226   -1.7785 H   0  0  0  0  0  0  0  0  0  0  0  0
  1  2  1  0  0  0  0
  1  3  1  0  0  0  0
  1  4  1  0  0  0  0
  1  5  1  0  0  0  0
  2  6  1  0  0  0  0
  3  7  1  0  0  0  0
  4  8  1  0  0  0  0
  5  9  1  0  0  0  0
  5 10  1  0  0  0  0
  6 11  1  0  0  0  0
  7 12  1  0  0  0  0
  8 13  1  0  0  0  0
  2 14  1  0  0  0  0
  2 15  1  0  0  0  0
  3 16  1  0  0  0  0
  3 17  1  0  0  0  0
  4 18  1  0  0  0  0
  4 19  1  0  0  0  0
M  END
>  <Alias name>
TRIS

>  <Cp(sol,298)>   J/mol/K
171.27

$$$$
1,3,5,7,9-Pentoxecane
  ChemBrain IXL

 20 20  0  0  0  0  0  0  0  0  1 V2000
    5.3941   13.4279    0.3443 O   0  0  0  0  0  0  0  0  0  0  0  0
    4.3224   12.4563    0.7101 C   0  0  0  0  0  0  0  0  0  0  0  0
    3.0119   13.1579    0.8992 O   0  0  0  0  0  0  0  0  0  0  0  0
    2.5672   13.9557   -0.2483 C   0  0  0  0  0  0  0  0  0  0  0  0
    3.1985   15.3062   -0.2032 O   0  0  0  0  0  0  0  0  0  0  0  0
    4.1815   15.5354    0.8895 C   0  0  0  0  0  0  0  0  0  0  0  0
    5.1831   16.5392    0.4759 O   0  0  0  0  0  0  0  0  0  0  0  0
    6.4883   15.9907    0.0067 C   0  0  0  0  0  0  0  0  0  0  0  0
    6.3060   15.0930   -1.1555 O   0  0  0  0  0  0  0  0  0  0  0  0
    5.2829   14.0537   -1.0033 C   0  0  0  0  0  0  0  0  0  0  0  0
    4.2245   11.7200   -0.0781 H   0  0  0  0  0  0  0  0  0  0  0  0
    4.5934   11.9576    1.6323 H   0  0  0  0  0  0  0  0  0  0  0  0
    2.8620   13.4478   -1.1588 H   0  0  0  0  0  0  0  0  0  0  0  0
    1.4898   14.0632   -0.2321 H   0  0  0  0  0  0  0  0  0  0  0  0
    4.6851   14.6126    1.1336 H   0  0  0  0  0  0  0  0  0  0  0  0
    3.6530   15.8947    1.7637 H   0  0  0  0  0  0  0  0  0  0  0  0
    6.9458   15.4331    0.8146 H   0  0  0  0  0  0  0  0  0  0  0  0
    7.1403   16.8086   -0.2736 H   0  0  0  0  0  0  0  0  0  0  0  0
    5.4141   13.2991   -1.7688 H   0  0  0  0  0  0  0  0  0  0  0  0
    4.3205   14.5037   -1.1114 H   0  0  0  0  0  0  0  0  0  0  0  0
  1  2  1  0  0  0  0
  2  3  1  0  0  0  0
  3  4  1  0  0  0  0
  4  5  1  0  0  0  0
  5  6  1  0  0  0  0
  6  7  1  0  0  0  0
  7  8  1  0  0  0  0
  8  9  1  0  0  0  0
  9 10  1  0  0  0  0
 10  1  1  0  0  0  0
  2 11  1  0  0  0  0
  2 12  1  0  0  0  0
  4 13  1  0  0  0  0
  4 14  1  0  0  0  0
  6 15  1  0  0  0  0
  6 16  1  0  0  0  0
  8 17  1  0  0  0  0
  8 18  1  0  0  0  0
 10 19  1  0  0  0  0
 10 20  1  0  0  0  0
M  END
>  <Alias name>
1,3,5,7,9-Pentoxecane

>  <Cp(sol,298)>   J/mol/K
171.5

$$$$
2,4,6-Tribromophenol
  ChemBrain IXL

 13 13  0  0  0  0  0  0  0  0  1 V2000
    3.8488   16.7423    0.0000 C   0  0  0  0  0  0  0  0  0  0  0  0
    3.3866   15.4253   -0.0010 C   0  0  0  0  0  0  0  0  0  0  0  0
    4.2954   14.3665   -0.0031 C   0  0  0  0  0  0  0  0  0  0  0  0
    5.6665   14.6238   -0.0043 C   0  0  0  0  0  0  0  0  0  0  0  0
    6.1299   15.9427   -0.0033 C   0  0  0  0  0  0  0  0  0  0  0  0
    5.2201   17.0009   -0.0012 C   0  0  0  0  0  0  0  0  0  0  0  0
    7.5761   16.2189   -0.0046 O   0  0  0  0  0  0  0  0  0  0  0  0
    1.4916   15.0687    0.0007 Br  0  0  0  0  0  0  0  0  0  0  0  0
    6.9196   13.1553   -0.0073 Br  0  0  0  0  0  0  0  0  0  0  0  0
    5.8578   18.8215    0.0001 Br  0  0  0  0  0  0  0  0  0  0  0  0
    8.1528   15.4234   -0.0053 H   0  0  0  0  0  0  0  0  0  0  0  0
    3.1433   17.5635    0.0017 H   0  0  0  0  0  0  0  0  0  0  0  0
    3.9365   13.3448   -0.0039 H   0  0  0  0  0  0  0  0  0  0  0  0
  1  2  4  0  0  0  0
  2  3  4  0  0  0  0
  3  4  4  0  0  0  0
  4  5  4  0  0  0  0
  5  6  4  0  0  0  0
  6  1  4  0  0  0  0
  5  7  1  0  0  0  0
  7 11  1  0  0  0  0
  2  8  1  0  0  0  0
  4  9  1  0  0  0  0
  6 10  1  0  0  0  0
  1 12  1  0  0  0  0
  3 13  1  0  0  0  0
M  END
>  <Alias name>
2,4,6-Tribromophenol

>  <Cp(sol,298)>   J/mol/K
172

$$$$
5-Amino-2-mercaptobenzimidazole
  ChemBrain IXL

 18 19  0  0  0  0  0  0  0  0  1 V2000
    6.0318   20.9101    0.0000 C   0  0  0  0  0  0  0  0  0  0  0  0
    6.3456   19.6656    0.0055 C   0  0  0  0  0  0  0  0  0  0  0  0
    7.1368   21.5828   -0.0035 N   0  0  0  0  0  0  0  0  0  0  0  0
    8.0888   20.8472    0.0007 C   0  0  0  0  0  0  0  0  0  0  0  0
    7.6463   19.6099    0.0080 N   0  0  0  0  0  0  0  0  0  0  0  0
    9.9050   21.3842   -0.0027 S   0  0  0  0  0  0  0  0  0  0  0  0
    4.7290   21.3664   -0.0004 C   0  0  0  0  0  0  0  0  0  0  0  0
    3.6958   20.4128    0.0036 C   0  0  0  0  0  0  0  0  0  0  0  0
    4.0339   19.0243    0.0069 C   0  0  0  0  0  0  0  0  0  0  0  0
    5.3914   18.6471    0.0077 C   0  0  0  0  0  0  0  0  0  0  0  0
    2.3343   20.8449    0.0052 N   0  0  0  0  0  0  0  0  0  0  0  0
    8.2345   18.7345    0.0216 H   0  0  0  0  0  0  0  0  0  0  0  0
   10.4845   20.1537    0.0027 H   0  0  0  0  0  0  0  0  0  0  0  0
    1.5747   20.1536    0.0027 H   0  0  0  0  0  0  0  0  0  0  0  0
    2.1131   21.8482    0.0079 H   0  0  0  0  0  0  0  0  0  0  0  0
    4.5216   22.4366   -0.0035 H   0  0  0  0  0  0  0  0  0  0  0  0
    3.2564   18.2603    0.0092 H   0  0  0  0  0  0  0  0  0  0  0  0
    5.6935   17.5966    0.0107 H   0  0  0  0  0  0  0  0  0  0  0  0
  1  2  4  0  0  0  0
  1  3  1  0  0  0  0
  3  4  2  0  0  0  0
  4  5  1  0  0  0  0
  5  2  1  0  0  0  0
  4  6  1  0  0  0  0
  1  7  4  0  0  0  0
  7  8  4  0  0  0  0
  8  9  4  0  0  0  0
  9 10  4  0  0  0  0
 10  2  4  0  0  0  0
  8 11  1  0  0  0  0
  5 12  1  0  0  0  0
  6 13  1  0  0  0  0
 11 14  1  0  0  0  0
 11 15  1  0  0  0  0
  7 16  1  0  0  0  0
  9 17  1  0  0  0  0
 10 18  1  0  0  0  0
M  END
>  <Alias name>
5-Amino-2-mercaptobenzimidazole

>  <Cp(sol,298)>   J/mol/K
172

$$$$
4-Nitrotoluene
  ChemBrain IXL

 17 17  0  0  0  0  0  0  0  0  1 V2000
    4.4286   15.1365   -0.3305 C   0  0  0  0  0  0  0  0  0  0  0  0
    3.5456   16.2126   -0.2385 C   0  0  0  0  0  0  0  0  0  0  0  0
    4.0241   17.5186   -0.3453 C   0  0  0  0  0  0  0  0  0  0  0  0
    5.3856   17.7485   -0.5442 C   0  0  0  0  0  0  0  0  0  0  0  0
    6.2686   16.6724   -0.6362 C   0  0  0  0  0  0  0  0  0  0  0  0
    5.7901   15.3664   -0.5293 C   0  0  0  0  0  0  0  0  0  0  0  0
    8.1286   18.0756   -0.9406 O   0  5  0  0  0  0  0  0  0  0  0  0
    7.7032   16.9148   -0.8457 N   0  3  0  0  0  0  0  0  0  0  0  0
    8.4881   15.9583   -0.9274 O   0  0  0  0  0  0  0  0  0  0  0  0
    2.0416   15.9586   -0.0189 C   0  0  0  0  0  0  0  0  0  0  0  0
    4.0581   14.1254   -0.2478 H   0  0  0  0  0  0  0  0  0  0  0  0
    3.3405   18.3516   -0.2741 H   0  0  0  0  0  0  0  0  0  0  0  0
    5.7560   18.7596   -0.6269 H   0  0  0  0  0  0  0  0  0  0  0  0
    6.4737   14.5334   -0.6005 H   0  0  0  0  0  0  0  0  0  0  0  0
    1.8607   14.8954    0.0387 H   0  0  0  0  0  0  0  0  0  0  0  0
    1.7281   16.4275    0.9021 H   0  0  0  0  0  0  0  0  0  0  0  0
    1.4820   16.3748   -0.8435 H   0  0  0  0  0  0  0  0  0  0  0  0
  1  2  4  0  0  0  0
  2  3  4  0  0  0  0
  3  4  4  0  0  0  0
  4  5  4  0  0  0  0
  5  6  4  0  0  0  0
  6  1  4  0  0  0  0
  7  8  1  0  0  0  0
  8  9  2  0  0  0  0
  8  5  1  0  0  0  0
 10  2  1  0  0  0  0
  1 11  1  0  0  0  0
  3 12  1  0  0  0  0
  4 13  1  0  0  0  0
  6 14  1  0  0  0  0
 10 15  1  0  0  0  0
 10 16  1  0  0  0  0
 10 17  1  0  0  0  0
M  END
>  <Alias name>
4-Nitrotoluene

>  <Cp(sol,298)>   J/mol/K
172.3

$$$$
2-Naphthol
  ChemBrain IXL

 19 20  0  0  0  0  0  0  0  0  1 V2000
    2.4590   17.3577   -0.1446 C   0  0  0  0  0  0  0  0  0  0  0  0
    2.4938   18.7503   -0.0682 C   0  0  0  0  0  0  0  0  0  0  0  0
    3.7176   19.4133    0.0268 C   0  0  0  0  0  0  0  0  0  0  0  0
    4.9067   18.6838    0.0453 C   0  0  0  0  0  0  0  0  0  0  0  0
    4.8718   17.2911   -0.0312 C   0  0  0  0  0  0  0  0  0  0  0  0
    3.6480   16.6281   -0.1262 C   0  0  0  0  0  0  0  0  0  0  0  0
    6.0609   16.5615   -0.0127 C   0  0  0  0  0  0  0  0  0  0  0  0
    7.2847   17.2246    0.0822 C   0  0  0  0  0  0  0  0  0  0  0  0
    7.3195   18.6172    0.1587 C   0  0  0  0  0  0  0  0  0  0  0  0
    6.1305   19.3468    0.1402 C   0  0  0  0  0  0  0  0  0  0  0  0
    8.5375   16.4558    0.1017 O   0  0  0  0  0  0  0  0  0  0  0  0
    1.5116   16.8444   -0.2182 H   0  0  0  0  0  0  0  0  0  0  0  0
    1.5734   19.3150   -0.0825 H   0  0  0  0  0  0  0  0  0  0  0  0
    3.7445   20.4914    0.0860 H   0  0  0  0  0  0  0  0  0  0  0  0
    3.6210   15.5500   -0.1854 H   0  0  0  0  0  0  0  0  0  0  0  0
    6.0340   15.4835   -0.0719 H   0  0  0  0  0  0  0  0  0  0  0  0
    8.2669   19.1304    0.2322 H   0  0  0  0  0  0  0  0  0  0  0  0
    6.1575   20.4248    0.1994 H   0  0  0  0  0  0  0  0  0  0  0  0
    9.3282   16.9782    0.1682 H   0  0  0  0  0  0  0  0  0  0  0  0
  1  2  4  0  0  0  0
  2  3  4  0  0  0  0
  3  4  4  0  0  0  0
  4  5  4  0  0  0  0
  5  6  4  0  0  0  0
  6  1  4  0  0  0  0
  5  7  4  0  0  0  0
  7  8  4  0  0  0  0
  8  9  4  0  0  0  0
  9 10  4  0  0  0  0
 10  4  4  0  0  0  0
  8 11  1  0  0  0  0
  1 12  1  0  0  0  0
  2 13  1  0  0  0  0
  3 14  1  0  0  0  0
  6 15  1  0  0  0  0
  7 16  1  0  0  0  0
  9 17  1  0  0  0  0
 10 18  1  0  0  0  0
 11 19  1  0  0  0  0
M  END
>  <Alias name>
2-Naphthol

>  <Cp(sol,298)>   J/mol/K
172.8

$$$$
1-Norbornyl cyanide
  ChemBrain IXL

 20 21  0  0  0  0  0  0  0  0  1 V2000
    2.3652   13.6143   -0.8653 C   0  0  0  0  0  0  0  0  0  0  0  0
    3.9187   13.5681   -1.1844 C   0  0  0  0  0  0  0  0  0  0  0  0
    4.5280   14.1724    0.0960 C   0  0  0  0  0  0  0  0  0  0  0  0
    2.3477   14.1497    0.6020 C   0  0  0  0  0  0  0  0  0  0  0  0
    3.6259   13.6462    1.1363 C   0  0  0  0  0  0  0  0  0  0  0  0
    4.1523   15.6882    0.0638 C   0  0  0  0  0  0  0  0  0  0  0  0
    2.6253   15.6620    0.4937 C   0  0  0  0  0  0  0  0  0  0  0  0
    6.0267   13.8779    0.2986 C   0  0  0  0  0  0  0  0  0  0  0  0
    7.1530   13.6566    0.4509 N   0  0  0  0  0  0  0  0  0  0  0  0
    1.8438   14.3028   -1.5187 H   0  0  0  0  0  0  0  0  0  0  0  0
    1.9389   12.6199   -0.9101 H   0  0  0  0  0  0  0  0  0  0  0  0
    4.2462   12.5408   -1.2856 H   0  0  0  0  0  0  0  0  0  0  0  0
    4.1685   14.1487   -2.0637 H   0  0  0  0  0  0  0  0  0  0  0  0
    1.4648   13.8904    1.1726 H   0  0  0  0  0  0  0  0  0  0  0  0
    3.6446   12.5635    1.1658 H   0  0  0  0  0  0  0  0  0  0  0  0
    3.8459   14.0754    2.1063 H   0  0  0  0  0  0  0  0  0  0  0  0
    4.7406   16.2391    0.7871 H   0  0  0  0  0  0  0  0  0  0  0  0
    4.2784   16.0816   -0.9373 H   0  0  0  0  0  0  0  0  0  0  0  0
    1.9894   16.1377   -0.2426 H   0  0  0  0  0  0  0  0  0  0  0  0
    2.5064   16.1177    1.4689 H   0  0  0  0  0  0  0  0  0  0  0  0
  2  3  1  0  0  0  0
  4  1  1  0  0  0  0
  4  5  1  0  0  0  0
  3  5  1  0  0  0  0
  3  6  1  0  0  0  0
  6  7  1  0  0  0  0
  7  4  1  0  0  0  0
  3  8  1  0  0  0  0
  1  2  1  0  0  0  0
  8  9  3  0  0  0  0
  1 10  1  0  0  0  0
  1 11  1  0  0  0  0
  2 12  1  0  0  0  0
  2 13  1  0  0  0  0
  4 14  1  0  0  0  0
  5 15  1  0  0  0  0
  5 16  1  0  0  0  0
  6 17  1  0  0  0  0
  6 18  1  0  0  0  0
  7 19  1  0  0  0  0
  7 20  1  0  0  0  0
M  END
>  <Alias name>
1-Norbornyl cyanide

>  <Cp(sol,298)>   J/mol/K
172.9

$$$$
Benzenesulfonamide
  ChemBrain IXL

 17 17  0  0  0  0  0  0  0  0  1 V2000
    5.8222   16.6176   -0.9704 C   0  0  0  0  0  0  0  0  0  0  0  0
    4.5979   16.3317   -0.3660 C   0  0  0  0  0  0  0  0  0  0  0  0
    4.1886   15.0070   -0.2120 C   0  0  0  0  0  0  0  0  0  0  0  0
    5.0035   13.9683   -0.6624 C   0  0  0  0  0  0  0  0  0  0  0  0
    6.2279   14.2542   -1.2667 C   0  0  0  0  0  0  0  0  0  0  0  0
    6.6372   15.5789   -1.4207 C   0  0  0  0  0  0  0  0  0  0  0  0
    2.5939   14.6346    0.5753 S   0  0  0  0  0  0  0  0  0  0  0  0
    2.5831   15.1635    1.9038 O   0  0  0  0  0  0  0  0  0  0  0  0
    1.5374   15.2293   -0.1831 O   0  0  0  0  0  0  0  0  0  0  0  0
    2.3732   12.9701    0.6334 N   0  0  0  0  0  0  0  0  0  0  0  0
    2.3807   12.5969   -0.3040 H   0  0  0  0  0  0  0  0  0  0  0  0
    3.1187   12.5505    1.1684 H   0  0  0  0  0  0  0  0  0  0  0  0
    6.1400   17.6460   -1.0899 H   0  0  0  0  0  0  0  0  0  0  0  0
    3.9651   17.1381   -0.0165 H   0  0  0  0  0  0  0  0  0  0  0  0
    4.6857   12.9399   -0.5428 H   0  0  0  0  0  0  0  0  0  0  0  0
    6.8606   13.4478   -1.6163 H   0  0  0  0  0  0  0  0  0  0  0  0
    7.5877   15.8009   -1.8899 H   0  0  0  0  0  0  0  0  0  0  0  0
  1  2  4  0  0  0  0
  2  3  4  0  0  0  0
  3  4  4  0  0  0  0
  4  5  4  0  0  0  0
  5  6  4  0  0  0  0
  6  1  4  0  0  0  0
  7  8  2  0  0  0  0
  7  9  2  0  0  0  0
  7 10  1  0  0  0  0
  7  3  1  0  0  0  0
 10 11  1  0  0  0  0
 10 12  1  0  0  0  0
  1 13  1  0  0  0  0
  2 14  1  0  0  0  0
  4 15  1  0  0  0  0
  5 16  1  0  0  0  0
  6 17  1  0  0  0  0
M  END
>  <Alias name>
Benzenesulfonamide

>  <Cp(sol,298)>   J/mol/K
172.91

$$$$
2-Aminobenzenesulfonamide
  ChemBrain IXL

 19 19  0  0  0  0  0  0  0  0  1 V2000
    4.1423   13.0874    1.0206 C   0  0  0  0  0  0  0  0  0  0  0  0
    3.5521   14.3238    0.7580 C   0  0  0  0  0  0  0  0  0  0  0  0
    4.3390   15.3984    0.3432 C   0  0  0  0  0  0  0  0  0  0  0  0
    5.7162   15.2366    0.1910 C   0  0  0  0  0  0  0  0  0  0  0  0
    6.3065   14.0002    0.4536 C   0  0  0  0  0  0  0  0  0  0  0  0
    5.5195   12.9256    0.8684 C   0  0  0  0  0  0  0  0  0  0  0  0
    3.5701   17.0088    0.0012 S   0  0  0  0  0  0  0  0  0  0  0  0
    4.1320   17.9987    0.8667 O   0  0  0  0  0  0  0  0  0  0  0  0
    3.8124   17.3731   -1.3603 O   0  0  0  0  0  0  0  0  0  0  0  0
    1.9145   16.9067    0.2675 N   0  0  0  0  0  0  0  0  0  0  0  0
    6.5059   16.3150   -0.2253 N   0  0  0  0  0  0  0  0  0  0  0  0
    1.5180   16.2082   -0.3432 H   0  0  0  0  0  0  0  0  0  0  0  0
    1.7436   16.6497    1.2281 H   0  0  0  0  0  0  0  0  0  0  0  0
    6.0790   17.2094   -0.4146 H   0  0  0  0  0  0  0  0  0  0  0  0
    7.5020   16.1978   -0.3359 H   0  0  0  0  0  0  0  0  0  0  0  0
    3.5314   12.2531    1.3426 H   0  0  0  0  0  0  0  0  0  0  0  0
    2.4829   14.4494    0.8762 H   0  0  0  0  0  0  0  0  0  0  0  0
    7.3756   13.8746    0.3354 H   0  0  0  0  0  0  0  0  0  0  0  0
    5.9778   11.9657    1.0722 H   0  0  0  0  0  0  0  0  0  0  0  0
  1  2  4  0  0  0  0
  2  3  4  0  0  0  0
  3  4  4  0  0  0  0
  4  5  4  0  0  0  0
  5  6  4  0  0  0  0
  6  1  4  0  0  0  0
  7  8  2  0  0  0  0
  7  9  2  0  0  0  0
  7 10  1  0  0  0  0
  7  3  1  0  0  0  0
 10 12  1  0  0  0  0
 10 13  1  0  0  0  0
  4 11  1  0  0  0  0
 11 14  1  0  0  0  0
 11 15  1  0  0  0  0
  1 16  1  0  0  0  0
  2 17  1  0  0  0  0
  5 18  1  0  0  0  0
  6 19  1  0  0  0  0
M  END
>  <Alias name>
2-Aminobenzenesulfonamide

>  <Cp(sol,298)>   J/mol/K
173.92

$$$$
N-(2-Cyanoethyl)aniline
  ChemBrain IXL

 21 21  0  0  0  0  0  0  0  0  1 V2000
    3.6631   17.1942    1.2709 C   0  0  0  0  0  0  0  0  0  0  0  0
    2.5414   17.7730    1.8648 C   0  0  0  0  0  0  0  0  0  0  0  0
    2.3736   19.1576    1.8369 C   0  0  0  0  0  0  0  0  0  0  0  0
    3.3275   19.9634    1.2151 C   0  0  0  0  0  0  0  0  0  0  0  0
    4.4493   19.3846    0.6212 C   0  0  0  0  0  0  0  0  0  0  0  0
    4.6171   18.0000    0.6491 C   0  0  0  0  0  0  0  0  0  0  0  0
    5.7429   17.4192    0.0531 N   0  0  0  0  0  0  0  0  0  0  0  0
    6.7481   18.2684   -0.6021 C   0  0  0  0  0  0  0  0  0  0  0  0
    7.8757   17.3847   -1.1699 C   0  0  0  0  0  0  0  0  0  0  0  0
    8.9295   18.2748   -1.8567 C   0  0  0  0  0  0  0  0  0  0  0  0
    9.7215   18.9438   -2.3727 N   0  0  0  0  0  0  0  0  0  0  0  0
    5.8642   16.4177    0.0732 H   0  0  0  0  0  0  0  0  0  0  0  0
    3.7934   16.1193    1.2925 H   0  0  0  0  0  0  0  0  0  0  0  0
    1.8007   17.1474    2.3475 H   0  0  0  0  0  0  0  0  0  0  0  0
    1.5027   19.6069    2.2980 H   0  0  0  0  0  0  0  0  0  0  0  0
    3.1973   21.0383    1.1935 H   0  0  0  0  0  0  0  0  0  0  0  0
    5.1899   20.0102    0.1385 H   0  0  0  0  0  0  0  0  0  0  0  0
    6.2829   18.8221   -1.4082 H   0  0  0  0  0  0  0  0  0  0  0  0
    7.1615   18.9613    0.1202 H   0  0  0  0  0  0  0  0  0  0  0  0
    8.3409   16.8309   -0.3638 H   0  0  0  0  0  0  0  0  0  0  0  0
    7.4623   16.6918   -1.8923 H   0  0  0  0  0  0  0  0  0  0  0  0
  1  2  4  0  0  0  0
  2  3  4  0  0  0  0
  3  4  4  0  0  0  0
  4  5  4  0  0  0  0
  5  6  4  0  0  0  0
  6  1  4  0  0  0  0
  6  7  1  0  0  0  0
  7  8  1  0  0  0  0
  8  9  1  0  0  0  0
 10 11  3  0  0  0  0
 10  9  1  0  0  0  0
  7 12  1  0  0  0  0
  1 13  1  0  0  0  0
  2 14  1  0  0  0  0
  3 15  1  0  0  0  0
  4 16  1  0  0  0  0
  5 17  1  0  0  0  0
  8 18  1  0  0  0  0
  8 19  1  0  0  0  0
  9 20  1  0  0  0  0
  9 21  1  0  0  0  0
M  END
>  <Alias name>
N-(2-Cyanoethyl)aniline

>  <Cp(sol,298)>   J/mol/K
174.6

$$$$
Methylhydroquinone
  ChemBrain IXL

 17 17  0  0  0  0  0  0  0  0  1 V2000
    5.5620   15.9445   -0.2472 C   0  0  0  0  0  0  0  0  0  0  0  0
    4.3098   16.2810    0.2672 C   0  0  0  0  0  0  0  0  0  0  0  0
    5.8823   14.6077   -0.4846 C   0  0  0  0  0  0  0  0  0  0  0  0
    3.3777   15.2807    0.5442 C   0  0  0  0  0  0  0  0  0  0  0  0
    3.9700   17.6993    0.5190 C   0  0  0  0  0  0  0  0  0  0  0  0
    4.9503   13.6074   -0.2076 C   0  0  0  0  0  0  0  0  0  0  0  0
    7.2019   14.2531   -1.0266 O   0  0  0  0  0  0  0  0  0  0  0  0
    3.6980   13.9439    0.3068 C   0  0  0  0  0  0  0  0  0  0  0  0
    2.0581   15.6353    1.0862 O   0  0  0  0  0  0  0  0  0  0  0  0
    7.8004   15.0146   -1.1943 H   0  0  0  0  0  0  0  0  0  0  0  0
    1.4597   14.8737    1.2540 H   0  0  0  0  0  0  0  0  0  0  0  0
    6.2856   16.7211   -0.4622 H   0  0  0  0  0  0  0  0  0  0  0  0
    2.9643   17.7647    0.9155 H   0  0  0  0  0  0  0  0  0  0  0  0
    4.6679   18.1161    1.2346 H   0  0  0  0  0  0  0  0  0  0  0  0
    4.0291   18.2549   -0.4087 H   0  0  0  0  0  0  0  0  0  0  0  0
    5.1989   12.5695   -0.3919 H   0  0  0  0  0  0  0  0  0  0  0  0
    2.9745   13.1673    0.5218 H   0  0  0  0  0  0  0  0  0  0  0  0
  1  2  4  0  0  0  0
  1  3  4  0  0  0  0
  2  4  4  0  0  0  0
  2  5  1  0  0  0  0
  3  6  4  0  0  0  0
  3  7  1  0  0  0  0
  4  8  4  0  0  0  0
  4  9  1  0  0  0  0
  6  8  4  0  0  0  0
  7 10  1  0  0  0  0
  9 11  1  0  0  0  0
  1 12  1  0  0  0  0
  5 13  1  0  0  0  0
  5 14  1  0  0  0  0
  5 15  1  0  0  0  0
  6 16  1  0  0  0  0
  8 17  1  0  0  0  0
M  END
>  <Alias name>
2,5-Dihydroxytoluene

>  <Cp(sol,298)>   J/mol/K
174.9

$$$$
o-Toluic acid
  ChemBrain IXL

 18 18  0  0  0  0  0  0  0  0  1 V2000
    2.5127   17.3907    0.7935 C   0  0  0  0  0  0  0  0  0  0  0  0
    3.5894   18.2777    0.7994 C   0  0  0  0  0  0  0  0  0  0  0  0
    4.8689   17.8236    0.4790 C   0  0  0  0  0  0  0  0  0  0  0  0
    5.0718   16.4826    0.1527 C   0  0  0  0  0  0  0  0  0  0  0  0
    3.9951   15.5956    0.1468 C   0  0  0  0  0  0  0  0  0  0  0  0
    2.7156   16.0496    0.4672 C   0  0  0  0  0  0  0  0  0  0  0  0
    6.4293   16.0009   -0.1871 C   0  0  0  0  0  0  0  0  0  0  0  0
    6.6079   14.8267   -0.4660 O   0  0  0  0  0  0  0  0  0  0  0  0
    7.5625   16.9373   -0.1887 O   0  0  0  0  0  0  0  0  0  0  0  0
    4.2104   14.1728   -0.1994 C   0  0  0  0  0  0  0  0  0  0  0  0
    8.4298   16.5395   -0.4251 H   0  0  0  0  0  0  0  0  0  0  0  0
    1.5194   17.7431    1.0422 H   0  0  0  0  0  0  0  0  0  0  0  0
    3.4319   19.3188    1.0527 H   0  0  0  0  0  0  0  0  0  0  0  0
    5.7048   18.5123    0.4836 H   0  0  0  0  0  0  0  0  0  0  0  0
    1.8797   15.3610    0.4626 H   0  0  0  0  0  0  0  0  0  0  0  0
    5.2584   14.0090   -0.4177 H   0  0  0  0  0  0  0  0  0  0  0  0
    3.6165   13.9190   -1.0688 H   0  0  0  0  0  0  0  0  0  0  0  0
    3.9137   13.5494    0.6350 H   0  0  0  0  0  0  0  0  0  0  0  0
  1  2  4  0  0  0  0
  2  3  4  0  0  0  0
  3  4  4  0  0  0  0
  4  5  4  0  0  0  0
  5  6  4  0  0  0  0
  6  1  4  0  0  0  0
  7  8  2  0  0  0  0
  7  9  1  0  0  0  0
  7  4  1  0  0  0  0
  5 10  1  0  0  0  0
  9 11  1  0  0  0  0
  1 12  1  0  0  0  0
  2 13  1  0  0  0  0
  3 14  1  0  0  0  0
  6 15  1  0  0  0  0
 10 16  1  0  0  0  0
 10 17  1  0  0  0  0
 10 18  1  0  0  0  0
M  END
>  <Alias name>
2-Methylbenzoic acid

>  <Cp(sol,298)>   J/mol/K
174.9

$$$$
Glutamic acid
  ChemBrain IXL

 19 18  0  0  0  0  0  0  0  0  1 V2000
    8.0323   15.2996   -0.8287 O   0  0  0  0  0  0  0  0  0  0  0  0
    6.8890   15.4353   -1.2324 C   0  0  0  0  0  0  0  0  0  0  0  0
    6.3330   14.4791   -2.2005 O   0  5  0  0  0  0  0  0  0  0  0  0
    6.0619   16.5626   -0.7472 C   0  0  0  0  0  0  0  0  0  0  0  0
    6.7062   17.1748    0.4237 N   0  3  0  0  0  0  0  0  0  0  0  0
    4.6660   16.0429   -0.3523 C   0  0  0  0  0  0  0  0  0  0  0  0
    3.4686   14.4682    1.1216 C   0  0  0  0  0  0  0  0  0  0  0  0
    3.3143   13.8561    2.1656 O   0  0  0  0  0  0  0  0  0  0  0  0
    2.3243   14.6966    0.2275 O   0  0  0  0  0  0  0  0  0  0  0  0
    4.8078   14.9809    0.7553 C   0  0  0  0  0  0  0  0  0  0  0  0
    7.6175   17.5210    0.1635 H   0  0  0  0  0  0  0  0  0  0  0  0
    6.8043   16.4843    1.1529 H   0  0  0  0  0  0  0  0  0  0  0  0
    6.1390   17.9392    0.7584 H   0  0  0  0  0  0  0  0  0  0  0  0
    1.4701   14.3265    0.5432 H   0  0  0  0  0  0  0  0  0  0  0  0
    5.9630   17.3019   -1.5325 H   0  0  0  0  0  0  0  0  0  0  0  0
    4.1874   15.6006   -1.2173 H   0  0  0  0  0  0  0  0  0  0  0  0
    4.0640   16.8661    0.0119 H   0  0  0  0  0  0  0  0  0  0  0  0
    5.2741   15.4266    1.6253 H   0  0  0  0  0  0  0  0  0  0  0  0
    5.4211   14.1639    0.3957 H   0  0  0  0  0  0  0  0  0  0  0  0
  1  2  2  0  0  0  0
  2  3  1  0  0  0  0
  2  4  1  0  0  0  0
  4  5  1  0  0  0  0
  4  6  1  0  0  0  0
  7  8  2  0  0  0  0
  7  9  1  0  0  0  0
  6 10  1  0  0  0  0
  7 10  1  0  0  0  0
  5 11  1  0  0  0  0
  5 12  1  0  0  0  0
  5 13  1  0  0  0  0
  9 14  1  0  0  0  0
  4 15  1  0  0  0  0
  6 16  1  0  0  0  0
  6 17  1  0  0  0  0
 10 18  1  0  0  0  0
 10 19  1  0  0  0  0
M  END
>  <Alias name>
Glutamic acid

>  <Cp(sol,298)>   J/mol/K
175.06

$$$$
Aminocaproic acid
  ChemBrain IXL

 22 21  0  0  0  0  0  0  0  0  1 V2000
    5.9509   18.2070    0.3542 C   0  0  0  0  0  0  0  0  0  0  0  0
    7.4788   18.1454    0.5454 C   0  0  0  0  0  0  0  0  0  0  0  0
    5.4133   16.7939    0.0560 C   0  0  0  0  0  0  0  0  0  0  0  0
    7.9951   19.5025    0.8322 C   0  0  0  0  0  0  0  0  0  0  0  0
    3.8854   16.8554   -0.1349 C   0  0  0  0  0  0  0  0  0  0  0  0
    7.0710   20.6445    0.8852 O   0  5  0  0  0  0  0  0  0  0  0  0
    9.1877   19.6734    1.0246 O   0  0  0  0  0  0  0  0  0  0  0  0
    3.3477   15.4423   -0.4333 C   0  0  0  0  0  0  0  0  0  0  0  0
    1.8902   15.5010   -0.6153 N   0  3  0  0  0  0  0  0  0  0  0  0
    1.5382   14.5758   -0.8107 H   0  0  0  0  0  0  0  0  0  0  0  0
    1.4601   15.8536    0.2265 H   0  0  0  0  0  0  0  0  0  0  0  0
    1.6720   16.1137   -1.3867 H   0  0  0  0  0  0  0  0  0  0  0  0
    5.4890   18.5858    1.2576 H   0  0  0  0  0  0  0  0  0  0  0  0
    5.7169   18.8644   -0.4739 H   0  0  0  0  0  0  0  0  0  0  0  0
    7.7128   17.4877    1.3734 H   0  0  0  0  0  0  0  0  0  0  0  0
    7.9407   17.7669   -0.3580 H   0  0  0  0  0  0  0  0  0  0  0  0
    5.8750   16.4152   -0.8474 H   0  0  0  0  0  0  0  0  0  0  0  0
    5.6474   16.1364    0.8841 H   0  0  0  0  0  0  0  0  0  0  0  0
    3.4236   17.2340    0.7685 H   0  0  0  0  0  0  0  0  0  0  0  0
    3.6512   17.5130   -0.9630 H   0  0  0  0  0  0  0  0  0  0  0  0
    3.8095   15.0637   -1.3368 H   0  0  0  0  0  0  0  0  0  0  0  0
    3.5820   14.7847    0.3947 H   0  0  0  0  0  0  0  0  0  0  0  0
  1  2  1  0  0  0  0
  1  3  1  0  0  0  0
  2  4  1  0  0  0  0
  3  5  1  0  0  0  0
  4  6  1  0  0  0  0
  4  7  2  0  0  0  0
  5  8  1  0  0  0  0
  8  9  1  0  0  0  0
  9 10  1  0  0  0  0
  9 11  1  0  0  0  0
  9 12  1  0  0  0  0
  1 13  1  0  0  0  0
  1 14  1  0  0  0  0
  2 15  1  0  0  0  0
  2 16  1  0  0  0  0
  3 17  1  0  0  0  0
  3 18  1  0  0  0  0
  5 19  1  0  0  0  0
  5 20  1  0  0  0  0
  8 21  1  0  0  0  0
  8 22  1  0  0  0  0
M  END
>  <Alias name>
epsilon-Aminocaproic acid

>  <Cp(sol,298)>   J/mol/K
175.7

$$$$
4-Nitrophthalic anhydride
  ChemBrain IXL

 17 18  0  0  0  0  0  0  0  0  1 V2000
    3.8127   18.2317    0.0000 C   0  0  0  0  0  0  0  0  0  0  0  0
    4.7712   19.2674    0.0356 C   0  0  0  0  0  0  0  0  0  0  0  0
    6.1469   18.9343    0.0458 C   0  0  0  0  0  0  0  0  0  0  0  0
    6.5110   17.5676    0.0096 C   0  0  0  0  0  0  0  0  0  0  0  0
    5.6439   16.6303   -0.0088 C   0  0  0  0  0  0  0  0  0  0  0  0
    4.2524   16.8894   -0.0200 C   0  0  0  0  0  0  0  0  0  0  0  0
    7.7920   16.9872   -0.0160 C   0  0  0  0  0  0  0  0  0  0  0  0
    8.8604   17.6225   -0.0425 O   0  0  0  0  0  0  0  0  0  0  0  0
    6.3242   15.3973   -0.0125 C   0  0  0  0  0  0  0  0  0  0  0  0
    5.7767   14.2798    0.0068 O   0  0  0  0  0  0  0  0  0  0  0  0
    7.6920   15.6068   -0.0263 O   0  0  0  0  0  0  0  0  0  0  0  0
    1.9773   19.7443    0.0069 O   0  5  0  0  0  0  0  0  0  0  0  0
    2.3566   18.5516   -0.0126 N   0  3  0  0  0  0  0  0  0  0  0  0
    1.5136   17.6269   -0.0425 O   0  0  0  0  0  0  0  0  0  0  0  0
    4.4487   20.3100    0.0529 H   0  0  0  0  0  0  0  0  0  0  0  0
    6.9121   19.7153    0.0787 H   0  0  0  0  0  0  0  0  0  0  0  0
    3.5299   16.0699   -0.0452 H   0  0  0  0  0  0  0  0  0  0  0  0
  1  2  4  0  0  0  0
  2  3  4  0  0  0  0
  3  4  4  0  0  0  0
  4  5  4  0  0  0  0
  5  6  4  0  0  0  0
  6  1  4  0  0  0  0
  7  8  2  0  0  0  0
  7  4  1  0  0  0  0
  9 10  2  0  0  0  0
  9 11  1  0  0  0  0
  9  5  1  0  0  0  0
  7 11  1  0  0  0  0
 12 13  1  0  0  0  0
 13 14  2  0  0  0  0
 13  1  1  0  0  0  0
  2 15  1  0  0  0  0
  3 16  1  0  0  0  0
  6 17  1  0  0  0  0
M  END
>  <Alias name>
4-Nitrophthalic anhydride

>  <Cp(sol,298)>   J/mol/K
175.74

$$$$
2-Methylindole
  ChemBrain IXL

 19 20  0  0  0  0  0  0  0  0  1 V2000
    2.4577   18.0465   -0.4213 C   0  0  0  0  0  0  0  0  0  0  0  0
    2.6056   16.6728   -0.7254 C   0  0  0  0  0  0  0  0  0  0  0  0
    3.8799   16.0833   -0.7181 C   0  0  0  0  0  0  0  0  0  0  0  0
    4.9608   16.8874   -0.4075 C   0  0  0  0  0  0  0  0  0  0  0  0
    4.8172   18.2014   -0.1168 C   0  0  0  0  0  0  0  0  0  0  0  0
    3.5854   18.8251   -0.1113 C   0  0  0  0  0  0  0  0  0  0  0  0
    6.1025   18.6803    0.1412 N   0  0  0  0  0  0  0  0  0  0  0  0
    6.4125   16.5666   -0.3173 C   0  0  0  0  0  0  0  0  0  0  0  0
    7.0600   17.6754    0.0154 C   0  0  0  0  0  0  0  0  0  0  0  0
    8.5833   17.8157    0.2215 C   0  0  0  0  0  0  0  0  0  0  0  0
    1.4772   18.4969   -0.4277 H   0  0  0  0  0  0  0  0  0  0  0  0
    1.7375   16.0761   -0.9634 H   0  0  0  0  0  0  0  0  0  0  0  0
    4.0118   15.0354   -0.9479 H   0  0  0  0  0  0  0  0  0  0  0  0
    3.4926   19.8744    0.1233 H   0  0  0  0  0  0  0  0  0  0  0  0
    6.3270   19.7016    0.4092 H   0  0  0  0  0  0  0  0  0  0  0  0
    6.8606   15.5983   -0.4925 H   0  0  0  0  0  0  0  0  0  0  0  0
    9.0008   16.8537    0.4856 H   0  0  0  0  0  0  0  0  0  0  0  0
    8.7766   18.5214    1.0147 H   0  0  0  0  0  0  0  0  0  0  0  0
    9.0398   18.1665   -0.6924 H   0  0  0  0  0  0  0  0  0  0  0  0
  1  2  4  0  0  0  0
  2  3  4  0  0  0  0
  3  4  4  0  0  0  0
  4  5  4  0  0  0  0
  5  6  4  0  0  0  0
  6  1  4  0  0  0  0
  5  7  1  0  0  0  0
  4  8  1  0  0  0  0
  7  9  1  0  0  0  0
  9  8  2  0  0  0  0
  9 10  1  0  0  0  0
  1 11  1  0  0  0  0
  2 12  1  0  0  0  0
  3 13  1  0  0  0  0
  6 14  1  0  0  0  0
  7 15  1  0  0  0  0
  8 16  1  0  0  0  0
 10 17  1  0  0  0  0
 10 18  1  0  0  0  0
 10 19  1  0  0  0  0
M  END
>  <Alias name>
2-Methylindole

>  <Cp(sol,298)>   J/mol/K
176.09

$$$$
1,1-Diamino-2,2-dinitroethylene
  ChemBrain IXL

 14 13  0  0  0  0  0  0  0  0  1 V2000
    5.0194   13.8034    0.0000 C   0  0  0  0  0  0  0  0  0  0  0  0
    3.8202   14.3896   -0.0219 C   0  0  0  0  0  0  0  0  0  0  0  0
    6.1810   14.5837   -0.0442 N   0  0  0  0  0  0  0  0  0  0  0  0
    5.1155   12.4083    0.0672 N   0  0  0  0  0  0  0  0  0  0  0  0
    1.4867   14.1148    0.0042 O   0  5  0  0  0  0  0  0  0  0  0  0
    2.6006   13.5703    0.0245 N   0  3  0  0  0  0  0  0  0  0  0  0
    2.6857   12.3347    0.0841 O   0  0  0  0  0  0  0  0  0  0  0  0
    4.7482   16.5456   -0.1317 O   0  5  0  0  0  0  0  0  0  0  0  0
    3.7194   15.8545   -0.0925 N   0  3  0  0  0  0  0  0  0  0  0  0
    2.6055   16.3990   -0.1129 O   0  0  0  0  0  0  0  0  0  0  0  0
    6.1117   15.5892   -0.0927 H   0  0  0  0  0  0  0  0  0  0  0  0
    7.0873   14.1406   -0.0276 H   0  0  0  0  0  0  0  0  0  0  0  0
    4.2783   11.8459    0.0991 H   0  0  0  0  0  0  0  0  0  0  0  0
    6.0218   11.9652    0.0837 H   0  0  0  0  0  0  0  0  0  0  0  0
  1  2  2  0  0  0  0
  1  3  1  0  0  0  0
  1  4  1  0  0  0  0
  5  6  1  0  0  0  0
  6  7  2  0  0  0  0
  8  9  1  0  0  0  0
  9 10  2  0  0  0  0
  6  2  1  0  0  0  0
  9  2  1  0  0  0  0
  3 11  1  0  0  0  0
  3 12  1  0  0  0  0
  4 13  1  0  0  0  0
  4 14  1  0  0  0  0
M  END
>  <Alias name>
1,1-Diamino-2,2-dinitroethylene

>  <Cp(sol,298)>   J/mol/K
176.59

$$$$
Chromone
  ChemBrain IXL

 17 18  0  0  0  0  0  0  0  0  1 V2000
    5.2763   17.7907    0.0000 C   0  0  0  0  0  0  0  0  0  0  0  0
    5.0014   16.4215    0.0000 C   0  0  0  0  0  0  0  0  0  0  0  0
    4.1705   18.7884    0.0000 O   0  0  0  0  0  0  0  0  0  0  0  0
    6.6039   18.2253    0.0000 C   0  0  0  0  0  0  0  0  0  0  0  0
    3.6014   15.9589    0.0000 C   0  0  0  0  0  0  0  0  0  0  0  0
    6.0484   15.4908    0.0000 C   0  0  0  0  0  0  0  0  0  0  0  0
    2.7632   18.2710    0.0000 C   0  0  0  0  0  0  0  0  0  0  0  0
    7.6497   17.2981    0.0000 C   0  0  0  0  0  0  0  0  0  0  0  0
    2.4980   16.9490    0.0000 C   0  0  0  0  0  0  0  0  0  0  0  0
    3.3545   14.7618    0.0000 O   0  0  0  0  0  0  0  0  0  0  0  0
    7.3726   15.9309    0.0000 C   0  0  0  0  0  0  0  0  0  0  0  0
    6.8230   19.2831    0.0000 H   0  0  0  0  0  0  0  0  0  0  0  0
    5.8328   14.4265    0.0000 H   0  0  0  0  0  0  0  0  0  0  0  0
    1.9415   18.9704    0.0000 H   0  0  0  0  0  0  0  0  0  0  0  0
    8.6774   17.6407    0.0000 H   0  0  0  0  0  0  0  0  0  0  0  0
    1.4705   16.6028    0.0000 H   0  0  0  0  0  0  0  0  0  0  0  0
    8.1859   15.2111    0.0000 H   0  0  0  0  0  0  0  0  0  0  0  0
  1  2  4  0  0  0  0
  1  3  1  0  0  0  0
  1  4  4  0  0  0  0
  2  5  1  0  0  0  0
  2  6  4  0  0  0  0
  3  7  1  0  0  0  0
  4  8  4  0  0  0  0
  5  9  1  0  0  0  0
  5 10  2  0  0  0  0
  6 11  4  0  0  0  0
  7  9  2  0  0  0  0
  8 11  4  0  0  0  0
  4 12  1  0  0  0  0
  6 13  1  0  0  0  0
  7 14  1  0  0  0  0
  8 15  1  0  0  0  0
  9 16  1  0  0  0  0
 11 17  1  0  0  0  0
M  END
>  <Alias name>
1-Benzopyran-4-one

>  <Cp(sol,298)>   J/mol/K
176.8

$$$$
N-Phenylglycine
  ChemBrain IXL

 20 20  0  0  0  0  0  0  0  0  1 V2000
    5.1628   19.0329    0.0771 C   0  0  0  0  0  0  0  0  0  0  0  0
    6.4874   19.4336   -0.1347 N   0  0  0  0  0  0  0  0  0  0  0  0
    4.1721   19.9893    0.3005 C   0  0  0  0  0  0  0  0  0  0  0  0
    4.8336   17.6774    0.0646 C   0  0  0  0  0  0  0  0  0  0  0  0
    6.8342   20.8620   -0.1221 C   0  0  0  0  0  0  0  0  0  0  0  0
    2.8522   19.5901    0.5115 C   0  0  0  0  0  0  0  0  0  0  0  0
    3.5137   17.2782    0.2755 C   0  0  0  0  0  0  0  0  0  0  0  0
    8.2847   21.0197   -0.3701 C   0  0  0  0  0  0  0  0  0  0  0  0
    2.5230   18.2345    0.4990 C   0  0  0  0  0  0  0  0  0  0  0  0
    9.1289   19.8336   -0.5733 O   0  0  0  0  0  0  0  0  0  0  0  0
    8.7798   22.1342   -0.4060 O   0  0  0  0  0  0  0  0  0  0  0  0
    7.2041   18.7418   -0.2959 H   0  0  0  0  0  0  0  0  0  0  0  0
   10.0803   20.0230   -0.7321 H   0  0  0  0  0  0  0  0  0  0  0  0
    4.4276   21.0416    0.3102 H   0  0  0  0  0  0  0  0  0  0  0  0
    5.6027   16.9349   -0.1089 H   0  0  0  0  0  0  0  0  0  0  0  0
    6.2776   21.3754   -0.8964 H   0  0  0  0  0  0  0  0  0  0  0  0
    6.5848   21.2856    0.8429 H   0  0  0  0  0  0  0  0  0  0  0  0
    2.0830   20.3325    0.6849 H   0  0  0  0  0  0  0  0  0  0  0  0
    3.2581   16.2258    0.2658 H   0  0  0  0  0  0  0  0  0  0  0  0
    1.4983   17.9246    0.6627 H   0  0  0  0  0  0  0  0  0  0  0  0
  1  2  1  0  0  0  0
  1  3  4  0  0  0  0
  1  4  4  0  0  0  0
  2  5  1  0  0  0  0
  3  6  4  0  0  0  0
  4  7  4  0  0  0  0
  5  8  1  0  0  0  0
  6  9  4  0  0  0  0
  7  9  4  0  0  0  0
  8 10  1  0  0  0  0
  8 11  2  0  0  0  0
  2 12  1  0  0  0  0
 10 13  1  0  0  0  0
  3 14  1  0  0  0  0
  4 15  1  0  0  0  0
  5 16  1  0  0  0  0
  5 17  1  0  0  0  0
  6 18  1  0  0  0  0
  7 19  1  0  0  0  0
  9 20  1  0  0  0  0
M  END
>  <Alias name>
N-Phenylglycine

>  <Cp(sol,298)>   J/mol/K
177.4

$$$$
Isoquinoline
  ChemBrain IXL

 17 18  0  0  0  0  0  0  0  0  1 V2000
    4.8823   16.9254    0.0000 C   0  0  0  0  0  0  0  0  0  0  0  0
    4.8652   15.5393    0.0062 C   0  0  0  0  0  0  0  0  0  0  0  0
    3.6840   17.6440   -0.0511 C   0  0  0  0  0  0  0  0  0  0  0  0
    6.1022   17.5886    0.0450 C   0  0  0  0  0  0  0  0  0  0  0  0
    3.6461   14.8574   -0.0387 C   0  0  0  0  0  0  0  0  0  0  0  0
    6.0707   14.8363    0.0575 C   0  0  0  0  0  0  0  0  0  0  0  0
    2.4655   16.9653   -0.0959 C   0  0  0  0  0  0  0  0  0  0  0  0
    7.2855   16.8517    0.0956 C   0  0  0  0  0  0  0  0  0  0  0  0
    2.4466   15.5709   -0.0897 C   0  0  0  0  0  0  0  0  0  0  0  0
    7.2482   15.5003    0.1009 N   0  0  0  0  0  0  0  0  0  0  0  0
    3.6997   18.7278   -0.0558 H   0  0  0  0  0  0  0  0  0  0  0  0
    6.1326   18.6724    0.0408 H   0  0  0  0  0  0  0  0  0  0  0  0
    3.6306   13.7754   -0.0339 H   0  0  0  0  0  0  0  0  0  0  0  0
    6.0618   13.7546    0.0625 H   0  0  0  0  0  0  0  0  0  0  0  0
    1.5344   17.5210   -0.1356 H   0  0  0  0  0  0  0  0  0  0  0  0
    8.2370   17.3659    0.1307 H   0  0  0  0  0  0  0  0  0  0  0  0
    1.5010   15.0418   -0.1246 H   0  0  0  0  0  0  0  0  0  0  0  0
  1  2  4  0  0  0  0
  1  3  4  0  0  0  0
  1  4  4  0  0  0  0
  2  5  4  0  0  0  0
  2  6  4  0  0  0  0
  3  7  4  0  0  0  0
  4  8  4  0  0  0  0
  5  9  4  0  0  0  0
  6 10  4  0  0  0  0
  7  9  4  0  0  0  0
  8 10  4  0  0  0  0
  3 11  1  0  0  0  0
  4 12  1  0  0  0  0
  5 13  1  0  0  0  0
  6 14  1  0  0  0  0
  7 15  1  0  0  0  0
  8 16  1  0  0  0  0
  9 17  1  0  0  0  0
M  END
>  <Alias name>
Isoquinoline

>  <Cp(sol,298)>   J/mol/K
177.68

$$$$
2-(Acetylamino)-N-methylethanamide
  ChemBrain IXL

 19 18  0  0  0  0  0  0  0  0  1 V2000
    3.4657   19.1366    0.9794 N   0  0  0  0  0  0  0  0  0  0  0  0
    2.3991   18.2994    1.5471 C   0  0  0  0  0  0  0  0  0  0  0  0
    4.6017   18.5393    0.4204 C   0  0  0  0  0  0  0  0  0  0  0  0
    4.7065   17.3239    0.4044 O   0  0  0  0  0  0  0  0  0  0  0  0
    5.6756   19.3822   -0.1512 C   0  0  0  0  0  0  0  0  0  0  0  0
    6.7492   18.5227   -0.6704 N   0  0  0  0  0  0  0  0  0  0  0  0
    7.8805   19.0965   -1.2629 C   0  0  0  0  0  0  0  0  0  0  0  0
    7.9754   20.3098   -1.3481 O   0  0  0  0  0  0  0  0  0  0  0  0
    8.9613   18.2312   -1.7858 C   0  0  0  0  0  0  0  0  0  0  0  0
    3.3790   20.1418    0.9927 H   0  0  0  0  0  0  0  0  0  0  0  0
    6.6708   17.5193   -0.5998 H   0  0  0  0  0  0  0  0  0  0  0  0
    2.6661   17.2549    1.4433 H   0  0  0  0  0  0  0  0  0  0  0  0
    2.2731   18.5372    2.5961 H   0  0  0  0  0  0  0  0  0  0  0  0
    1.4721   18.4891    1.0201 H   0  0  0  0  0  0  0  0  0  0  0  0
    6.0735   20.0314    0.6189 H   0  0  0  0  0  0  0  0  0  0  0  0
    5.2726   19.9830   -0.9571 H   0  0  0  0  0  0  0  0  0  0  0  0
    9.7472   18.8480   -2.2040 H   0  0  0  0  0  0  0  0  0  0  0  0
    8.5634   17.5821   -2.5560 H   0  0  0  0  0  0  0  0  0  0  0  0
    9.3644   17.6302   -0.9800 H   0  0  0  0  0  0  0  0  0  0  0  0
  1  2  1  0  0  0  0
  1  3  1  0  0  0  0
  3  4  2  0  0  0  0
  3  5  1  0  0  0  0
  5  6  1  0  0  0  0
  6  7  1  0  0  0  0
  7  8  2  0  0  0  0
  7  9  1  0  0  0  0
  1 10  1  0  0  0  0
  6 11  1  0  0  0  0
  2 12  1  0  0  0  0
  2 13  1  0  0  0  0
  2 14  1  0  0  0  0
  5 15  1  0  0  0  0
  5 16  1  0  0  0  0
  9 17  1  0  0  0  0
  9 18  1  0  0  0  0
  9 19  1  0  0  0  0
M  END
>  <Alias name>
2-(Acetylamino)-N-methylethanamide

>  <Cp(sol,298)>   J/mol/K
177.75

$$$$
3,5-Dimethylisoxazole-4-carboxylic acid
  ChemBrain IXL

 17 17  0  0  0  0  0  0  0  0  1 V2000
    2.6085   13.7541    0.0000 C   0  0  0  0  0  0  0  0  0  0  0  0
    1.6323   14.5116   -0.0055 N   0  0  0  0  0  0  0  0  0  0  0  0
    3.7527   14.5032   -0.0013 C   0  0  0  0  0  0  0  0  0  0  0  0
    3.4378   15.6816   -0.0007 C   0  0  0  0  0  0  0  0  0  0  0  0
    2.0142   15.8003   -0.0093 O   0  0  0  0  0  0  0  0  0  0  0  0
    2.6012   12.2136    0.0116 C   0  0  0  0  0  0  0  0  0  0  0  0
    4.4703   16.7760    0.0096 C   0  0  0  0  0  0  0  0  0  0  0  0
    5.2178   13.9831   -0.0025 C   0  0  0  0  0  0  0  0  0  0  0  0
    5.4454   12.7769   -0.0009 O   0  0  0  0  0  0  0  0  0  0  0  0
    6.3892   14.9332   -0.0087 O   0  0  0  0  0  0  0  0  0  0  0  0
    7.2926   14.5036   -0.0153 H   0  0  0  0  0  0  0  0  0  0  0  0
    3.6239   11.8429    0.0154 H   0  0  0  0  0  0  0  0  0  0  0  0
    2.0941   11.8549    0.9044 H   0  0  0  0  0  0  0  0  0  0  0  0
    2.0943   11.8376   -0.8720 H   0  0  0  0  0  0  0  0  0  0  0  0
    3.9927   17.7260    0.0141 H   0  0  0  0  0  0  0  0  0  0  0  0
    5.1055   16.6896   -0.8764 H   0  0  0  0  0  0  0  0  0  0  0  0
    5.0938   16.6765    0.9064 H   0  0  0  0  0  0  0  0  0  0  0  0
  1  2  2  0  0  0  0
  1  3  1  0  0  0  0
  3  4  2  0  0  0  0
  4  5  1  0  0  0  0
  5  2  1  0  0  0  0
  1  6  1  0  0  0  0
  4  7  1  0  0  0  0
  8  9  2  0  0  0  0
  8 10  1  0  0  0  0
  8  3  1  0  0  0  0
 10 11  1  0  0  0  0
  6 12  1  0  0  0  0
  6 13  1  0  0  0  0
  6 14  1  0  0  0  0
  7 15  1  0  0  0  0
  7 16  1  0  0  0  0
  7 17  1  0  0  0  0
M  END
>  <Alias name>
3,5-Dimethylisoxazole-4-carboxylic acid

>  <Cp(sol,298)>   J/mol/K
177.8

$$$$
4-Aminobenzoic acid
  ChemBrain IXL

 17 17  0  0  0  0  0  0  0  0  1 V2000
    4.1195   19.4207   -0.1471 C   0  0  0  0  0  0  0  0  0  0  0  0
    3.5445   18.1568   -0.0117 C   0  0  0  0  0  0  0  0  0  0  0  0
    4.3579   17.0295    0.1069 C   0  0  0  0  0  0  0  0  0  0  0  0
    5.7462   17.1661    0.0901 C   0  0  0  0  0  0  0  0  0  0  0  0
    6.3212   18.4300   -0.0453 C   0  0  0  0  0  0  0  0  0  0  0  0
    5.5078   19.5573   -0.1639 C   0  0  0  0  0  0  0  0  0  0  0  0
    7.7743   18.5729   -0.0629 C   0  0  0  0  0  0  0  0  0  0  0  0
    8.2773   19.6781   -0.1810 O   0  0  0  0  0  0  0  0  0  0  0  0
    8.6313   17.3849    0.0615 O   0  0  0  0  0  0  0  0  0  0  0  0
    2.0817   18.0129    0.0060 N   0  0  0  0  0  0  0  0  0  0  0  0
    3.4899   20.2934   -0.2389 H   0  0  0  0  0  0  0  0  0  0  0  0
    3.9127   16.0511    0.2118 H   0  0  0  0  0  0  0  0  0  0  0  0
    6.3758   16.2934    0.1819 H   0  0  0  0  0  0  0  0  0  0  0  0
    5.9529   20.5357   -0.2688 H   0  0  0  0  0  0  0  0  0  0  0  0
    9.5649   17.5595    0.0412 H   0  0  0  0  0  0  0  0  0  0  0  0
    1.4521   18.8856   -0.0858 H   0  0  0  0  0  0  0  0  0  0  0  0
    1.6366   17.0345    0.1109 H   0  0  0  0  0  0  0  0  0  0  0  0
  1  2  4  0  0  0  0
  2  3  4  0  0  0  0
  3  4  4  0  0  0  0
  4  5  4  0  0  0  0
  5  6  4  0  0  0  0
  6  1  4  0  0  0  0
  5  7  1  0  0  0  0
  7  8  2  0  0  0  0
  7  9  1  0  0  0  0
  1 11  1  0  0  0  0
  2 10  1  0  0  0  0
  3 12  1  0  0  0  0
  4 13  1  0  0  0  0
  6 14  1  0  0  0  0
  9 15  1  0  0  0  0
 10 16  1  0  0  0  0
 10 17  1  0  0  0  0
M  END
>  <Alias name>
p-Anthranilic acid

>  <Cp(sol,298)>   J/mol/K
177.8

$$$$
Pivalic acid
  ChemBrain IXL

 17 16  0  0  0  0  0  0  0  0  1 V2000
    2.5694   13.5577   -1.2574 C   0  0  0  0  0  0  0  0  0  0  0  0
    3.3302   13.5817    0.0827 C   0  0  0  0  0  0  0  0  0  0  0  0
    4.8402   13.4197   -0.1805 C   0  0  0  0  0  0  0  0  0  0  0  0
    5.8150   13.9181    0.8004 O   0  0  0  0  0  0  0  0  0  0  0  0
    5.2265   12.8774   -1.2029 O   0  0  0  0  0  0  0  0  0  0  0  0
    3.0740   14.9242    0.7949 C   0  0  0  0  0  0  0  0  0  0  0  0
    2.8373   12.4252    0.9740 C   0  0  0  0  0  0  0  0  0  0  0  0
    1.5114   13.6711   -1.0728 H   0  0  0  0  0  0  0  0  0  0  0  0
    2.7489   12.6170   -1.7565 H   0  0  0  0  0  0  0  0  0  0  0  0
    2.9148   14.3683   -1.8820 H   0  0  0  0  0  0  0  0  0  0  0  0
    6.7256   13.7811    0.5668 H   0  0  0  0  0  0  0  0  0  0  0  0
    2.0160   15.0377    0.9795 H   0  0  0  0  0  0  0  0  0  0  0  0
    3.6071   14.9411    1.7340 H   0  0  0  0  0  0  0  0  0  0  0  0
    3.4194   15.7348    0.1702 H   0  0  0  0  0  0  0  0  0  0  0  0
    1.7792   12.5386    1.1586 H   0  0  0  0  0  0  0  0  0  0  0  0
    3.3704   12.4420    1.9131 H   0  0  0  0  0  0  0  0  0  0  0  0
    3.0168   11.4844    0.4750 H   0  0  0  0  0  0  0  0  0  0  0  0
  1  2  1  0  0  0  0
  2  3  1  0  0  0  0
  3  4  1  0  0  0  0
  3  5  2  0  0  0  0
  2  6  1  0  0  0  0
  2  7  1  0  0  0  0
  1  8  1  0  0  0  0
  1  9  1  0  0  0  0
  1 10  1  0  0  0  0
  4 11  1  0  0  0  0
  6 12  1  0  0  0  0
  6 13  1  0  0  0  0
  6 14  1  0  0  0  0
  7 15  1  0  0  0  0
  7 16  1  0  0  0  0
  7 17  1  0  0  0  0
M  END
>  <Alias name>
Trimethylacetic acid

>  <Cp(sol,298)>   J/mol/K
177.8

$$$$
2,4-Dihydroxycinnamic acid
  ChemBrain IXL

 21 21  0  0  0  0  0  0  0  0  1 V2000
    6.2544   21.5429    0.0000 C   0  0  0  0  0  0  0  0  0  0  0  0
    5.6624   20.2798   -0.0180 C   0  0  0  0  0  0  0  0  0  0  0  0
    5.4564   22.6870    0.0155 C   0  0  0  0  0  0  0  0  0  0  0  0
    7.7290   21.6690    0.0026 C   0  0  0  0  0  0  0  0  0  0  0  0
    4.2725   20.1609   -0.0204 C   0  0  0  0  0  0  0  0  0  0  0  0
    4.0665   22.5681    0.0131 C   0  0  0  0  0  0  0  0  0  0  0  0
    8.4926   20.5743   -0.0236 C   0  0  0  0  0  0  0  0  0  0  0  0
    3.4745   21.3051   -0.0049 C   0  0  0  0  0  0  0  0  0  0  0  0
    9.9672   20.7005   -0.0209 C   0  0  0  0  0  0  0  0  0  0  0  0
    2.0099   21.1798   -0.0074 O   0  0  0  0  0  0  0  0  0  0  0  0
   10.5910   22.0311    0.0128 O   0  0  0  0  0  0  0  0  0  0  0  0
   10.6651   19.7001   -0.0466 O   0  0  0  0  0  0  0  0  0  0  0  0
    6.0802   24.0180    0.0345 O   0  0  0  0  0  0  0  0  0  0  0  0
    1.5200   22.0319    0.0043 H   0  0  0  0  0  0  0  0  0  0  0  0
   11.5740   22.0293    0.0124 H   0  0  0  0  0  0  0  0  0  0  0  0
    7.0632   24.0161    0.0345 H   0  0  0  0  0  0  0  0  0  0  0  0
    6.2819   19.3916   -0.0301 H   0  0  0  0  0  0  0  0  0  0  0  0
    8.1886   22.6494    0.0257 H   0  0  0  0  0  0  0  0  0  0  0  0
    3.8129   19.1804   -0.0344 H   0  0  0  0  0  0  0  0  0  0  0  0
    3.4470   23.4563    0.0252 H   0  0  0  0  0  0  0  0  0  0  0  0
    8.0331   19.5939   -0.0467 H   0  0  0  0  0  0  0  0  0  0  0  0
  1  2  4  0  0  0  0
  1  3  4  0  0  0  0
  1  4  1  0  0  0  0
  2  5  4  0  0  0  0
  3  6  4  0  0  0  0
  4  7  2  0  0  0  0
  5  8  4  0  0  0  0
  6  8  4  0  0  0  0
  7  9  1  0  0  0  0
  8 10  1  0  0  0  0
  9 11  1  0  0  0  0
  9 12  2  0  0  0  0
 10 14  1  0  0  0  0
 11 15  1  0  0  0  0
  3 13  1  0  0  0  0
 13 16  1  0  0  0  0
  2 17  1  0  0  0  0
  4 18  1  0  0  0  0
  5 19  1  0  0  0  0
  6 20  1  0  0  0  0
  7 21  1  0  0  0  0
M  END
>  <Alias name>
2,4-Dihydroxycinnamic acid

>  <Cp(sol,298)>   J/mol/K
178.36

$$$$
Indole-2-carboxylic acid
  ChemBrain IXL

 19 20  0  0  0  0  0  0  0  0  1 V2000
    5.1633   17.9241   -0.0738 C   0  0  0  0  0  0  0  0  0  0  0  0
    4.9566   19.1601    0.1282 C   0  0  0  0  0  0  0  0  0  0  0  0
    6.5256   17.7601   -0.1661 C   0  0  0  0  0  0  0  0  0  0  0  0
    4.1234   16.9842   -0.1686 C   0  0  0  0  0  0  0  0  0  0  0  0
    6.1317   19.7598    0.1636 N   0  0  0  0  0  0  0  0  0  0  0  0
    3.6839   19.6971    0.2740 C   0  0  0  0  0  0  0  0  0  0  0  0
    7.0661   18.8616   -0.0217 C   0  0  0  0  0  0  0  0  0  0  0  0
    2.8034   17.4484   -0.0317 C   0  0  0  0  0  0  0  0  0  0  0  0
    2.5814   18.8267    0.1930 C   0  0  0  0  0  0  0  0  0  0  0  0
    8.5829   19.1146   -0.0569 C   0  0  0  0  0  0  0  0  0  0  0  0
    9.5556   17.9818   -0.2804 O   0  0  0  0  0  0  0  0  0  0  0  0
    9.0187   20.2582    0.0992 O   0  0  0  0  0  0  0  0  0  0  0  0
    6.2922   20.7718    0.3127 H   0  0  0  0  0  0  0  0  0  0  0  0
    9.1419   17.0856   -0.3992 H   0  0  0  0  0  0  0  0  0  0  0  0
    7.0672   16.8147   -0.3394 H   0  0  0  0  0  0  0  0  0  0  0  0
    4.3353   15.9214   -0.3439 H   0  0  0  0  0  0  0  0  0  0  0  0
    3.5531   20.7699    0.4469 H   0  0  0  0  0  0  0  0  0  0  0  0
    1.9624   16.7522   -0.0985 H   0  0  0  0  0  0  0  0  0  0  0  0
    1.5666   19.2145    0.3030 H   0  0  0  0  0  0  0  0  0  0  0  0
  1  2  4  0  0  0  0
  1  3  1  0  0  0  0
  1  4  4  0  0  0  0
  2  5  1  0  0  0  0
  2  6  4  0  0  0  0
  3  7  2  0  0  0  0
  4  8  4  0  0  0  0
  5  7  1  0  0  0  0
  6  9  4  0  0  0  0
  7 10  1  0  0  0  0
  8  9  4  0  0  0  0
 10 11  1  0  0  0  0
 10 12  2  0  0  0  0
  5 13  1  0  0  0  0
 11 14  1  0  0  0  0
  3 15  1  0  0  0  0
  4 16  1  0  0  0  0
  6 17  1  0  0  0  0
  8 18  1  0  0  0  0
  9 19  1  0  0  0  0
M  END
>  <Alias name>
Indole-2-carboxylic acid

>  <Cp(sol,298)>   J/mol/K
178.4

$$$$
Benzo-1,2,3-triazole
  ChemBrain IXL

 14 15  0  0  0  0  0  0  0  0  1 V2000
    2.5367   12.6296    0.5937 C   0  0  0  0  0  0  0  0  0  0  0  0
    2.4421   14.0119    0.7547 C   0  0  0  0  0  0  0  0  0  0  0  0
    3.5087   14.8211    0.3349 C   0  0  0  0  0  0  0  0  0  0  0  0
    4.6483   14.2141   -0.2447 C   0  0  0  0  0  0  0  0  0  0  0  0
    4.7435   12.9290   -0.3862 C   0  0  0  0  0  0  0  0  0  0  0  0
    3.6975   12.0776    0.0200 C   0  0  0  0  0  0  0  0  0  0  0  0
    5.9625   12.6772   -0.9610 N   0  0  0  0  0  0  0  0  0  0  0  0
    6.5565   13.7479   -1.1560 N   0  0  0  0  0  0  0  0  0  0  0  0
    5.7914   14.7588   -0.7347 N   0  0  0  0  0  0  0  0  0  0  0  0
    6.0037   15.7393   -0.7838 H   0  0  0  0  0  0  0  0  0  0  0  0
    1.7119   11.9858    0.9126 H   0  0  0  0  0  0  0  0  0  0  0  0
    1.5433   14.4560    1.2041 H   0  0  0  0  0  0  0  0  0  0  0  0
    3.4473   15.8999    0.4593 H   0  0  0  0  0  0  0  0  0  0  0  0
    3.7773   11.0102   -0.1041 H   0  0  0  0  0  0  0  0  0  0  0  0
  1  2  4  0  0  0  0
  2  3  4  0  0  0  0
  3  4  4  0  0  0  0
  4  5  4  0  0  0  0
  5  6  4  0  0  0  0
  6  1  4  0  0  0  0
  5  7  1  0  0  0  0
  7  8  2  0  0  0  0
  8  9  1  0  0  0  0
  9  4  1  0  0  0  0
  9 10  1  0  0  0  0
  1 11  1  0  0  0  0
  2 12  1  0  0  0  0
  3 13  1  0  0  0  0
  6 14  1  0  0  0  0
M  END
>  <Alias name>
1H-Benzotriazole

>  <Cp(sol,298)>   J/mol/K
178.7

$$$$
Thionaphthene-2-carboxylic acid
  ChemBrain IXL

 18 19  0  0  0  0  0  0  0  0  1 V2000
    5.2139   18.1742   -0.0745 C   0  0  0  0  0  0  0  0  0  0  0  0
    4.9544   19.4036    0.2624 C   0  0  0  0  0  0  0  0  0  0  0  0
    6.5875   17.9537   -0.2600 C   0  0  0  0  0  0  0  0  0  0  0  0
    4.2124   17.2318   -0.2195 C   0  0  0  0  0  0  0  0  0  0  0  0
    6.3493   20.3102    0.3610 S   0  0  0  0  0  0  0  0  0  0  0  0
    3.6696   19.8420    0.4951 C   0  0  0  0  0  0  0  0  0  0  0  0
    7.2820   18.9808   -0.0646 C   0  0  0  0  0  0  0  0  0  0  0  0
    2.8968   17.6188    0.0030 C   0  0  0  0  0  0  0  0  0  0  0  0
    2.6233   18.9370    0.3639 C   0  0  0  0  0  0  0  0  0  0  0  0
    8.7651   19.0022   -0.1990 C   0  0  0  0  0  0  0  0  0  0  0  0
    9.4941   17.7737   -0.5713 O   0  0  0  0  0  0  0  0  0  0  0  0
    9.3812   20.0371   -0.0012 O   0  0  0  0  0  0  0  0  0  0  0  0
    8.9306   16.9799   -0.7126 H   0  0  0  0  0  0  0  0  0  0  0  0
    7.0182   16.9992   -0.5431 H   0  0  0  0  0  0  0  0  0  0  0  0
    4.4498   16.2122   -0.5010 H   0  0  0  0  0  0  0  0  0  0  0  0
    3.4824   20.8694    0.7738 H   0  0  0  0  0  0  0  0  0  0  0  0
    2.0915   16.9026   -0.1030 H   0  0  0  0  0  0  0  0  0  0  0  0
    1.6039   19.2541    0.5407 H   0  0  0  0  0  0  0  0  0  0  0  0
  1  2  4  0  0  0  0
  1  3  1  0  0  0  0
  1  4  4  0  0  0  0
  2  5  1  0  0  0  0
  2  6  4  0  0  0  0
  3  7  2  0  0  0  0
  4  8  4  0  0  0  0
  5  7  1  0  0  0  0
  6  9  4  0  0  0  0
  7 10  1  0  0  0  0
  8  9  4  0  0  0  0
 10 11  1  0  0  0  0
 10 12  2  0  0  0  0
 11 13  1  0  0  0  0
  3 14  1  0  0  0  0
  4 15  1  0  0  0  0
  6 16  1  0  0  0  0
  8 17  1  0  0  0  0
  9 18  1  0  0  0  0
M  END
>  <Alias name>
Thionaphthene-2-carboxylic acid

>  <Cp(sol,298)>   J/mol/K
179

$$$$
Acetanilide
  ChemBrain IXL

 19 19  0  0  0  0  0  0  0  0  1 V2000
    2.4387   17.9769    1.2542 C   0  0  0  0  0  0  0  0  0  0  0  0
    2.5862   16.5934    1.3557 C   0  0  0  0  0  0  0  0  0  0  0  0
    3.7714   15.9860    0.9407 C   0  0  0  0  0  0  0  0  0  0  0  0
    4.8092   16.7620    0.4242 C   0  0  0  0  0  0  0  0  0  0  0  0
    4.6617   18.1455    0.3226 C   0  0  0  0  0  0  0  0  0  0  0  0
    3.4765   18.7529    0.7376 C   0  0  0  0  0  0  0  0  0  0  0  0
    5.9987   16.1524    0.0076 N   0  0  0  0  0  0  0  0  0  0  0  0
    8.2976   16.2868   -0.9511 C   0  0  0  0  0  0  0  0  0  0  0  0
    7.0421   16.9317   -0.5060 C   0  0  0  0  0  0  0  0  0  0  0  0
    6.9164   18.1426   -0.5868 O   0  0  0  0  0  0  0  0  0  0  0  0
    6.1039   15.1513    0.0776 H   0  0  0  0  0  0  0  0  0  0  0  0
    1.5186   18.4485    1.5764 H   0  0  0  0  0  0  0  0  0  0  0  0
    1.7805   15.9910    1.7568 H   0  0  0  0  0  0  0  0  0  0  0  0
    3.8859   14.9119    1.0196 H   0  0  0  0  0  0  0  0  0  0  0  0
    5.4674   18.7479   -0.0784 H   0  0  0  0  0  0  0  0  0  0  0  0
    3.3620   19.8270    0.6588 H   0  0  0  0  0  0  0  0  0  0  0  0
    8.9841   17.0431   -1.3110 H   0  0  0  0  0  0  0  0  0  0  0  0
    8.0810   15.5870   -1.7487 H   0  0  0  0  0  0  0  0  0  0  0  0
    8.7466   15.7583   -0.1192 H   0  0  0  0  0  0  0  0  0  0  0  0
  1  2  4  0  0  0  0
  2  3  4  0  0  0  0
  3  4  4  0  0  0  0
  4  5  4  0  0  0  0
  5  6  4  0  0  0  0
  6  1  4  0  0  0  0
  4  7  1  0  0  0  0
  8  9  1  0  0  0  0
  9 10  2  0  0  0  0
  9  7  1  0  0  0  0
  7 11  1  0  0  0  0
  1 12  1  0  0  0  0
  2 13  1  0  0  0  0
  3 14  1  0  0  0  0
  5 15  1  0  0  0  0
  6 16  1  0  0  0  0
  8 17  1  0  0  0  0
  8 18  1  0  0  0  0
  8 19  1  0  0  0  0
M  END
>  <Alias name>
Acetanilide

>  <Cp(sol,298)>   J/mol/K
179.3

$$$$
2-Nitrobenzenesulfonamide
  ChemBrain IXL

 19 19  0  0  0  0  0  0  0  0  1 V2000
    3.7847   17.3362   -1.0377 C   0  0  0  0  0  0  0  0  0  0  0  0
    3.1734   16.1696   -0.5778 C   0  0  0  0  0  0  0  0  0  0  0  0
    3.9461   15.0448   -0.2884 C   0  0  0  0  0  0  0  0  0  0  0  0
    5.3297   15.0856   -0.4616 C   0  0  0  0  0  0  0  0  0  0  0  0
    5.9409   16.2520   -0.9219 C   0  0  0  0  0  0  0  0  0  0  0  0
    5.1684   17.3774   -1.2097 C   0  0  0  0  0  0  0  0  0  0  0  0
    3.1504   13.5265    0.3142 S   0  0  0  0  0  0  0  0  0  0  0  0
    3.6593   13.2040    1.6111 O   0  0  0  0  0  0  0  0  0  0  0  0
    1.7369   13.7283    0.3934 O   0  0  0  0  0  0  0  0  0  0  0  0
    3.4774   12.2644   -0.7454 N   0  0  0  0  0  0  0  0  0  0  0  0
    7.3736   13.9360   -0.3123 O   0  5  0  0  0  0  0  0  0  0  0  0
    6.1436   13.8995   -0.1590 N   0  3  0  0  0  0  0  0  0  0  0  0
    5.6003   12.8625    0.2497 O   0  0  0  0  0  0  0  0  0  0  0  0
    3.1254   12.4954   -1.6624 H   0  0  0  0  0  0  0  0  0  0  0  0
    4.4743   12.1168   -0.7952 H   0  0  0  0  0  0  0  0  0  0  0  0
    3.1849   18.2098   -1.2612 H   0  0  0  0  0  0  0  0  0  0  0  0
    2.0990   16.1372   -0.4455 H   0  0  0  0  0  0  0  0  0  0  0  0
    7.0151   16.2839   -1.0559 H   0  0  0  0  0  0  0  0  0  0  0  0
    5.6429   18.2831   -1.5667 H   0  0  0  0  0  0  0  0  0  0  0  0
  1  2  4  0  0  0  0
  2  3  4  0  0  0  0
  3  4  4  0  0  0  0
  4  5  4  0  0  0  0
  5  6  4  0  0  0  0
  6  1  4  0  0  0  0
  7  8  2  0  0  0  0
  7  9  2  0  0  0  0
  7 10  1  0  0  0  0
  7  3  1  0  0  0  0
 10 14  1  0  0  0  0
 10 15  1  0  0  0  0
 11 12  1  0  0  0  0
 12 13  2  0  0  0  0
 12  4  1  0  0  0  0
  1 16  1  0  0  0  0
  2 17  1  0  0  0  0
  5 18  1  0  0  0  0
  6 19  1  0  0  0  0
M  END
>  <Alias name>
2-Nitrobenzenesulfonamide

>  <Cp(sol,298)>   J/mol/K
179.54

$$$$
3-Nitrobenzoic acid
  ChemBrain IXL

 17 17  0  0  0  0  0  0  0  0  1 V2000
    6.1861   19.8838    0.0000 C   0  0  0  0  0  0  0  0  0  0  0  0
    4.9410   19.2546    0.0004 C   0  0  0  0  0  0  0  0  0  0  0  0
    4.8634   17.8618    0.0007 C   0  0  0  0  0  0  0  0  0  0  0  0
    6.0309   17.0981    0.0005 C   0  0  0  0  0  0  0  0  0  0  0  0
    7.2759   17.7273    0.0001 C   0  0  0  0  0  0  0  0  0  0  0  0
    7.3535   19.1202   -0.0002 C   0  0  0  0  0  0  0  0  0  0  0  0
    8.4371   15.6846    0.0002 O   0  5  0  0  0  0  0  0  0  0  0  0
    8.5061   16.9227   -0.0001 N   0  3  0  0  0  0  0  0  0  0  0  0
    9.6128   17.4820   -0.0004 O   0  0  0  0  0  0  0  0  0  0  0  0
    3.5425   17.1942    0.0011 C   0  0  0  0  0  0  0  0  0  0  0  0
    3.4747   15.9761    0.0027 O   0  0  0  0  0  0  0  0  0  0  0  0
    2.3123   17.9989   -0.0004 O   0  0  0  0  0  0  0  0  0  0  0  0
    1.4770   17.4807    0.0000 H   0  0  0  0  0  0  0  0  0  0  0  0
    6.2463   20.9651   -0.0002 H   0  0  0  0  0  0  0  0  0  0  0  0
    4.0347   19.8474    0.0006 H   0  0  0  0  0  0  0  0  0  0  0  0
    5.9706   16.0168    0.0007 H   0  0  0  0  0  0  0  0  0  0  0  0
    8.3201   19.6087   -0.0005 H   0  0  0  0  0  0  0  0  0  0  0  0
  1  2  4  0  0  0  0
  2  3  4  0  0  0  0
  3  4  4  0  0  0  0
  4  5  4  0  0  0  0
  5  6  4  0  0  0  0
  6  1  4  0  0  0  0
  7  8  1  0  0  0  0
  8  9  2  0  0  0  0
  3 10  1  0  0  0  0
 10 11  2  0  0  0  0
  8  5  1  0  0  0  0
 10 12  1  0  0  0  0
 12 13  1  0  0  0  0
  1 14  1  0  0  0  0
  2 15  1  0  0  0  0
  4 16  1  0  0  0  0
  6 17  1  0  0  0  0
M  END
>  <Alias name>
3-Nitrobenzoic acid

>  <Cp(sol,298)>   J/mol/K
179.9

$$$$
Allantoin
  ChemBrain IXL

 17 17  0  0  0  0  0  0  0  0  1 V2000
    5.9239   16.9866    0.3569 C   0  0  0  0  0  0  0  0  0  0  0  0
    6.1369   18.2874    0.6624 N   0  0  0  0  0  0  0  0  0  0  0  0
    7.0861   16.7353   -0.2669 C   0  0  0  0  0  0  0  0  0  0  0  0
    4.7851   16.7948   -0.2827 N   0  0  0  0  0  0  0  0  0  0  0  0
    7.4007   18.4907    0.7075 C   0  0  0  0  0  0  0  0  0  0  0  0
    7.9741   17.5052    0.2072 N   0  0  0  0  0  0  0  0  0  0  0  0
    7.2482   15.9671   -1.2013 O   0  0  0  0  0  0  0  0  0  0  0  0
    3.7798   17.5810    0.0781 C   0  0  0  0  0  0  0  0  0  0  0  0
    7.9659   19.4747    1.1692 O   0  0  0  0  0  0  0  0  0  0  0  0
    2.5279   17.1767   -0.2249 N   0  0  0  0  0  0  0  0  0  0  0  0
    4.0035   18.6273    0.6763 O   0  0  0  0  0  0  0  0  0  0  0  0
    5.4548   19.0175    0.5377 H   0  0  0  0  0  0  0  0  0  0  0  0
    4.6537   16.0047   -0.8793 H   0  0  0  0  0  0  0  0  0  0  0  0
    8.9452   17.2399    0.3902 H   0  0  0  0  0  0  0  0  0  0  0  0
    2.3986   16.3052   -0.7117 H   0  0  0  0  0  0  0  0  0  0  0  0
    1.7508   17.7316    0.0335 H   0  0  0  0  0  0  0  0  0  0  0  0
    5.9000   16.4039    1.2734 H   0  0  0  0  0  0  0  0  0  0  0  0
  1  2  1  0  0  0  0
  1  3  1  0  0  0  0
  1  4  1  0  0  0  0
  2  5  1  0  0  0  0
  3  6  1  0  0  0  0
  3  7  2  0  0  0  0
  4  8  1  0  0  0  0
  5  9  2  0  0  0  0
  5  6  1  0  0  0  0
  8 10  1  0  0  0  0
  8 11  2  0  0  0  0
  2 12  1  0  0  0  0
  4 13  1  0  0  0  0
  6 14  1  0  0  0  0
 10 15  1  0  0  0  0
 10 16  1  0  0  0  0
  1 17  1  0  0  0  0
M  END
>  <Alias name>
Allantoin

>  <Cp(sol,298)>   J/mol/K
179.9

$$$$
3-Phenylpropiolic acid
  ChemBrain IXL

 17 17  0  0  0  0  0  0  0  0  1 V2000
    6.8229   19.2787    0.0000 C   0  0  0  0  0  0  0  0  0  0  0  0
    8.0108   19.0820    0.0002 C   0  0  0  0  0  0  0  0  0  0  0  0
    9.4709   18.8403    0.0004 C   0  0  0  0  0  0  0  0  0  0  0  0
    9.9001   17.6982    0.0017 O   0  0  0  0  0  0  0  0  0  0  0  0
   10.4040   19.9761   -0.0009 O   0  0  0  0  0  0  0  0  0  0  0  0
    2.6103   19.9764   -0.0007 C   0  0  0  0  0  0  0  0  0  0  0  0
    3.4958   21.0543    0.0012 C   0  0  0  0  0  0  0  0  0  0  0  0
    4.8721   20.8264    0.0014 C   0  0  0  0  0  0  0  0  0  0  0  0
    5.3628   19.5205   -0.0002 C   0  0  0  0  0  0  0  0  0  0  0  0
    4.4773   18.4426   -0.0021 C   0  0  0  0  0  0  0  0  0  0  0  0
    3.1011   18.6705   -0.0023 C   0  0  0  0  0  0  0  0  0  0  0  0
    9.9793   20.8627   -0.0022 H   0  0  0  0  0  0  0  0  0  0  0  0
    1.5418   20.1533   -0.0008 H   0  0  0  0  0  0  0  0  0  0  0  0
    3.1148   22.0680    0.0024 H   0  0  0  0  0  0  0  0  0  0  0  0
    5.5595   21.6632    0.0029 H   0  0  0  0  0  0  0  0  0  0  0  0
    4.8583   17.4288   -0.0033 H   0  0  0  0  0  0  0  0  0  0  0  0
    2.4136   17.8337   -0.0038 H   0  0  0  0  0  0  0  0  0  0  0  0
  1  2  3  0  0  0  0
  3  4  2  0  0  0  0
  3  5  1  0  0  0  0
  3  2  1  0  0  0  0
  6  7  4  0  0  0  0
  7  8  4  0  0  0  0
  8  9  4  0  0  0  0
  9 10  4  0  0  0  0
 10 11  4  0  0  0  0
 11  6  4  0  0  0  0
  9  1  1  0  0  0  0
  5 12  1  0  0  0  0
  6 13  1  0  0  0  0
  7 14  1  0  0  0  0
  8 15  1  0  0  0  0
 10 16  1  0  0  0  0
 11 17  1  0  0  0  0
M  END
>  <Alias name>
3-Phenylpropiolic acid

>  <Cp(sol,298)>   J/mol/K
180

$$$$
4-Nitrobenzoic acid
  ChemBrain IXL

 17 17  0  0  0  0  0  0  0  0  1 V2000
    4.3315   16.4177    0.0000 C   0  0  0  0  0  0  0  0  0  0  0  0
    4.0123   17.7772    0.1465 C   0  0  0  0  0  0  0  0  0  0  0  0
    5.0392   18.7287    0.1131 C   0  0  0  0  0  0  0  0  0  0  0  0
    6.3654   18.3298   -0.0639 C   0  0  0  0  0  0  0  0  0  0  0  0
    6.6801   16.9756   -0.2095 C   0  0  0  0  0  0  0  0  0  0  0  0
    5.6589   16.0222   -0.1769 C   0  0  0  0  0  0  0  0  0  0  0  0
    8.9987   17.4010   -0.4266 O   0  5  0  0  0  0  0  0  0  0  0  0
    8.0920   16.5521   -0.3979 N   0  3  0  0  0  0  0  0  0  0  0  0
    8.3695   15.3476   -0.5271 O   0  0  0  0  0  0  0  0  0  0  0  0
    2.5990   18.2245    0.3370 C   0  0  0  0  0  0  0  0  0  0  0  0
    2.3527   19.4151    0.4595 O   0  0  0  0  0  0  0  0  0  0  0  0
    1.4798   17.2503    0.3815 O   0  0  0  0  0  0  0  0  0  0  0  0
    3.5582   15.6715    0.0227 H   0  0  0  0  0  0  0  0  0  0  0  0
    4.8048   19.7773    0.2249 H   0  0  0  0  0  0  0  0  0  0  0  0
    7.1508   19.0702   -0.0884 H   0  0  0  0  0  0  0  0  0  0  0  0
    5.8974   14.9743   -0.2890 H   0  0  0  0  0  0  0  0  0  0  0  0
    1.7195   16.3415    0.2828 H   0  0  0  0  0  0  0  0  0  0  0  0
  1  2  4  0  0  0  0
  2  3  4  0  0  0  0
  3  4  4  0  0  0  0
  4  5  4  0  0  0  0
  5  6  4  0  0  0  0
  6  1  4  0  0  0  0
  7  8  1  0  0  0  0
  8  9  2  0  0  0  0
 10 11  2  0  0  0  0
  8  5  1  0  0  0  0
 10  2  1  0  0  0  0
 10 12  1  0  0  0  0
  1 13  1  0  0  0  0
  3 14  1  0  0  0  0
  4 15  1  0  0  0  0
  6 16  1  0  0  0  0
 12 17  1  0  0  0  0
M  END
>  <Alias name>
4-Nitrobenzoic acid

>  <Cp(sol,298)>   J/mol/K
180.3

$$$$
4-Amino-3-furazanecarboxamidoxime
  ChemBrain IXL

 15 15  0  0  0  0  0  0  0  0  1 V2000
    5.9948   16.4374    0.0000 C   0  0  0  0  0  0  0  0  0  0  0  0
    6.2801   15.1467    0.0000 C   0  0  0  0  0  0  0  0  0  0  0  0
    7.0793   17.0814    0.0000 N   0  0  0  0  0  0  0  0  0  0  0  0
    4.4974   16.9426    0.0000 C   0  0  0  0  0  0  0  0  0  0  0  0
    7.5313   15.0067    0.0000 N   0  0  0  0  0  0  0  0  0  0  0  0
    5.2182   14.1456    0.0000 N   0  0  0  0  0  0  0  0  0  0  0  0
    8.1635   16.2247    0.0000 O   0  0  0  0  0  0  0  0  0  0  0  0
    3.5024   16.1177    0.0000 N   0  0  0  0  0  0  0  0  0  0  0  0
    4.1871   18.3112    0.0000 N   0  0  0  0  0  0  0  0  0  0  0  0
    2.1649   16.6307    0.0000 O   0  0  0  0  0  0  0  0  0  0  0  0
    4.2274   14.4481    0.0000 H   0  0  0  0  0  0  0  0  0  0  0  0
    5.4316   13.1581    0.0000 H   0  0  0  0  0  0  0  0  0  0  0  0
    4.9176   18.9911    0.0000 H   0  0  0  0  0  0  0  0  0  0  0  0
    3.2105   18.6111    0.0000 H   0  0  0  0  0  0  0  0  0  0  0  0
    1.4357   15.9593    0.0000 H   0  0  0  0  0  0  0  0  0  0  0  0
  1  2  1  0  0  0  0
  1  3  2  0  0  0  0
  1  4  1  0  0  0  0
  2  5  2  0  0  0  0
  2  6  1  0  0  0  0
  3  7  1  0  0  0  0
  4  8  2  0  0  0  0
  4  9  1  0  0  0  0
  5  7  1  0  0  0  0
  8 10  1  0  0  0  0
  6 11  1  0  0  0  0
  6 12  1  0  0  0  0
  9 13  1  0  0  0  0
  9 14  1  0  0  0  0
 10 15  1  0  0  0  0
M  END
>  <Alias name>
4-Amino-3-furazanecarboxamidoxime

>  <Cp(sol,298)>   J/mol/K
180.4

$$$$
Xylose
  ChemBrain IXL

 20 20  0  0  0  0  0  0  0  0  1 V2000
    3.9401   13.9252    0.0000 C   0  0  0  0  0  0  0  0  0  0  0  0
    5.0712   13.1709    0.7297 C   0  0  0  0  0  0  0  0  0  0  0  0
    2.6027   13.1982    0.2470 C   0  0  0  0  0  0  0  0  0  0  0  0
    3.8547   15.2999    0.5137 O   0  0  0  0  0  0  0  0  0  0  0  0
    5.1386   11.7196    0.2082 C   0  0  0  0  0  0  0  0  0  0  0  0
    6.3542   13.8440    0.4802 O   0  0  0  0  0  0  0  0  0  0  0  0
    2.7066   11.7501   -0.2718 C   0  0  0  0  0  0  0  0  0  0  0  0
    1.5220   13.8989   -0.4617 O   0  0  0  0  0  0  0  0  0  0  0  0
    3.8293   11.0737    0.3969 O   0  0  0  0  0  0  0  0  0  0  0  0
    5.4815   11.7257   -1.2230 O   0  0  0  0  0  0  0  0  0  0  0  0
    4.6690   15.8381    0.3976 H   0  0  0  0  0  0  0  0  0  0  0  0
    6.6181   13.8983   -0.4651 H   0  0  0  0  0  0  0  0  0  0  0  0
    1.6338   13.9570   -1.4367 H   0  0  0  0  0  0  0  0  0  0  0  0
    4.8451   12.2004   -1.8019 H   0  0  0  0  0  0  0  0  0  0  0  0
    4.1477   13.9487   -1.0623 H   0  0  0  0  0  0  0  0  0  0  0  0
    4.8689   13.1618    1.7935 H   0  0  0  0  0  0  0  0  0  0  0  0
    2.3904   13.1862    1.3089 H   0  0  0  0  0  0  0  0  0  0  0  0
    5.8948   11.1728    0.7574 H   0  0  0  0  0  0  0  0  0  0  0  0
    2.8779   11.7615   -1.3409 H   0  0  0  0  0  0  0  0  0  0  0  0
    1.7856   11.2218   -0.0590 H   0  0  0  0  0  0  0  0  0  0  0  0
  2  5  1  0  0  0  0
  2  6  1  0  0  0  0
  3  7  1  0  0  0  0
  3  8  1  0  0  0  0
  5  9  1  0  0  0  0
  5 10  1  0  0  0  0
  7  9  1  0  0  0  0
  1  2  1  0  0  0  0
  1  3  1  0  0  0  0
  1  4  1  0  0  0  0
  4 11  1  0  0  0  0
  6 12  1  0  0  0  0
  8 13  1  0  0  0  0
 10 14  1  0  0  0  0
  1 15  1  0  0  0  0
  2 16  1  0  0  0  0
  3 17  1  0  0  0  0
  5 18  1  0  0  0  0
  7 19  1  0  0  0  0
  7 20  1  0  0  0  0
M  END
>  <Alias name>
Xylose

>  <Cp(sol,298)>   J/mol/K
180.4

$$$$
8-Hydroxyquinoline
  ChemBrain IXL

 18 19  0  0  0  0  0  0  0  0  1 V2000
    4.8609   15.1013   -0.1296 C   0  0  0  0  0  0  0  0  0  0  0  0
    4.9870   16.4697    0.1064 C   0  0  0  0  0  0  0  0  0  0  0  0
    3.6126   14.4830   -0.0450 C   0  0  0  0  0  0  0  0  0  0  0  0
    5.9854   14.3552   -0.4500 C   0  0  0  0  0  0  0  0  0  0  0  0
    3.8593   17.2211    0.4282 C   0  0  0  0  0  0  0  0  0  0  0  0
    6.1963   17.0691    0.0245 N   0  0  0  0  0  0  0  0  0  0  0  0
    2.4853   15.2366    0.2773 C   0  0  0  0  0  0  0  0  0  0  0  0
    7.2180   14.9887   -0.5293 C   0  0  0  0  0  0  0  0  0  0  0  0
    2.6087   16.6060    0.5139 C   0  0  0  0  0  0  0  0  0  0  0  0
    3.9896   18.6604    0.6769 O   0  0  0  0  0  0  0  0  0  0  0  0
    7.3043   16.3596   -0.2864 C   0  0  0  0  0  0  0  0  0  0  0  0
    4.9036   19.0132    0.5958 H   0  0  0  0  0  0  0  0  0  0  0  0
    3.5191   13.4181   -0.2294 H   0  0  0  0  0  0  0  0  0  0  0  0
    5.9018   13.2887   -0.6363 H   0  0  0  0  0  0  0  0  0  0  0  0
    1.5147   14.7592    0.3437 H   0  0  0  0  0  0  0  0  0  0  0  0
    8.1064   14.4193   -0.7786 H   0  0  0  0  0  0  0  0  0  0  0  0
    1.7340   17.1917    0.7641 H   0  0  0  0  0  0  0  0  0  0  0  0
    8.2632   16.8558   -0.3475 H   0  0  0  0  0  0  0  0  0  0  0  0
  1  2  4  0  0  0  0
  1  3  4  0  0  0  0
  1  4  4  0  0  0  0
  2  5  4  0  0  0  0
  2  6  4  0  0  0  0
  3  7  4  0  0  0  0
  4  8  4  0  0  0  0
  5  9  4  0  0  0  0
  5 10  1  0  0  0  0
  6 11  4  0  0  0  0
  7  9  4  0  0  0  0
  8 11  4  0  0  0  0
 10 12  1  0  0  0  0
  3 13  1  0  0  0  0
  4 14  1  0  0  0  0
  7 15  1  0  0  0  0
  8 16  1  0  0  0  0
  9 17  1  0  0  0  0
 11 18  1  0  0  0  0
M  END
>  <Alias name>
8-Quinolinol

>  <Cp(sol,298)>   J/mol/K
180.42

$$$$
4-N,N-Dimethylaminopyridine
  ChemBrain IXL

 19 19  0  0  0  0  0  0  0  0  1 V2000
    4.8495   15.5561    0.3149 C   0  0  0  0  0  0  0  0  0  0  0  0
    4.7767   16.8798    0.7221 C   0  0  0  0  0  0  0  0  0  0  0  0
    3.6745   14.8377    0.1334 C   0  0  0  0  0  0  0  0  0  0  0  0
    6.0980   14.9532    0.0899 N   0  0  0  0  0  0  0  0  0  0  0  0
    3.5304   17.4649    0.9416 C   0  0  0  0  0  0  0  0  0  0  0  0
    2.4466   15.4579    0.3630 C   0  0  0  0  0  0  0  0  0  0  0  0
    2.3977   16.7494    0.7595 N   0  0  0  0  0  0  0  0  0  0  0  0
    7.3305   15.7300    0.2812 C   0  0  0  0  0  0  0  0  0  0  0  0
    6.1760   13.5451   -0.3370 C   0  0  0  0  0  0  0  0  0  0  0  0
    5.6847   17.4537    0.8681 H   0  0  0  0  0  0  0  0  0  0  0  0
    3.7134   13.8012   -0.1849 H   0  0  0  0  0  0  0  0  0  0  0  0
    3.4718   18.4964    1.2589 H   0  0  0  0  0  0  0  0  0  0  0  0
    1.5296   14.9013    0.2225 H   0  0  0  0  0  0  0  0  0  0  0  0
    7.0776   16.7356    0.5928 H   0  0  0  0  0  0  0  0  0  0  0  0
    7.8816   15.7684   -0.6503 H   0  0  0  0  0  0  0  0  0  0  0  0
    7.9401   15.2587    1.0422 H   0  0  0  0  0  0  0  0  0  0  0  0
    7.2153   13.2614   -0.4580 H   0  0  0  0  0  0  0  0  0  0  0  0
    5.6573   13.4238   -1.2799 H   0  0  0  0  0  0  0  0  0  0  0  0
    5.7151   12.9139    0.4125 H   0  0  0  0  0  0  0  0  0  0  0  0
  1  2  4  0  0  0  0
  1  3  4  0  0  0  0
  1  4  1  0  0  0  0
  2  5  4  0  0  0  0
  3  6  4  0  0  0  0
  5  7  4  0  0  0  0
  6  7  4  0  0  0  0
  4  8  1  0  0  0  0
  4  9  1  0  0  0  0
  2 10  1  0  0  0  0
  3 11  1  0  0  0  0
  5 12  1  0  0  0  0
  6 13  1  0  0  0  0
  8 14  1  0  0  0  0
  8 15  1  0  0  0  0
  8 16  1  0  0  0  0
  9 17  1  0  0  0  0
  9 18  1  0  0  0  0
  9 19  1  0  0  0  0
M  END
>  <Alias name>
4-Dimethylaminopyridine

>  <Cp(sol,298)>   J/mol/K
181.32

$$$$
2,4,6-Tribromoaniline
  ChemBrain IXL

 14 14  0  0  0  0  0  0  0  0  1 V2000
    5.3527   14.9618    0.0000 C   0  0  0  0  0  0  0  0  0  0  0  0
    3.9697   15.1443   -0.0010 C   0  0  0  0  0  0  0  0  0  0  0  0
    3.4362   16.4332   -0.0009 C   0  0  0  0  0  0  0  0  0  0  0  0
    4.2857   17.5397    0.0002 C   0  0  0  0  0  0  0  0  0  0  0  0
    5.6687   17.3573    0.0012 C   0  0  0  0  0  0  0  0  0  0  0  0
    6.2022   16.0683    0.0011 C   0  0  0  0  0  0  0  0  0  0  0  0
    1.5238   16.6855   -0.0023 Br  0  0  0  0  0  0  0  0  0  0  0  0
    6.0904   13.1794   -0.0001 Br  0  0  0  0  0  0  0  0  0  0  0  0
    6.8434   18.8873    0.0027 Br  0  0  0  0  0  0  0  0  0  0  0  0
    7.5902   15.8852    0.0021 N   0  0  0  0  0  0  0  0  0  0  0  0
    8.2047   16.6855    0.0026 H   0  0  0  0  0  0  0  0  0  0  0  0
    7.9761   14.9529    0.0023 H   0  0  0  0  0  0  0  0  0  0  0  0
    3.3102   14.2852   -0.0019 H   0  0  0  0  0  0  0  0  0  0  0  0
    3.8715   18.5404    0.0003 H   0  0  0  0  0  0  0  0  0  0  0  0
  1  2  4  0  0  0  0
  2  3  4  0  0  0  0
  3  4  4  0  0  0  0
  4  5  4  0  0  0  0
  5  6  4  0  0  0  0
  6  1  4  0  0  0  0
  3  7  1  0  0  0  0
  1  8  1  0  0  0  0
  5  9  1  0  0  0  0
  6 10  1  0  0  0  0
 10 11  1  0  0  0  0
 10 12  1  0  0  0  0
  2 13  1  0  0  0  0
  4 14  1  0  0  0  0
M  END
>  <Alias name>
2,4,6-Tribromoaniline

>  <Cp(sol,298)>   J/mol/K
181.4

$$$$
Caffeic acid
  ChemBrain IXL

 21 21  0  0  0  0  0  0  0  0  1 V2000
    5.0587   18.2717    0.0755 C   0  0  0  0  0  0  0  0  0  0  0  0
    5.1070   19.6659    0.0683 C   0  0  0  0  0  0  0  0  0  0  0  0
    3.8359   17.6169    0.2238 C   0  0  0  0  0  0  0  0  0  0  0  0
    6.3048   17.4873   -0.0742 C   0  0  0  0  0  0  0  0  0  0  0  0
    3.9325   20.4052    0.2094 C   0  0  0  0  0  0  0  0  0  0  0  0
    2.6614   18.3563    0.3650 C   0  0  0  0  0  0  0  0  0  0  0  0
    7.4755   18.1139   -0.2123 C   0  0  0  0  0  0  0  0  0  0  0  0
    2.7097   19.7505    0.3578 C   0  0  0  0  0  0  0  0  0  0  0  0
    3.9834   21.8743    0.2018 O   0  0  0  0  0  0  0  0  0  0  0  0
    8.7215   17.3295   -0.3620 C   0  0  0  0  0  0  0  0  0  0  0  0
    1.4721   20.5296    0.5065 O   0  0  0  0  0  0  0  0  0  0  0  0
    8.6700   15.8604   -0.3596 O   0  0  0  0  0  0  0  0  0  0  0  0
    9.7914   17.9021   -0.4875 O   0  0  0  0  0  0  0  0  0  0  0  0
    4.8818   22.2583    0.0929 H   0  0  0  0  0  0  0  0  0  0  0  0
    1.5910   21.5052    0.4911 H   0  0  0  0  0  0  0  0  0  0  0  0
    9.5396   15.4140   -0.4638 H   0  0  0  0  0  0  0  0  0  0  0  0
    6.0564   20.1742   -0.0468 H   0  0  0  0  0  0  0  0  0  0  0  0
    3.7984   16.5346    0.2294 H   0  0  0  0  0  0  0  0  0  0  0  0
    6.2669   16.4050   -0.0718 H   0  0  0  0  0  0  0  0  0  0  0  0
    1.7120   17.8480    0.4801 H   0  0  0  0  0  0  0  0  0  0  0  0
    7.5134   19.1962   -0.2147 H   0  0  0  0  0  0  0  0  0  0  0  0
  1  2  4  0  0  0  0
  1  3  4  0  0  0  0
  1  4  1  0  0  0  0
  2  5  4  0  0  0  0
  3  6  4  0  0  0  0
  4  7  2  0  0  0  0
  5  8  4  0  0  0  0
  5  9  1  0  0  0  0
  6  8  4  0  0  0  0
  7 10  1  0  0  0  0
  8 11  1  0  0  0  0
 10 12  1  0  0  0  0
 10 13  2  0  0  0  0
  9 14  1  0  0  0  0
 11 15  1  0  0  0  0
 12 16  1  0  0  0  0
  2 17  1  0  0  0  0
  3 18  1  0  0  0  0
  4 19  1  0  0  0  0
  6 20  1  0  0  0  0
  7 21  1  0  0  0  0
M  END
>  <Alias name>
Caffeic acid

>  <Cp(sol,298)>   J/mol/K
181.96

$$$$
1-Benzylimidazole
  ChemBrain IXL

 22 23  0  0  0  0  0  0  0  0  1 V2000
    1.5461   17.9646    0.2945 N   0  0  0  0  0  0  0  0  0  0  0  0
    2.1791   18.9510    0.4493 C   0  0  0  0  0  0  0  0  0  0  0  0
    2.2735   17.0381   -0.1269 C   0  0  0  0  0  0  0  0  0  0  0  0
    3.4179   17.4822   -0.2342 C   0  0  0  0  0  0  0  0  0  0  0  0
    3.3914   18.6899    0.1208 N   0  0  0  0  0  0  0  0  0  0  0  0
    5.9377   18.9647    0.0623 C   0  0  0  0  0  0  0  0  0  0  0  0
    6.1168   17.6552    0.5559 C   0  0  0  0  0  0  0  0  0  0  0  0
    7.3780   17.0332    0.4877 C   0  0  0  0  0  0  0  0  0  0  0  0
    8.4674   17.7090   -0.0717 C   0  0  0  0  0  0  0  0  0  0  0  0
    8.3020   19.0064   -0.5648 C   0  0  0  0  0  0  0  0  0  0  0  0
    7.0458   19.6325   -0.4989 C   0  0  0  0  0  0  0  0  0  0  0  0
    4.5681   19.6700    0.1322 C   0  0  0  0  0  0  0  0  0  0  0  0
    1.8045   19.9088    0.8061 H   0  0  0  0  0  0  0  0  0  0  0  0
    1.9526   16.0257   -0.3531 H   0  0  0  0  0  0  0  0  0  0  0  0
    4.2917   16.9294   -0.5758 H   0  0  0  0  0  0  0  0  0  0  0  0
    5.2796   17.1208    0.9921 H   0  0  0  0  0  0  0  0  0  0  0  0
    7.5104   16.0239    0.8705 H   0  0  0  0  0  0  0  0  0  0  0  0
    9.4432   17.2255   -0.1231 H   0  0  0  0  0  0  0  0  0  0  0  0
    9.1500   19.5306   -0.9994 H   0  0  0  0  0  0  0  0  0  0  0  0
    6.9322   20.6368   -0.8829 H   0  0  0  0  0  0  0  0  0  0  0  0
    4.5273   20.2532    1.0429 H   0  0  0  0  0  0  0  0  0  0  0  0
    4.4779   20.3367   -0.7141 H   0  0  0  0  0  0  0  0  0  0  0  0
  1  2  2  0  0  0  0
  1  3  1  0  0  0  0
  3  4  2  0  0  0  0
  4  5  1  0  0  0  0
  5  2  1  0  0  0  0
  6  7  4  0  0  0  0
  7  8  4  0  0  0  0
  8  9  4  0  0  0  0
  9 10  4  0  0  0  0
 10 11  4  0  0  0  0
 11  6  4  0  0  0  0
  6 12  1  0  0  0  0
 12  5  1  0  0  0  0
  2 13  1  0  0  0  0
  3 14  1  0  0  0  0
  4 15  1  0  0  0  0
  7 16  1  0  0  0  0
  8 17  1  0  0  0  0
  9 18  1  0  0  0  0
 10 19  1  0  0  0  0
 11 20  1  0  0  0  0
 12 21  1  0  0  0  0
 12 22  1  0  0  0  0
M  END
>  <Alias name>
1-Benzylimidazole

>  <Cp(sol,298)>   J/mol/K
182.1

$$$$
2-Amino-4-methylbenzothiazole
  ChemBrain IXL

 19 20  0  0  0  0  0  0  0  0  1 V2000
    2.4878   18.8360    0.3554 C   0  0  0  0  0  0  0  0  0  0  0  0
    2.5203   17.4504    0.1620 C   0  0  0  0  0  0  0  0  0  0  0  0
    3.7514   16.7720    0.1706 C   0  0  0  0  0  0  0  0  0  0  0  0
    4.9334   17.5062    0.3762 C   0  0  0  0  0  0  0  0  0  0  0  0
    4.8720   18.8067    0.5548 C   0  0  0  0  0  0  0  0  0  0  0  0
    3.6822   19.5246    0.5555 C   0  0  0  0  0  0  0  0  0  0  0  0
    6.3805   19.4504    0.7751 S   0  0  0  0  0  0  0  0  0  0  0  0
    6.2458   17.0391    0.4216 N   0  0  0  0  0  0  0  0  0  0  0  0
    7.0945   17.9386    0.6218 C   0  0  0  0  0  0  0  0  0  0  0  0
    8.5266   17.7642    0.7193 N   0  0  0  0  0  0  0  0  0  0  0  0
    3.7936   15.2986   -0.0345 C   0  0  0  0  0  0  0  0  0  0  0  0
    8.9457   16.8482    0.6290 H   0  0  0  0  0  0  0  0  0  0  0  0
    9.1284   18.5766    0.8821 H   0  0  0  0  0  0  0  0  0  0  0  0
    1.5390   19.3731    0.3508 H   0  0  0  0  0  0  0  0  0  0  0  0
    1.5937   16.9043    0.0052 H   0  0  0  0  0  0  0  0  0  0  0  0
    3.6853   20.6127    0.7099 H   0  0  0  0  0  0  0  0  0  0  0  0
    2.7938   14.9212   -0.1735 H   0  0  0  0  0  0  0  0  0  0  0  0
    4.2368   14.8257    0.8371 H   0  0  0  0  0  0  0  0  0  0  0  0
    4.3867   15.0742   -0.9163 H   0  0  0  0  0  0  0  0  0  0  0  0
  1  2  4  0  0  0  0
  2  3  4  0  0  0  0
  3  4  4  0  0  0  0
  4  5  4  0  0  0  0
  5  6  4  0  0  0  0
  6  1  4  0  0  0  0
  5  7  1  0  0  0  0
  4  8  1  0  0  0  0
  7  9  1  0  0  0  0
  9  8  2  0  0  0  0
  9 10  1  0  0  0  0
  3 11  1  0  0  0  0
 10 12  1  0  0  0  0
 10 13  1  0  0  0  0
  1 14  1  0  0  0  0
  2 15  1  0  0  0  0
  6 16  1  0  0  0  0
 11 17  1  0  0  0  0
 11 18  1  0  0  0  0
 11 19  1  0  0  0  0
M  END
>  <Alias name>
2-Amino-4-methylbenzothiazole

>  <Cp(sol,298)>   J/mol/K
182.3

$$$$
2-Hydroxyacetanilide
  ChemBrain IXL

 20 20  0  0  0  0  0  0  0  0  1 V2000
    2.4755   16.4796    0.0000 C   0  0  0  0  0  0  0  0  0  0  0  0
    2.4644   17.8746    0.0008 C   0  0  0  0  0  0  0  0  0  0  0  0
    3.6669   18.5817    0.0009 C   0  0  0  0  0  0  0  0  0  0  0  0
    4.8805   17.8938    0.0001 C   0  0  0  0  0  0  0  0  0  0  0  0
    4.8916   16.4989   -0.0007 C   0  0  0  0  0  0  0  0  0  0  0  0
    3.6891   15.7918   -0.0008 C   0  0  0  0  0  0  0  0  0  0  0  0
    6.0873   18.6035    0.0002 N   0  0  0  0  0  0  0  0  0  0  0  0
    8.5811   18.6634   -0.0009 C   0  0  0  0  0  0  0  0  0  0  0  0
    7.3053   17.9132   -0.0045 C   0  0  0  0  0  0  0  0  0  0  0  0
    7.3150   16.6933   -0.0115 O   0  0  0  0  0  0  0  0  0  0  0  0
    3.6551   20.0516    0.0017 O   0  0  0  0  0  0  0  0  0  0  0  0
    6.0792   19.6125    0.0036 H   0  0  0  0  0  0  0  0  0  0  0  0
    2.7610   20.4599    0.0022 H   0  0  0  0  0  0  0  0  0  0  0  0
    1.5419   15.9306    0.0000 H   0  0  0  0  0  0  0  0  0  0  0  0
    1.5222   18.4086    0.0014 H   0  0  0  0  0  0  0  0  0  0  0  0
    5.8338   15.9649   -0.0013 H   0  0  0  0  0  0  0  0  0  0  0  0
    3.6977   14.7088   -0.0014 H   0  0  0  0  0  0  0  0  0  0  0  0
    8.3747   19.7266   -0.0003 H   0  0  0  0  0  0  0  0  0  0  0  0
    9.1530   18.4072   -0.8842 H   0  0  0  0  0  0  0  0  0  0  0  0
    9.1491   18.4054    0.8844 H   0  0  0  0  0  0  0  0  0  0  0  0
  1  2  4  0  0  0  0
  2  3  4  0  0  0  0
  3  4  4  0  0  0  0
  4  5  4  0  0  0  0
  5  6  4  0  0  0  0
  6  1  4  0  0  0  0
  4  7  1  0  0  0  0
  8  9  1  0  0  0  0
  9 10  2  0  0  0  0
  9  7  1  0  0  0  0
  7 12  1  0  0  0  0
  3 11  1  0  0  0  0
 11 13  1  0  0  0  0
  1 14  1  0  0  0  0
  2 15  1  0  0  0  0
  5 16  1  0  0  0  0
  6 17  1  0  0  0  0
  8 18  1  0  0  0  0
  8 19  1  0  0  0  0
  8 20  1  0  0  0  0
M  END
>  <Alias name>
2-Hydroxyacetanilide

>  <Cp(sol,298)>   J/mol/K
182.4

$$$$
N-Methylpivalamide
  ChemBrain IXL

 21 20  0  0  0  0  0  0  0  0  1 V2000
    3.6396   14.4945    0.8939 C   0  0  0  0  0  0  0  0  0  0  0  0
    3.6314   15.7979    0.0720 C   0  0  0  0  0  0  0  0  0  0  0  0
    2.3730   16.6166    0.4198 C   0  0  0  0  0  0  0  0  0  0  0  0
    3.6234   15.4574   -1.4309 C   0  0  0  0  0  0  0  0  0  0  0  0
    4.8396   16.5905    0.3918 C   0  0  0  0  0  0  0  0  0  0  0  0
    4.7275   17.7121    0.8586 O   0  0  0  0  0  0  0  0  0  0  0  0
    6.1112   16.0532    0.1588 N   0  0  0  0  0  0  0  0  0  0  0  0
    7.3113   16.8392    0.4796 C   0  0  0  0  0  0  0  0  0  0  0  0
    6.2039   15.1265   -0.2293 H   0  0  0  0  0  0  0  0  0  0  0  0
    4.5240   13.9192    0.6496 H   0  0  0  0  0  0  0  0  0  0  0  0
    3.6450   14.7338    1.9501 H   0  0  0  0  0  0  0  0  0  0  0  0
    2.7555   13.9144    0.6597 H   0  0  0  0  0  0  0  0  0  0  0  0
    1.4889   16.0365    0.1861 H   0  0  0  0  0  0  0  0  0  0  0  0
    2.3788   16.8563    1.4759 H   0  0  0  0  0  0  0  0  0  0  0  0
    2.3670   17.5325   -0.1582 H   0  0  0  0  0  0  0  0  0  0  0  0
    4.5080   14.8824   -1.6755 H   0  0  0  0  0  0  0  0  0  0  0  0
    2.7395   14.8770   -1.6649 H   0  0  0  0  0  0  0  0  0  0  0  0
    3.6171   16.3734   -2.0086 H   0  0  0  0  0  0  0  0  0  0  0  0
    7.0484   17.8875    0.5487 H   0  0  0  0  0  0  0  0  0  0  0  0
    8.0509   16.7031   -0.2998 H   0  0  0  0  0  0  0  0  0  0  0  0
    7.7188   16.5060    1.4261 H   0  0  0  0  0  0  0  0  0  0  0  0
  1  2  1  0  0  0  0
  2  3  1  0  0  0  0
  2  4  1  0  0  0  0
  2  5  1  0  0  0  0
  5  6  2  0  0  0  0
  5  7  1  0  0  0  0
  7  8  1  0  0  0  0
  7  9  1  0  0  0  0
  1 10  1  0  0  0  0
  1 11  1  0  0  0  0
  1 12  1  0  0  0  0
  3 13  1  0  0  0  0
  3 14  1  0  0  0  0
  3 15  1  0  0  0  0
  4 16  1  0  0  0  0
  4 17  1  0  0  0  0
  4 18  1  0  0  0  0
  8 19  1  0  0  0  0
  8 20  1  0  0  0  0
  8 21  1  0  0  0  0
M  END
>  <Alias name>
N-Methylpivalamide

>  <Cp(sol,298)>   J/mol/K
183

$$$$
Neopentylglycol
  ChemBrain IXL

 19 18  0  0  0  0  0  0  0  0  1 V2000
    3.6952   12.2187   -0.2956 C   0  0  0  0  0  0  0  0  0  0  0  0
    4.3949   13.4685    0.2728 C   0  0  0  0  0  0  0  0  0  0  0  0
    2.9803   11.4672    0.8441 C   0  0  0  0  0  0  0  0  0  0  0  0
    2.6622   12.6460   -1.3563 C   0  0  0  0  0  0  0  0  0  0  0  0
    4.7433   11.2930   -0.9431 C   0  0  0  0  0  0  0  0  0  0  0  0
    5.3794   13.0609    1.2854 O   0  0  0  0  0  0  0  0  0  0  0  0
    1.9814   12.3507    1.4626 O   0  0  0  0  0  0  0  0  0  0  0  0
    5.8764   13.7994    1.7025 H   0  0  0  0  0  0  0  0  0  0  0  0
    1.4743   11.9500    2.2033 H   0  0  0  0  0  0  0  0  0  0  0  0
    4.8980   13.9961   -0.5281 H   0  0  0  0  0  0  0  0  0  0  0  0
    3.6582   14.1195    0.7270 H   0  0  0  0  0  0  0  0  0  0  0  0
    3.7064   11.1661    1.5891 H   0  0  0  0  0  0  0  0  0  0  0  0
    2.4878   10.5894    0.4445 H   0  0  0  0  0  0  0  0  0  0  0  0
    3.1646   13.1740   -2.1573 H   0  0  0  0  0  0  0  0  0  0  0  0
    2.1703   11.7677   -1.7556 H   0  0  0  0  0  0  0  0  0  0  0  0
    1.9256   13.2967   -0.9013 H   0  0  0  0  0  0  0  0  0  0  0  0
    5.4692   10.9925   -0.1976 H   0  0  0  0  0  0  0  0  0  0  0  0
    5.2458   11.8211   -1.7440 H   0  0  0  0  0  0  0  0  0  0  0  0
    4.2515   10.4147   -1.3426 H   0  0  0  0  0  0  0  0  0  0  0  0
  1  2  1  0  0  0  0
  1  3  1  0  0  0  0
  1  4  1  0  0  0  0
  1  5  1  0  0  0  0
  2  6  1  0  0  0  0
  3  7  1  0  0  0  0
  6  8  1  0  0  0  0
  7  9  1  0  0  0  0
  2 10  1  0  0  0  0
  2 11  1  0  0  0  0
  3 12  1  0  0  0  0
  3 13  1  0  0  0  0
  4 14  1  0  0  0  0
  4 15  1  0  0  0  0
  4 16  1  0  0  0  0
  5 17  1  0  0  0  0
  5 18  1  0  0  0  0
  5 19  1  0  0  0  0
M  END
>  <Alias name>
2,2-Dimethyl-1,3-propanediol

>  <Cp(sol,298)>   J/mol/K
183.18

$$$$
beta-D-Ribose
  ChemBrain IXL

 20 20  0  0  0  0  0  0  0  0  1 V2000
    4.0121   16.1076    0.2950 O   0  0  0  0  0  0  0  0  0  0  0  0
    5.3176   15.7342   -0.3270 C   0  0  0  0  0  0  0  0  0  0  0  0
    5.1186   14.3013   -0.8310 C   0  0  0  0  0  0  0  0  0  0  0  0
    4.0822   13.7167    0.1126 C   0  0  0  0  0  0  0  0  0  0  0  0
    3.1511   14.8940    0.4217 C   0  0  0  0  0  0  0  0  0  0  0  0
    2.0904   14.9501   -0.5954 O   0  0  0  0  0  0  0  0  0  0  0  0
    6.4141   15.7414    0.7583 C   0  0  0  0  0  0  0  0  0  0  0  0
    6.0351   14.8282    1.8466 O   0  0  0  0  0  0  0  0  0  0  0  0
    4.5722   14.3356   -2.1959 O   0  0  0  0  0  0  0  0  0  0  0  0
    3.3551   12.5946   -0.5012 O   0  0  0  0  0  0  0  0  0  0  0  0
    1.4917   14.1707   -0.6150 H   0  0  0  0  0  0  0  0  0  0  0  0
    6.6814   14.7710    2.5849 H   0  0  0  0  0  0  0  0  0  0  0  0
    4.3736   13.4557   -2.5864 H   0  0  0  0  0  0  0  0  0  0  0  0
    2.8840   12.8110   -1.3363 H   0  0  0  0  0  0  0  0  0  0  0  0
    5.5831   16.4073   -1.1326 H   0  0  0  0  0  0  0  0  0  0  0  0
    6.0438   13.7387   -0.8080 H   0  0  0  0  0  0  0  0  0  0  0  0
    4.5706   13.3964    1.0246 H   0  0  0  0  0  0  0  0  0  0  0  0
    2.7187   14.8125    1.4111 H   0  0  0  0  0  0  0  0  0  0  0  0
    7.3523   15.4172    0.3254 H   0  0  0  0  0  0  0  0  0  0  0  0
    6.5256   16.7442    1.1514 H   0  0  0  0  0  0  0  0  0  0  0  0
  1  2  1  0  0  0  0
  2  3  1  0  0  0  0
  3  4  1  0  0  0  0
  4  5  1  0  0  0  0
  5  1  1  0  0  0  0
  5  6  1  0  0  0  0
  2  7  1  0  0  0  0
  7  8  1  0  0  0  0
  3  9  1  0  0  0  0
  4 10  1  0  0  0  0
  6 11  1  0  0  0  0
  8 12  1  0  0  0  0
  9 13  1  0  0  0  0
 10 14  1  0  0  0  0
  2 15  1  0  0  0  0
  3 16  1  0  0  0  0
  4 17  1  0  0  0  0
  5 18  1  0  0  0  0
  7 19  1  0  0  0  0
  7 20  1  0  0  0  0
M  END
>  <Alias name>
D-Ribose

>  <Cp(sol,298)>   J/mol/K
183.2

$$$$
endo-5-Norbornene-2,3-dicarboxylic anhydride
  ChemBrain IXL

 20 22  0  0  0  0  0  0  0  0  1 V2000
    4.8921   12.1324    0.9784 C   0  0  0  0  0  0  0  0  0  0  0  0
    4.7187   11.6450   -0.4914 C   0  0  0  0  0  0  0  0  0  0  0  0
    3.4513   12.1169    1.4713 C   0  0  0  0  0  0  0  0  0  0  0  0
    5.3633   13.4714    0.8235 C   0  0  0  0  0  0  0  0  0  0  0  0
    3.1913   11.4758   -0.5635 C   0  0  0  0  0  0  0  0  0  0  0  0
    5.1939   12.7544   -1.2585 C   0  0  0  0  0  0  0  0  0  0  0  0
    2.9094   10.9881    0.7528 C   0  0  0  0  0  0  0  0  0  0  0  0
    2.8687   13.1327    0.7547 C   0  0  0  0  0  0  0  0  0  0  0  0
    5.5608   13.8397   -0.4909 O   0  0  0  0  0  0  0  0  0  0  0  0
    5.5712   14.2369    1.7559 O   0  0  0  0  0  0  0  0  0  0  0  0
    2.7163   12.7626   -0.4275 C   0  0  0  0  0  0  0  0  0  0  0  0
    5.2781   12.7591   -2.4798 O   0  0  0  0  0  0  0  0  0  0  0  0
    5.5551   11.5236    1.5456 H   0  0  0  0  0  0  0  0  0  0  0  0
    5.2432   10.7424   -0.6914 H   0  0  0  0  0  0  0  0  0  0  0  0
    3.2962   12.1522    2.5376 H   0  0  0  0  0  0  0  0  0  0  0  0
    2.7902   10.9153   -1.3969 H   0  0  0  0  0  0  0  0  0  0  0  0
    1.8370   10.8978    0.9171 H   0  0  0  0  0  0  0  0  0  0  0  0
    3.4317   10.0925    0.9638 H   0  0  0  0  0  0  0  0  0  0  0  0
    2.5795   14.1253    1.1491 H   0  0  0  0  0  0  0  0  0  0  0  0
    2.2684   13.3798   -1.2289 H   0  0  0  0  0  0  0  0  0  0  0  0
  1  2  1  0  0  0  0
  1  3  1  0  0  0  0
  1  4  1  0  0  0  0
  2  5  1  0  0  0  0
  2  6  1  0  0  0  0
  3  7  1  0  0  0  0
  3  8  1  0  0  0  0
  4  9  1  0  0  0  0
  4 10  2  0  0  0  0
  5 11  1  0  0  0  0
  5  7  1  0  0  0  0
  6 12  2  0  0  0  0
  6  9  1  0  0  0  0
  8 11  2  0  0  0  0
  1 13  1  0  0  0  0
  2 14  1  0  0  0  0
  3 15  1  0  0  0  0
  5 16  1  0  0  0  0
  7 17  1  0  0  0  0
  7 18  1  0  0  0  0
  8 19  1  0  0  0  0
 11 20  1  0  0  0  0
M  END
>  <Alias name>
endo-5-Norbornene-2,3-dicarboxylic anhydride

>  <Cp(sol,298)>   J/mol/K
183.3

$$$$
N,N-Diethylurea
  ChemBrain IXL

 20 19  0  0  0  0  0  0  0  0  1 V2000
    4.6952   14.7898    0.6456 N   0  0  0  0  0  0  0  0  0  0  0  0
    3.3199   14.5696    0.8237 C   0  0  0  0  0  0  0  0  0  0  0  0
    2.8761   13.4329    0.8107 O   0  0  0  0  0  0  0  0  0  0  0  0
    2.4541   15.6535    1.0167 N   0  0  0  0  0  0  0  0  0  0  0  0
    5.5956   13.6444    0.3933 C   0  0  0  0  0  0  0  0  0  0  0  0
    5.2334   16.1665    0.7121 C   0  0  0  0  0  0  0  0  0  0  0  0
    5.1204   12.8845   -0.8583 C   0  0  0  0  0  0  0  0  0  0  0  0
    6.6915   16.1900    0.2077 C   0  0  0  0  0  0  0  0  0  0  0  0
    2.8185   16.5940    1.0355 H   0  0  0  0  0  0  0  0  0  0  0  0
    1.4655   15.4937    1.1367 H   0  0  0  0  0  0  0  0  0  0  0  0
    5.5797   12.9791    1.2468 H   0  0  0  0  0  0  0  0  0  0  0  0
    6.6017   13.9988    0.2344 H   0  0  0  0  0  0  0  0  0  0  0  0
    4.6299   16.8173    0.0921 H   0  0  0  0  0  0  0  0  0  0  0  0
    5.2021   16.5160    1.7366 H   0  0  0  0  0  0  0  0  0  0  0  0
    5.7805   12.0467   -1.0437 H   0  0  0  0  0  0  0  0  0  0  0  0
    4.1128   12.5222   -0.6992 H   0  0  0  0  0  0  0  0  0  0  0  0
    5.1341   13.5510   -1.7119 H   0  0  0  0  0  0  0  0  0  0  0  0
    7.0633   17.2061    0.2269 H   0  0  0  0  0  0  0  0  0  0  0  0
    6.7289   15.8110   -0.8066 H   0  0  0  0  0  0  0  0  0  0  0  0
    7.3061   15.5701    0.8486 H   0  0  0  0  0  0  0  0  0  0  0  0
  1  2  1  0  0  0  0
  2  3  2  0  0  0  0
  2  4  1  0  0  0  0
  1  5  1  0  0  0  0
  1  6  1  0  0  0  0
  5  7  1  0  0  0  0
  6  8  1  0  0  0  0
  4  9  1  0  0  0  0
  4 10  1  0  0  0  0
  5 11  1  0  0  0  0
  5 12  1  0  0  0  0
  6 13  1  0  0  0  0
  6 14  1  0  0  0  0
  7 15  1  0  0  0  0
  7 16  1  0  0  0  0
  7 17  1  0  0  0  0
  8 18  1  0  0  0  0
  8 19  1  0  0  0  0
  8 20  1  0  0  0  0
M  END
>  <Alias name>
N,N-Diethylurea

>  <Cp(sol,298)>   J/mol/K
183.3

$$$$
Azaferrocene
  ChemBrain IXL

 20 29  0  0  0  0  0  0  0  0  1 V2000
    2.4632   14.1259    0.1005 C   0  0  0  0  0  0  0  0  0  0  0  0
    2.6746   13.6378    1.4675 C   0  0  0  0  0  0  0  0  0  0  0  0
    3.7767   14.4370   -0.4776 C   0  0  0  0  0  0  0  0  0  0  0  0
    4.7967   14.1422    0.5302 C   0  0  0  0  0  0  0  0  0  0  0  0
    4.1181   13.6485    1.7331 C   0  5  0  0  0  0  0  0  0  0  0  0
    3.6795   12.4480    0.0991 Fe  0  0  0  0  0  0  0  0  0  0  0  0
    2.7029   11.1368   -0.9916 N   0  0  0  0  0  0  0  0  0  0  0  0
    4.0085   11.3385   -1.6098 C   0  0  0  0  0  0  0  0  0  0  0  0
    2.9168   10.5436    0.3257 C   0  0  0  0  0  0  0  0  0  0  0  0
    4.3668   10.5525    0.6077 C   0  0  0  0  0  0  0  0  0  0  0  0
    5.0494   11.0471   -0.5972 C   0  5  0  0  0  0  0  0  0  0  0  0
    4.6272   13.3029    2.6964 H   0  0  0  0  0  0  0  0  0  0  0  0
    6.1802   11.2248   -0.7077 H   0  0  0  0  0  0  0  0  0  0  0  0
    1.4637   14.1882   -0.4390 H   0  0  0  0  0  0  0  0  0  0  0  0
    1.8657   13.2649    2.1802 H   0  0  0  0  0  0  0  0  0  0  0  0
    3.9738   14.7949   -1.5424 H   0  0  0  0  0  0  0  0  0  0  0  0
    5.9292   14.2484    0.3931 H   0  0  0  0  0  0  0  0  0  0  0  0
    4.2024   11.7146   -2.6577 H   0  0  0  0  0  0  0  0  0  0  0  0
    2.1147   10.1950    1.0411 H   0  0  0  0  0  0  0  0  0  0  0  0
    4.8722   10.2751    1.6059 H   0  0  0  0  0  0  0  0  0  0  0  0
  1  2  4  0  0  0  0
  1  3  4  0  0  0  0
  3  4  4  0  0  0  0
  4  5  4  0  0  0  0
  5  2  4  0  0  0  0
  2  6  1  0  0  0  0
  6  3  1  0  0  0  0
  6  1  1  0  0  0  0
  6  4  1  0  0  0  0
  6  5  1  0  0  0  0
  7  8  4  0  0  0  0
  7  9  4  0  0  0  0
  9 10  4  0  0  0  0
 10 11  4  0  0  0  0
 11  8  4  0  0  0  0
 11  6  1  0  0  0  0
  8  6  1  0  0  0  0
 10  6  1  0  0  0  0
  7  6  1  0  0  0  0
  9  6  1  0  0  0  0
  5 12  1  0  0  0  0
 11 13  1  0  0  0  0
  1 14  1  0  0  0  0
  2 15  1  0  0  0  0
  3 16  1  0  0  0  0
  4 17  1  0  0  0  0
  8 18  1  0  0  0  0
  9 19  1  0  0  0  0
 10 20  1  0  0  0  0
M  END
>  <Alias name>
Azaferrocene

>  <Cp(sol,298)>   J/mol/K
183.4

$$$$
Acenaphthylene
  ChemBrain IXL

 20 22  0  0  0  0  0  0  0  0  1 V2000
    4.8313   16.1915   -0.0653 C   0  0  0  0  0  0  0  0  0  0  0  0
    3.7834   15.5106   -0.2560 C   0  0  0  0  0  0  0  0  0  0  0  0
    5.8313   15.4190   -0.0263 C   0  0  0  0  0  0  0  0  0  0  0  0
    4.8754   17.5267    0.0741 C   0  0  0  0  0  0  0  0  0  0  0  0
    4.1595   14.1584   -0.3501 C   0  0  0  0  0  0  0  0  0  0  0  0
    2.5364   16.1441   -0.3348 C   0  0  0  0  0  0  0  0  0  0  0  0
    5.3671   14.1040   -0.2107 C   0  0  0  0  0  0  0  0  0  0  0  0
    7.1164   15.9398    0.1730 C   0  0  0  0  0  0  0  0  0  0  0  0
    3.6915   18.2388    0.0108 C   0  0  0  0  0  0  0  0  0  0  0  0
    6.1028   18.1316    0.2749 C   0  0  0  0  0  0  0  0  0  0  0  0
    2.4993   17.5424   -0.1960 C   0  0  0  0  0  0  0  0  0  0  0  0
    7.2457   17.3313    0.3254 C   0  0  0  0  0  0  0  0  0  0  0  0
    3.4912   13.2534   -0.5223 H   0  0  0  0  0  0  0  0  0  0  0  0
    1.6129   15.5743   -0.4991 H   0  0  0  0  0  0  0  0  0  0  0  0
    5.9737   13.1413   -0.2335 H   0  0  0  0  0  0  0  0  0  0  0  0
    7.9996   15.2894    0.2099 H   0  0  0  0  0  0  0  0  0  0  0  0
    3.6951   19.3213    0.1212 H   0  0  0  0  0  0  0  0  0  0  0  0
    6.1707   19.2114    0.3903 H   0  0  0  0  0  0  0  0  0  0  0  0
    1.5556   18.0844   -0.2481 H   0  0  0  0  0  0  0  0  0  0  0  0
    8.2223   17.7880    0.4819 H   0  0  0  0  0  0  0  0  0  0  0  0
  1  2  4  0  0  0  0
  1  3  4  0  0  0  0
  1  4  4  0  0  0  0
  2  5  1  0  0  0  0
  2  6  4  0  0  0  0
  3  7  1  0  0  0  0
  3  8  4  0  0  0  0
  4  9  4  0  0  0  0
  4 10  4  0  0  0  0
  5  7  2  0  0  0  0
  6 11  4  0  0  0  0
  8 12  4  0  0  0  0
  9 11  4  0  0  0  0
 10 12  4  0  0  0  0
  5 13  1  0  0  0  0
  6 14  1  0  0  0  0
  7 15  1  0  0  0  0
  8 16  1  0  0  0  0
  9 17  1  0  0  0  0
 10 18  1  0  0  0  0
 11 19  1  0  0  0  0
 12 20  1  0  0  0  0
M  END
>  <Alias name>
Acenaphthylene

>  <Cp(sol,298)>   J/mol/K
183.59

$$$$
Arabinose
  ChemBrain IXL

 20 20  0  0  0  0  0  0  0  0  1 V2000
    3.3967   13.8521    0.4246 C   0  0  0  0  0  0  0  0  0  0  0  0
    4.6108   13.2254    1.1406 C   0  0  0  0  0  0  0  0  0  0  0  0
    2.5104   12.7283   -0.1506 C   0  0  0  0  0  0  0  0  0  0  0  0
    2.6187   14.6510    1.3823 O   0  0  0  0  0  0  0  0  0  0  0  0
    5.4081   12.3687    0.1362 C   0  0  0  0  0  0  0  0  0  0  0  0
    5.4731   14.2902    1.6737 O   0  0  0  0  0  0  0  0  0  0  0  0
    3.3396   11.8798   -1.1353 C   0  0  0  0  0  0  0  0  0  0  0  0
    2.0292   11.8748    0.9459 O   0  0  0  0  0  0  0  0  0  0  0  0
    4.5216   11.3461   -0.4407 O   0  0  0  0  0  0  0  0  0  0  0  0
    5.9270   13.2284   -0.9379 O   0  0  0  0  0  0  0  0  0  0  0  0
    3.1097   15.3932    1.7998 H   0  0  0  0  0  0  0  0  0  0  0  0
    5.8332   14.9095    1.0005 H   0  0  0  0  0  0  0  0  0  0  0  0
    1.4898   12.3365    1.6257 H   0  0  0  0  0  0  0  0  0  0  0  0
    6.4483   12.7617   -1.6282 H   0  0  0  0  0  0  0  0  0  0  0  0
    3.7414   14.4883   -0.3813 H   0  0  0  0  0  0  0  0  0  0  0  0
    4.2652   12.5992    1.9537 H   0  0  0  0  0  0  0  0  0  0  0  0
    1.6644   13.1622   -0.6688 H   0  0  0  0  0  0  0  0  0  0  0  0
    6.2342   11.8879    0.6452 H   0  0  0  0  0  0  0  0  0  0  0  0
    2.7357   11.0611   -1.5064 H   0  0  0  0  0  0  0  0  0  0  0  0
    3.6585   12.4989   -1.9648 H   0  0  0  0  0  0  0  0  0  0  0  0
  2  5  1  0  0  0  0
  2  6  1  0  0  0  0
  3  7  1  0  0  0  0
  3  8  1  0  0  0  0
  5  9  1  0  0  0  0
  5 10  1  0  0  0  0
  7  9  1  0  0  0  0
  1  2  1  0  0  0  0
  1  3  1  0  0  0  0
  1  4  1  0  0  0  0
  4 11  1  0  0  0  0
  6 12  1  0  0  0  0
  8 13  1  0  0  0  0
 10 14  1  0  0  0  0
  1 15  1  0  0  0  0
  2 16  1  0  0  0  0
  3 17  1  0  0  0  0
  5 18  1  0  0  0  0
  7 19  1  0  0  0  0
  7 20  1  0  0  0  0
M  END
>  <Alias name>
Arabinose

>  <Cp(sol,298)>   J/mol/K
184.1

$$$$
Glutamine
  ChemBrain IXL

 20 19  0  0  0  0  0  0  0  0  1 V2000
    7.0172   17.9727   -0.5012 C   0  0  0  0  0  0  0  0  0  0  0  0
    5.7969   17.6204    0.3714 C   0  0  0  0  0  0  0  0  0  0  0  0
    8.1156   17.0212   -0.2206 C   0  0  0  0  0  0  0  0  0  0  0  0
    7.4621   19.3394   -0.1927 N   0  3  0  0  0  0  0  0  0  0  0  0
    4.6421   18.5904    0.0551 C   0  0  0  0  0  0  0  0  0  0  0  0
    7.8082   15.6556    0.2282 O   0  5  0  0  0  0  0  0  0  0  0  0
    9.2760   17.3702   -0.3619 O   0  0  0  0  0  0  0  0  0  0  0  0
    3.4625   18.2376    0.8764 C   0  0  0  0  0  0  0  0  0  0  0  0
    2.3161   19.0402    0.8362 N   0  0  0  0  0  0  0  0  0  0  0  0
    3.4891   17.2473    1.5884 O   0  0  0  0  0  0  0  0  0  0  0  0
    8.2659   19.5672   -0.7584 H   0  0  0  0  0  0  0  0  0  0  0  0
    6.7160   19.9889   -0.3914 H   0  0  0  0  0  0  0  0  0  0  0  0
    7.7098   19.4001    0.7836 H   0  0  0  0  0  0  0  0  0  0  0  0
    2.2938   19.8587    0.2467 H   0  0  0  0  0  0  0  0  0  0  0  0
    1.5122   18.8001    1.3967 H   0  0  0  0  0  0  0  0  0  0  0  0
    6.7434   17.9097   -1.5471 H   0  0  0  0  0  0  0  0  0  0  0  0
    5.4836   16.6053    0.1609 H   0  0  0  0  0  0  0  0  0  0  0  0
    6.0642   17.7062    1.4173 H   0  0  0  0  0  0  0  0  0  0  0  0
    4.9496   19.6039    0.2817 H   0  0  0  0  0  0  0  0  0  0  0  0
    4.3861   18.5170   -0.9946 H   0  0  0  0  0  0  0  0  0  0  0  0
  1  2  1  0  0  0  0
  1  3  1  0  0  0  0
  1  4  1  0  0  0  0
  2  5  1  0  0  0  0
  3  6  1  0  0  0  0
  3  7  2  0  0  0  0
  5  8  1  0  0  0  0
  8  9  1  0  0  0  0
  8 10  2  0  0  0  0
  4 11  1  0  0  0  0
  4 12  1  0  0  0  0
  4 13  1  0  0  0  0
  9 14  1  0  0  0  0
  9 15  1  0  0  0  0
  1 16  1  0  0  0  0
  2 17  1  0  0  0  0
  2 18  1  0  0  0  0
  5 19  1  0  0  0  0
  5 20  1  0  0  0  0
M  END
>  <Alias name>
Glutamine

>  <Cp(sol,298)>   J/mol/K
184.18

$$$$
Lactide
  ChemBrain IXL

 18 18  0  0  0  0  0  0  0  0  1 V2000
    7.6517   15.4354   -0.0660 C   0  0  0  0  0  0  0  0  0  0  0  0
    6.2630   15.8423    0.4635 C   0  0  0  0  0  0  0  0  0  0  0  0
    5.2178   15.0822   -0.2577 C   0  0  0  0  0  0  0  0  0  0  0  0
    5.5185   14.0874   -0.8967 O   0  0  0  0  0  0  0  0  0  0  0  0
    6.0587   17.2820    0.2476 O   0  0  0  0  0  0  0  0  0  0  0  0
    2.2244   17.3723    0.1098 C   0  0  0  0  0  0  0  0  0  0  0  0
    3.6131   16.9654   -0.4200 C   0  0  0  0  0  0  0  0  0  0  0  0
    4.6583   17.7257    0.3011 C   0  0  0  0  0  0  0  0  0  0  0  0
    4.3577   18.7206    0.9399 O   0  0  0  0  0  0  0  0  0  0  0  0
    3.8174   15.5258   -0.2041 O   0  0  0  0  0  0  0  0  0  0  0  0
    7.6811   14.3632   -0.2155 H   0  0  0  0  0  0  0  0  0  0  0  0
    8.4099   15.7205    0.6529 H   0  0  0  0  0  0  0  0  0  0  0  0
    7.8402   15.9365   -1.0074 H   0  0  0  0  0  0  0  0  0  0  0  0
    6.2022   15.6240    1.5226 H   0  0  0  0  0  0  0  0  0  0  0  0
    2.0604   16.9178    1.0790 H   0  0  0  0  0  0  0  0  0  0  0  0
    2.1753   18.4501    0.2034 H   0  0  0  0  0  0  0  0  0  0  0  0
    1.4615   17.0348   -0.5809 H   0  0  0  0  0  0  0  0  0  0  0  0
    3.6737   17.1838   -1.4790 H   0  0  0  0  0  0  0  0  0  0  0  0
  1  2  1  0  0  0  0
  3  4  2  0  0  0  0
  3  2  1  0  0  0  0
  2  5  1  0  0  0  0
  6  7  1  0  0  0  0
  8  9  2  0  0  0  0
  8  7  1  0  0  0  0
  7 10  1  0  0  0  0
  8  5  1  0  0  0  0
 10  3  1  0  0  0  0
  1 11  1  0  0  0  0
  1 12  1  0  0  0  0
  1 13  1  0  0  0  0
  2 14  1  0  0  0  0
  6 15  1  0  0  0  0
  6 16  1  0  0  0  0
  6 17  1  0  0  0  0
  7 18  1  0  0  0  0
M  END
>  <Alias name>
Lactide

>  <Cp(sol,298)>   J/mol/K
184.3

$$$$
Creatine
  ChemBrain IXL

 18 17  0  0  0  0  0  0  0  0  1 V2000
    6.6358   14.6466    0.7772 N   0  0  0  0  0  0  0  0  0  0  0  0
    5.5337   15.2225    0.2619 C   0  3  0  0  0  0  0  0  0  0  0  0
    4.4139   14.4963    0.0874 N   0  0  0  0  0  0  0  0  0  0  0  0
    5.5515   16.5245   -0.0789 N   0  0  0  0  0  0  0  0  0  0  0  0
    4.3951   13.1424    0.4430 C   0  0  0  0  0  0  0  0  0  0  0  0
    3.2680   15.0950   -0.4498 C   0  0  0  0  0  0  0  0  0  0  0  0
    2.0796   14.2829   -0.1054 C   0  0  0  0  0  0  0  0  0  0  0  0
    1.4167   14.5594    0.8808 O   0  0  0  0  0  0  0  0  0  0  0  0
    1.6979   13.1431   -0.9516 O   0  5  0  0  0  0  0  0  0  0  0  0
    6.6221   13.6709    1.0339 H   0  0  0  0  0  0  0  0  0  0  0  0
    7.4757   15.1906    0.9067 H   0  0  0  0  0  0  0  0  0  0  0  0
    6.3912   17.0686    0.0510 H   0  0  0  0  0  0  0  0  0  0  0  0
    4.7250   16.9564   -0.4643 H   0  0  0  0  0  0  0  0  0  0  0  0
    5.3291   12.6791    0.1499 H   0  0  0  0  0  0  0  0  0  0  0  0
    4.2682   13.0524    1.5148 H   0  0  0  0  0  0  0  0  0  0  0  0
    3.5734   12.6483   -0.0605 H   0  0  0  0  0  0  0  0  0  0  0  0
    3.1555   16.0912   -0.0403 H   0  0  0  0  0  0  0  0  0  0  0  0
    3.3638   15.1561   -1.5268 H   0  0  0  0  0  0  0  0  0  0  0  0
  1  2  4  0  0  0  0
  2  3  4  0  0  0  0
  2  4  4  0  0  0  0
  3  5  1  0  0  0  0
  3  6  1  0  0  0  0
  7  8  2  0  0  0  0
  7  9  1  0  0  0  0
  7  6  1  0  0  0  0
  1 10  1  0  0  0  0
  1 11  1  0  0  0  0
  4 12  1  0  0  0  0
  4 13  1  0  0  0  0
  5 14  1  0  0  0  0
  5 15  1  0  0  0  0
  5 16  1  0  0  0  0
  6 17  1  0  0  0  0
  6 18  1  0  0  0  0
M  END
>  <Alias name>
Creatine

>  <Cp(sol,298)>   J/mol/K
184.5

$$$$
Tartaric acid
  ChemBrain IXL

 16 15  0  0  0  0  0  0  0  0  1 V2000
    3.1278   11.6396    0.3077 C   0  0  0  0  0  0  0  0  0  0  0  0
    3.4125   11.3330   -1.1120 C   0  0  0  0  0  0  0  0  0  0  0  0
    2.5094   10.9814   -1.8531 O   0  0  0  0  0  0  0  0  0  0  0  0
    4.7834   11.4520   -1.6291 O   0  0  0  0  0  0  0  0  0  0  0  0
    4.1026   12.7249    0.8042 C   0  0  0  0  0  0  0  0  0  0  0  0
    3.8026   14.0054    0.1256 C   0  0  0  0  0  0  0  0  0  0  0  0
    4.6901   14.8227   -0.0549 O   0  0  0  0  0  0  0  0  0  0  0  0
    2.4351   14.2925   -0.3310 O   0  0  0  0  0  0  0  0  0  0  0  0
    1.7465   12.1256    0.4365 O   0  0  0  0  0  0  0  0  0  0  0  0
    5.4827   12.3204    0.4995 O   0  0  0  0  0  0  0  0  0  0  0  0
    5.4508   11.7501   -0.9719 H   0  0  0  0  0  0  0  0  0  0  0  0
    1.7800   13.5813   -0.1537 H   0  0  0  0  0  0  0  0  0  0  0  0
    1.4802   12.3839    1.3469 H   0  0  0  0  0  0  0  0  0  0  0  0
    6.1750   12.9560    0.7876 H   0  0  0  0  0  0  0  0  0  0  0  0
    3.2521   10.7432    0.9025 H   0  0  0  0  0  0  0  0  0  0  0  0
    3.9906   12.8485    1.8743 H   0  0  0  0  0  0  0  0  0  0  0  0
  1  2  1  0  0  0  0
  2  3  2  0  0  0  0
  2  4  1  0  0  0  0
  5  6  1  0  0  0  0
  6  7  2  0  0  0  0
  6  8  1  0  0  0  0
  5  1  1  0  0  0  0
  1  9  1  0  0  0  0
  5 10  1  0  0  0  0
  4 11  1  0  0  0  0
  8 12  1  0  0  0  0
  9 13  1  0  0  0  0
 10 14  1  0  0  0  0
  1 15  1  0  0  0  0
  5 16  1  0  0  0  0
M  END
>  <Alias name>
Tartaric acid

>  <Cp(sol,298)>   J/mol/K
184.5

$$$$
Coumarilic acid
  ChemBrain IXL

 18 19  0  0  0  0  0  0  0  0  1 V2000
    4.9633   17.3356    0.0000 C   0  0  0  0  0  0  0  0  0  0  0  0
    4.9418   18.6008    0.0668 C   0  0  0  0  0  0  0  0  0  0  0  0
    6.2321   16.9369   -0.1981 C   0  0  0  0  0  0  0  0  0  0  0  0
    3.8375   16.5514    0.1216 C   0  0  0  0  0  0  0  0  0  0  0  0
    6.2279   19.0735   -0.0917 O   0  0  0  0  0  0  0  0  0  0  0  0
    3.7627   19.2946    0.2705 C   0  0  0  0  0  0  0  0  0  0  0  0
    6.9648   17.9032   -0.2497 C   0  0  0  0  0  0  0  0  0  0  0  0
    2.6197   17.1781    0.3299 C   0  0  0  0  0  0  0  0  0  0  0  0
    2.5795   18.5683    0.4060 C   0  0  0  0  0  0  0  0  0  0  0  0
    8.4421   17.7736   -0.4563 C   0  0  0  0  0  0  0  0  0  0  0  0
    9.0642   16.4323   -0.6045 O   0  0  0  0  0  0  0  0  0  0  0  0
    9.1413   18.7697   -0.5007 O   0  0  0  0  0  0  0  0  0  0  0  0
    8.4428   15.6705   -0.5648 H   0  0  0  0  0  0  0  0  0  0  0  0
    6.5671   15.9110   -0.2955 H   0  0  0  0  0  0  0  0  0  0  0  0
    3.9043   15.4719    0.0574 H   0  0  0  0  0  0  0  0  0  0  0  0
    3.7604   20.3758    0.3250 H   0  0  0  0  0  0  0  0  0  0  0  0
    1.7137   16.5923    0.4324 H   0  0  0  0  0  0  0  0  0  0  0  0
    1.6381   19.0785    0.5688 H   0  0  0  0  0  0  0  0  0  0  0  0
  1  2  4  0  0  0  0
  1  3  1  0  0  0  0
  1  4  4  0  0  0  0
  2  5  1  0  0  0  0
  2  6  4  0  0  0  0
  3  7  2  0  0  0  0
  4  8  4  0  0  0  0
  5  7  1  0  0  0  0
  6  9  4  0  0  0  0
  7 10  1  0  0  0  0
  8  9  4  0  0  0  0
 10 11  1  0  0  0  0
 10 12  2  0  0  0  0
 11 13  1  0  0  0  0
  3 14  1  0  0  0  0
  4 15  1  0  0  0  0
  6 16  1  0  0  0  0
  8 17  1  0  0  0  0
  9 18  1  0  0  0  0
M  END
>  <Alias name>
Benzofuran-2-carboxylic acid

>  <Cp(sol,298)>   J/mol/K
184.8

$$$$
(1,1-Dimethylethyl)urea
  ChemBrain IXL

 23 22  0  0  0  0  0  0  0  0  1 V2000
    4.8031   15.6901   -0.7045 N   0  0  0  0  0  0  0  0  0  0  0  0
    3.5065   15.5843   -0.1871 C   0  0  0  0  0  0  0  0  0  0  0  0
    3.3399   15.3127    0.9906 O   0  0  0  0  0  0  0  0  0  0  0  0
    2.4011   15.7901   -1.0212 N   0  0  0  0  0  0  0  0  0  0  0  0
    5.9637   15.4706    0.1705 C   0  0  0  0  0  0  0  0  0  0  0  0
    5.9211   14.0354    0.7301 C   0  0  0  0  0  0  0  0  0  0  0  0
    5.9259   16.4777    1.3363 C   0  0  0  0  0  0  0  0  0  0  0  0
    7.2609   15.6686   -0.6375 C   0  0  0  0  0  0  0  0  0  0  0  0
    5.9388   17.9131    0.7757 C   0  0  0  0  0  0  0  0  0  0  0  0
    4.9409   15.9170   -1.6779 H   0  0  0  0  0  0  0  0  0  0  0  0
    2.5388   16.0139   -1.9954 H   0  0  0  0  0  0  0  0  0  0  0  0
    1.4666   15.7146   -0.6482 H   0  0  0  0  0  0  0  0  0  0  0  0
    6.7787   13.8721    1.3709 H   0  0  0  0  0  0  0  0  0  0  0  0
    5.0117   13.8977    1.3019 H   0  0  0  0  0  0  0  0  0  0  0  0
    5.9429   13.3276   -0.0894 H   0  0  0  0  0  0  0  0  0  0  0  0
    5.0243   16.3248    1.9164 H   0  0  0  0  0  0  0  0  0  0  0  0
    6.7920   16.3297    1.9695 H   0  0  0  0  0  0  0  0  0  0  0  0
    7.2836   16.6723   -1.0435 H   0  0  0  0  0  0  0  0  0  0  0  0
    7.2947   14.9506   -1.4475 H   0  0  0  0  0  0  0  0  0  0  0  0
    8.1159   15.5220    0.0108 H   0  0  0  0  0  0  0  0  0  0  0  0
    5.0793   18.0572    0.1327 H   0  0  0  0  0  0  0  0  0  0  0  0
    5.8999   18.6208    1.5945 H   0  0  0  0  0  0  0  0  0  0  0  0
    6.8463   18.0699    0.2057 H   0  0  0  0  0  0  0  0  0  0  0  0
  1  2  1  0  0  0  0
  2  3  2  0  0  0  0
  2  4  1  0  0  0  0
  1  5  1  0  0  0  0
  5  6  1  0  0  0  0
  5  7  1  0  0  0  0
  5  8  1  0  0  0  0
  7  9  1  0  0  0  0
  1 10  1  0  0  0  0
  4 11  1  0  0  0  0
  4 12  1  0  0  0  0
  6 13  1  0  0  0  0
  6 14  1  0  0  0  0
  6 15  1  0  0  0  0
  7 16  1  0  0  0  0
  7 17  1  0  0  0  0
  8 18  1  0  0  0  0
  8 19  1  0  0  0  0
  8 20  1  0  0  0  0
  9 21  1  0  0  0  0
  9 22  1  0  0  0  0
  9 23  1  0  0  0  0
M  END
>  <Alias name>
(1,1-Dimethylethyl)urea

>  <Cp(sol,298)>   J/mol/K
185.5

$$$$
t-Butylurea
  ChemBrain IXL

 20 19  0  0  0  0  0  0  0  0  1 V2000
    4.7898   16.6686    0.4471 N   0  0  0  0  0  0  0  0  0  0  0  0
    6.1039   16.2232    0.2605 C   0  0  0  0  0  0  0  0  0  0  0  0
    6.3121   15.1089   -0.1903 O   0  0  0  0  0  0  0  0  0  0  0  0
    7.1791   17.0566    0.5913 N   0  0  0  0  0  0  0  0  0  0  0  0
    3.6609   15.7924    0.1026 C   0  0  0  0  0  0  0  0  0  0  0  0
    2.3360   16.5165    0.4107 C   0  0  0  0  0  0  0  0  0  0  0  0
    3.7437   14.4973    0.9336 C   0  0  0  0  0  0  0  0  0  0  0  0
    3.7195   15.4448   -1.3975 C   0  0  0  0  0  0  0  0  0  0  0  0
    4.6176   17.5910    0.8179 H   0  0  0  0  0  0  0  0  0  0  0  0
    7.0069   17.9784    0.9638 H   0  0  0  0  0  0  0  0  0  0  0  0
    8.1262   16.7355    0.4572 H   0  0  0  0  0  0  0  0  0  0  0  0
    1.5043   15.8709    0.1572 H   0  0  0  0  0  0  0  0  0  0  0  0
    2.2949   16.7610    1.4650 H   0  0  0  0  0  0  0  0  0  0  0  0
    2.2777   17.4266   -0.1734 H   0  0  0  0  0  0  0  0  0  0  0  0
    4.6731   13.9864    0.7142 H   0  0  0  0  0  0  0  0  0  0  0  0
    2.9099   13.8533    0.6826 H   0  0  0  0  0  0  0  0  0  0  0  0
    3.7064   14.7418    1.9880 H   0  0  0  0  0  0  0  0  0  0  0  0
    4.6491   14.9328   -1.6134 H   0  0  0  0  0  0  0  0  0  0  0  0
    3.6647   16.3552   -1.9814 H   0  0  0  0  0  0  0  0  0  0  0  0
    2.8859   14.8020   -1.6520 H   0  0  0  0  0  0  0  0  0  0  0  0
  1  2  1  0  0  0  0
  2  3  2  0  0  0  0
  2  4  1  0  0  0  0
  1  5  1  0  0  0  0
  5  6  1  0  0  0  0
  5  7  1  0  0  0  0
  5  8  1  0  0  0  0
  1  9  1  0  0  0  0
  4 10  1  0  0  0  0
  4 11  1  0  0  0  0
  6 12  1  0  0  0  0
  6 13  1  0  0  0  0
  6 14  1  0  0  0  0
  7 15  1  0  0  0  0
  7 16  1  0  0  0  0
  7 17  1  0  0  0  0
  8 18  1  0  0  0  0
  8 19  1  0  0  0  0
  8 20  1  0  0  0  0
M  END
>  <Alias name>
t-Butylurea

>  <Cp(sol,298)>   J/mol/K
185.5

$$$$
4,4'-Bipyridine
  ChemBrain IXL

 20 21  0  0  0  0  0  0  0  0  1 V2000
    8.5766   16.6842    0.0000 N   0  0  0  0  0  0  0  0  0  0  0  0
    7.9109   15.5084   -0.0002 C   0  0  0  0  0  0  0  0  0  0  0  0
    6.5126   15.4860   -0.0002 C   0  0  0  0  0  0  0  0  0  0  0  0
    5.8004   16.6842    0.0000 C   0  0  0  0  0  0  0  0  0  0  0  0
    6.5126   17.8824    0.0002 C   0  0  0  0  0  0  0  0  0  0  0  0
    7.9109   17.8599    0.0002 C   0  0  0  0  0  0  0  0  0  0  0  0
    4.2886   16.6842    0.0000 C   0  0  0  0  0  0  0  0  0  0  0  0
    3.5765   17.8824    0.0004 C   0  0  0  0  0  0  0  0  0  0  0  0
    2.1783   17.8599    0.0004 C   0  0  0  0  0  0  0  0  0  0  0  0
    1.5126   16.6842    0.0000 N   0  0  0  0  0  0  0  0  0  0  0  0
    2.1783   15.5084   -0.0004 C   0  0  0  0  0  0  0  0  0  0  0  0
    3.5765   15.4860   -0.0004 C   0  0  0  0  0  0  0  0  0  0  0  0
    8.4638   14.5782   -0.0003 H   0  0  0  0  0  0  0  0  0  0  0  0
    5.9847   14.5404   -0.0003 H   0  0  0  0  0  0  0  0  0  0  0  0
    5.9847   18.8279    0.0003 H   0  0  0  0  0  0  0  0  0  0  0  0
    8.4638   18.7901    0.0003 H   0  0  0  0  0  0  0  0  0  0  0  0
    4.1044   18.8279    0.0007 H   0  0  0  0  0  0  0  0  0  0  0  0
    1.6253   18.7901    0.0007 H   0  0  0  0  0  0  0  0  0  0  0  0
    1.6253   14.5783   -0.0006 H   0  0  0  0  0  0  0  0  0  0  0  0
    4.1044   14.5404   -0.0007 H   0  0  0  0  0  0  0  0  0  0  0  0
  1  6  4  0  0  0  0
  1  2  4  0  0  0  0
  2  3  4  0  0  0  0
  3  4  4  0  0  0  0
  4  5  4  0  0  0  0
  4  7  1  0  0  0  0
  5  6  4  0  0  0  0
  7  8  4  0  0  0  0
  7 12  4  0  0  0  0
  8  9  4  0  0  0  0
  9 10  4  0  0  0  0
 10 11  4  0  0  0  0
 11 12  4  0  0  0  0
  2 13  1  0  0  0  0
  3 14  1  0  0  0  0
  5 15  1  0  0  0  0
  6 16  1  0  0  0  0
  8 17  1  0  0  0  0
  9 18  1  0  0  0  0
 11 19  1  0  0  0  0
 12 20  1  0  0  0  0
M  END
>  <Alias name>
4,4'-Bipyridine

>  <Cp(sol,298)>   J/mol/K
185.6

$$$$
3-Trichlorosilylpropionitrile
  ChemBrain IXL

 12 11  0  0  0  0  0  0  0  0  1 V2000
    3.8431   15.9491    0.2562 C   0  0  0  0  0  0  0  0  0  0  0  0
    5.0164   15.9491   -0.7429 C   0  0  0  0  0  0  0  0  0  0  0  0
    2.5101   15.9490   -0.5169 C   0  0  0  0  0  0  0  0  0  0  0  0
    1.5084   15.9490   -1.0979 N   0  0  0  0  0  0  0  0  0  0  0  0
    6.6297   15.9491    0.1928 Si  0  0  0  0  0  0  0  0  0  0  0  0
    8.1753   15.9491   -1.1233 Cl  0  0  0  0  0  0  0  0  0  0  0  0
    6.7349   17.6066    1.3601 Cl  0  0  0  0  0  0  0  0  0  0  0  0
    6.7350   14.2916    1.3601 Cl  0  0  0  0  0  0  0  0  0  0  0  0
    3.8993   15.0648    0.8790 H   0  0  0  0  0  0  0  0  0  0  0  0
    3.8993   16.8333    0.8790 H   0  0  0  0  0  0  0  0  0  0  0  0
    4.9602   16.8333   -1.3656 H   0  0  0  0  0  0  0  0  0  0  0  0
    4.9603   15.0648   -1.3656 H   0  0  0  0  0  0  0  0  0  0  0  0
  1  2  1  0  0  0  0
  3  4  3  0  0  0  0
  3  1  1  0  0  0  0
  5  6  1  0  0  0  0
  5  7  1  0  0  0  0
  5  8  1  0  0  0  0
  5  2  1  0  0  0  0
  1  9  1  0  0  0  0
  1 10  1  0  0  0  0
  2 11  1  0  0  0  0
  2 12  1  0  0  0  0
M  END
>  <Alias name>
3-Trichlorosilylpropionitrile

>  <Cp(sol,298)>   J/mol/K
186.1

$$$$
2,4-Dichlorobenzaldehyde
  ChemBrain IXL

 14 14  0  0  0  0  0  0  0  0  1 V2000
    6.1997   15.0199    0.0000 C   0  0  0  0  0  0  0  0  0  0  0  0
    6.2826   16.4125    0.0001 C   0  0  0  0  0  0  0  0  0  0  0  0
    5.1180   17.1805    0.0001 C   0  0  0  0  0  0  0  0  0  0  0  0
    3.8706   16.5560    0.0001 C   0  0  0  0  0  0  0  0  0  0  0  0
    3.7878   15.1634    0.0000 C   0  0  0  0  0  0  0  0  0  0  0  0
    4.9523   14.3954    0.0000 C   0  0  0  0  0  0  0  0  0  0  0  0
    4.8464   12.6146   -0.0001 Cl  0  0  0  0  0  0  0  0  0  0  0  0
    2.3813   17.5381    0.0002 Cl  0  0  0  0  0  0  0  0  0  0  0  0
    5.2059   18.6579    0.0002 C   0  0  0  0  0  0  0  0  0  0  0  0
    6.2968   19.2040    0.0002 O   0  0  0  0  0  0  0  0  0  0  0  0
    7.1038   14.4237    0.0000 H   0  0  0  0  0  0  0  0  0  0  0  0
    7.2510   16.8973    0.0001 H   0  0  0  0  0  0  0  0  0  0  0  0
    2.8194   14.6786    0.0000 H   0  0  0  0  0  0  0  0  0  0  0  0
    4.3018   19.2541    0.0002 H   0  0  0  0  0  0  0  0  0  0  0  0
  1  2  4  0  0  0  0
  2  3  4  0  0  0  0
  3  4  4  0  0  0  0
  4  5  4  0  0  0  0
  5  6  4  0  0  0  0
  1  6  4  0  0  0  0
  6  7  1  0  0  0  0
  4  8  1  0  0  0  0
  3  9  1  0  0  0  0
  9 10  2  0  0  0  0
  1 11  1  0  0  0  0
  2 12  1  0  0  0  0
  5 13  1  0  0  0  0
  9 14  1  0  0  0  0
M  END
>  <Alias name>
2,4-Dichlorobenzaldehyde

>  <Cp(sol,298)>   J/mol/K
186.5

$$$$
Glutaric acid
  ChemBrain IXL

 17 16  0  0  0  0  0  0  0  0  1 V2000
    1.9037   18.0213    1.3326 O   0  0  0  0  0  0  0  0  0  0  0  0
    2.6963   17.1680    0.9691 C   0  0  0  0  0  0  0  0  0  0  0  0
    6.3655   14.1761   -0.6901 O   0  0  0  0  0  0  0  0  0  0  0  0
    4.0057   17.5662    0.4060 C   0  0  0  0  0  0  0  0  0  0  0  0
    4.8088   16.3053    0.0318 C   0  0  0  0  0  0  0  0  0  0  0  0
    6.9440   15.5090   -0.9128 C   0  0  0  0  0  0  0  0  0  0  0  0
    8.0602   15.6170   -1.3933 O   0  0  0  0  0  0  0  0  0  0  0  0
    6.1724   16.7200   -0.5542 C   0  0  0  0  0  0  0  0  0  0  0  0
    2.3506   15.7444    1.0904 O   0  0  0  0  0  0  0  0  0  0  0  0
    6.9408   13.4241   -0.9544 H   0  0  0  0  0  0  0  0  0  0  0  0
    1.4637   15.5634    1.4736 H   0  0  0  0  0  0  0  0  0  0  0  0
    4.5559   18.1394    1.1419 H   0  0  0  0  0  0  0  0  0  0  0  0
    3.8494   18.1705   -0.4790 H   0  0  0  0  0  0  0  0  0  0  0  0
    4.2587   15.7323   -0.7044 H   0  0  0  0  0  0  0  0  0  0  0  0
    4.9649   15.7009    0.9168 H   0  0  0  0  0  0  0  0  0  0  0  0
    6.7222   17.2936    0.1817 H   0  0  0  0  0  0  0  0  0  0  0  0
    6.0163   17.3239   -1.4395 H   0  0  0  0  0  0  0  0  0  0  0  0
  1  2  2  0  0  0  0
  2  4  1  0  0  0  0
  4  5  1  0  0  0  0
  6  7  2  0  0  0  0
  5  8  1  0  0  0  0
  6  8  1  0  0  0  0
  6  3  1  0  0  0  0
  2  9  1  0  0  0  0
  3 10  1  0  0  0  0
  9 11  1  0  0  0  0
  4 12  1  0  0  0  0
  4 13  1  0  0  0  0
  5 14  1  0  0  0  0
  5 15  1  0  0  0  0
  8 16  1  0  0  0  0
  8 17  1  0  0  0  0
M  END
>  <Alias name>
Pentanedioic acid

>  <Cp(sol,298)>   J/mol/K
186.9

$$$$
Boratrane
  ChemBrain IXL

 23 24  0  0  0  0  0  0  0  0  1 V2000
    2.7050   13.3561   -0.2818 C   0  0  0  0  0  0  0  0  0  0  0  0
    3.5224   13.4501    0.9687 N   0  0  0  0  0  0  0  0  0  0  0  0
    3.2637   12.2451   -1.2005 C   0  0  0  0  0  0  0  0  0  0  0  0
    4.6223   12.4351    0.9423 C   0  0  0  0  0  0  0  0  0  0  0  0
    4.0950   14.8262    1.1072 C   0  0  0  0  0  0  0  0  0  0  0  0
    4.5766   12.6236   -1.5902 O   0  0  0  0  0  0  0  0  0  0  0  0
    4.9932   13.9094   -0.9895 B   0  0  0  0  0  0  0  0  0  0  0  0
    6.1631   13.9588   -0.0852 O   0  0  0  0  0  0  0  0  0  0  0  0
    4.2209   15.1402   -1.2670 O   0  0  0  0  0  0  0  0  0  0  0  0
    5.9957   13.1353    1.0606 C   0  0  0  0  0  0  0  0  0  0  0  0
    3.6628   15.7054   -0.0889 C   0  0  0  0  0  0  0  0  0  0  0  0
    2.7436   14.3055   -0.8075 H   0  0  0  0  0  0  0  0  0  0  0  0
    1.6813   13.1292   -0.0274 H   0  0  0  0  0  0  0  0  0  0  0  0
    2.6377   12.1455   -2.0805 H   0  0  0  0  0  0  0  0  0  0  0  0
    3.2979   11.3066   -0.6665 H   0  0  0  0  0  0  0  0  0  0  0  0
    4.5818   11.8868    0.0059 H   0  0  0  0  0  0  0  0  0  0  0  0
    4.4988   11.7480    1.7650 H   0  0  0  0  0  0  0  0  0  0  0  0
    3.7439   15.2724    2.0248 H   0  0  0  0  0  0  0  0  0  0  0  0
    5.1789   14.7630    1.1292 H   0  0  0  0  0  0  0  0  0  0  0  0
    6.0251   13.7426    1.9536 H   0  0  0  0  0  0  0  0  0  0  0  0
    6.7858   12.3932    1.0937 H   0  0  0  0  0  0  0  0  0  0  0  0
    2.5854   15.7201   -0.1663 H   0  0  0  0  0  0  0  0  0  0  0  0
    4.0364   16.7151    0.0422 H   0  0  0  0  0  0  0  0  0  0  0  0
  1  2  1  0  0  0  0
  3  1  1  0  0  0  0
  2  4  1  0  0  0  0
  5  2  1  0  0  0  0
  6  3  1  0  0  0  0
  4 10  1  0  0  0  0
  5 11  1  0  0  0  0
  7  6  1  0  0  0  0
  8  7  1  0  0  0  0
  9  7  1  0  0  0  0
 10  8  1  0  0  0  0
 11  9  1  0  0  0  0
  1 12  1  0  0  0  0
  1 13  1  0  0  0  0
  3 14  1  0  0  0  0
  3 15  1  0  0  0  0
  4 16  1  0  0  0  0
  4 17  1  0  0  0  0
  5 18  1  0  0  0  0
  5 19  1  0  0  0  0
 10 20  1  0  0  0  0
 10 21  1  0  0  0  0
 11 22  1  0  0  0  0
 11 23  1  0  0  0  0
M  END
>  <Alias name>
Boratrane

>  <Cp(sol,298)>   J/mol/K
187.2

$$$$
Levoglucosan
  ChemBrain IXL

 21 22  0  0  0  0  0  0  0  0  1 V2000
    3.4162   15.4597    0.2316 C   0  0  0  0  0  0  0  0  0  0  0  0
    3.6379   15.0113   -1.0994 O   0  0  0  0  0  0  0  0  0  0  0  0
    4.8017   15.4033    0.9548 C   0  0  0  0  0  0  0  0  0  0  0  0
    2.5106   14.3836    0.8115 C   0  0  0  0  0  0  0  0  0  0  0  0
    3.8558   13.6022   -1.0204 C   0  0  0  0  0  0  0  0  0  0  0  0
    5.3366   13.9249    0.9402 C   0  0  0  0  0  0  0  0  0  0  0  0
    5.7531   16.2141    0.1995 O   0  0  0  0  0  0  0  0  0  0  0  0
    2.9273   13.1655    0.0707 O   0  0  0  0  0  0  0  0  0  0  0  0
    5.2926   13.4218   -0.5180 C   0  0  0  0  0  0  0  0  0  0  0  0
    4.4998   13.0509    1.7773 O   0  0  0  0  0  0  0  0  0  0  0  0
    6.2012   14.2641   -1.3311 O   0  0  0  0  0  0  0  0  0  0  0  0
    6.0201   15.8114   -0.6800 H   0  0  0  0  0  0  0  0  0  0  0  0
    3.6305   12.8060    1.3819 H   0  0  0  0  0  0  0  0  0  0  0  0
    7.1487   14.2243   -1.0706 H   0  0  0  0  0  0  0  0  0  0  0  0
    2.9746   16.4475    0.2741 H   0  0  0  0  0  0  0  0  0  0  0  0
    4.7151   15.7667    1.9711 H   0  0  0  0  0  0  0  0  0  0  0  0
    1.4798   14.6156    0.5744 H   0  0  0  0  0  0  0  0  0  0  0  0
    2.6420   14.2751    1.8815 H   0  0  0  0  0  0  0  0  0  0  0  0
    3.6814   13.0937   -1.9603 H   0  0  0  0  0  0  0  0  0  0  0  0
    6.3556   13.9054    1.3059 H   0  0  0  0  0  0  0  0  0  0  0  0
    5.5871   12.3809   -0.5671 H   0  0  0  0  0  0  0  0  0  0  0  0
  1  2  1  0  0  0  0
  1  3  1  0  0  0  0
  1  4  1  0  0  0  0
  2  5  1  0  0  0  0
  3  6  1  0  0  0  0
  3  7  1  0  0  0  0
  4  8  1  0  0  0  0
  5  9  1  0  0  0  0
  5  8  1  0  0  0  0
  6 10  1  0  0  0  0
  6  9  1  0  0  0  0
  9 11  1  0  0  0  0
  7 12  1  0  0  0  0
 10 13  1  0  0  0  0
 11 14  1  0  0  0  0
  1 15  1  0  0  0  0
  3 16  1  0  0  0  0
  4 17  1  0  0  0  0
  4 18  1  0  0  0  0
  5 19  1  0  0  0  0
  6 20  1  0  0  0  0
  9 21  1  0  0  0  0
M  END
>  <Alias name>
1,6-Anhydro-beta-D-glucopyranose

>  <Cp(sol,298)>   J/mol/K
187.2

$$$$
Isovanillin
  ChemBrain IXL

 19 19  0  0  0  0  0  0  0  0  1 V2000
    6.0234   17.7867   -0.2126 C   0  0  0  0  0  0  0  0  0  0  0  0
    5.0402   18.6956    0.1789 C   0  0  0  0  0  0  0  0  0  0  0  0
    3.8475   18.2355    0.7373 C   0  0  0  0  0  0  0  0  0  0  0  0
    3.6380   16.8665    0.9042 C   0  0  0  0  0  0  0  0  0  0  0  0
    4.6211   15.9575    0.5127 C   0  0  0  0  0  0  0  0  0  0  0  0
    5.8138   16.4176   -0.0457 C   0  0  0  0  0  0  0  0  0  0  0  0
    2.3726   16.3784    1.4966 C   0  0  0  0  0  0  0  0  0  0  0  0
    1.5127   17.1733    1.8389 O   0  0  0  0  0  0  0  0  0  0  0  0
    7.2802   18.2715   -0.8010 O   0  0  0  0  0  0  0  0  0  0  0  0
    5.2611   20.1382    0.0030 O   0  0  0  0  0  0  0  0  0  0  0  0
    8.2381   17.2204   -1.1732 C   0  0  0  0  0  0  0  0  0  0  0  0
    6.1257   20.3804   -0.3969 H   0  0  0  0  0  0  0  0  0  0  0  0
    3.0843   18.9412    1.0412 H   0  0  0  0  0  0  0  0  0  0  0  0
    4.4584   14.8947    0.6423 H   0  0  0  0  0  0  0  0  0  0  0  0
    6.5771   15.7120   -0.3496 H   0  0  0  0  0  0  0  0  0  0  0  0
    2.2099   15.3155    1.6263 H   0  0  0  0  0  0  0  0  0  0  0  0
    9.1263   17.6743   -1.5950 H   0  0  0  0  0  0  0  0  0  0  0  0
    7.7861   16.5630   -1.9057 H   0  0  0  0  0  0  0  0  0  0  0  0
    8.5075   16.6494   -0.2933 H   0  0  0  0  0  0  0  0  0  0  0  0
  1  2  4  0  0  0  0
  2  3  4  0  0  0  0
  3  4  4  0  0  0  0
  4  5  4  0  0  0  0
  5  6  4  0  0  0  0
  6  1  4  0  0  0  0
  7  8  2  0  0  0  0
  7  4  1  0  0  0  0
  1  9  1  0  0  0  0
  2 10  1  0  0  0  0
  9 11  1  0  0  0  0
 10 12  1  0  0  0  0
  3 13  1  0  0  0  0
  5 14  1  0  0  0  0
  6 15  1  0  0  0  0
  7 16  1  0  0  0  0
 11 17  1  0  0  0  0
 11 18  1  0  0  0  0
 11 19  1  0  0  0  0
M  END
>  <Alias name>
4-Hydroxy-3-methoxybenzaldehyde

>  <Cp(sol,298)>   J/mol/K
187.6

$$$$
Phthalic acid
  ChemBrain IXL

 18 18  0  0  0  0  0  0  0  0  1 V2000
    6.0928   16.8630    0.7385 C   0  0  0  0  0  0  0  0  0  0  0  0
    4.8086   17.3098    0.4267 C   0  0  0  0  0  0  0  0  0  0  0  0
    3.8226   16.3950    0.0567 C   0  0  0  0  0  0  0  0  0  0  0  0
    4.1210   15.0336   -0.0027 C   0  0  0  0  0  0  0  0  0  0  0  0
    5.4034   14.5862    0.3155 C   0  0  0  0  0  0  0  0  0  0  0  0
    6.3904   15.5012    0.6824 C   0  0  0  0  0  0  0  0  0  0  0  0
    3.0771   14.0640   -0.4033 C   0  0  0  0  0  0  0  0  0  0  0  0
    3.3773   13.0817   -1.0617 O   0  0  0  0  0  0  0  0  0  0  0  0
    1.6785   14.2844   -0.0079 O   0  0  0  0  0  0  0  0  0  0  0  0
    5.7168   13.1407    0.2639 C   0  0  0  0  0  0  0  0  0  0  0  0
    4.8531   12.3195    0.5251 O   0  0  0  0  0  0  0  0  0  0  0  0
    7.0688   12.6943   -0.1019 O   0  0  0  0  0  0  0  0  0  0  0  0
    1.5247   15.0797    0.5491 H   0  0  0  0  0  0  0  0  0  0  0  0
    7.6976   13.4155   -0.3273 H   0  0  0  0  0  0  0  0  0  0  0  0
    6.8588   17.5733    1.0242 H   0  0  0  0  0  0  0  0  0  0  0  0
    4.5772   18.3668    0.4718 H   0  0  0  0  0  0  0  0  0  0  0  0
    2.8253   16.7418   -0.1845 H   0  0  0  0  0  0  0  0  0  0  0  0
    7.3876   15.1545    0.9236 H   0  0  0  0  0  0  0  0  0  0  0  0
  1  2  4  0  0  0  0
  2  3  4  0  0  0  0
  3  4  4  0  0  0  0
  4  5  4  0  0  0  0
  5  6  4  0  0  0  0
  6  1  4  0  0  0  0
  7  8  2  0  0  0  0
  7  9  1  0  0  0  0
  7  4  1  0  0  0  0
 10 11  2  0  0  0  0
 10 12  1  0  0  0  0
 10  5  1  0  0  0  0
  9 13  1  0  0  0  0
 12 14  1  0  0  0  0
  1 15  1  0  0  0  0
  2 16  1  0  0  0  0
  3 17  1  0  0  0  0
  6 18  1  0  0  0  0
M  END
>  <Alias name>
Phthalic acid

>  <Cp(sol,298)>   J/mol/K
188.11

$$$$
Isoleucine
  ChemBrain IXL

 22 21  0  0  0  0  0  0  0  0  1 V2000
    7.7510   14.8868    1.0458 O   0  0  0  0  0  0  0  0  0  0  0  0
    6.7456   15.5561    1.2181 C   0  0  0  0  0  0  0  0  0  0  0  0
    6.8433   16.8799    1.8498 O   0  5  0  0  0  0  0  0  0  0  0  0
    5.4277   15.0352    0.7913 C   0  0  0  0  0  0  0  0  0  0  0  0
    5.6219   13.9031   -0.1261 N   0  3  0  0  0  0  0  0  0  0  0  0
    4.6430   16.1499    0.0727 C   0  0  0  0  0  0  0  0  0  0  0  0
    5.4325   16.6176   -1.1654 C   0  0  0  0  0  0  0  0  0  0  0  0
    3.2693   15.6087   -0.3684 C   0  0  0  0  0  0  0  0  0  0  0  0
    2.4777   15.1460    0.8702 C   0  0  0  0  0  0  0  0  0  0  0  0
    6.1378   13.1742    0.3437 H   0  0  0  0  0  0  0  0  0  0  0  0
    6.1379   14.2116   -0.9364 H   0  0  0  0  0  0  0  0  0  0  0  0
    4.7234   13.5465   -0.4151 H   0  0  0  0  0  0  0  0  0  0  0  0
    4.8716   14.7047    1.6599 H   0  0  0  0  0  0  0  0  0  0  0  0
    4.5023   16.9851    0.7477 H   0  0  0  0  0  0  0  0  0  0  0  0
    4.8875   17.4103   -1.6628 H   0  0  0  0  0  0  0  0  0  0  0  0
    5.5616   15.7856   -1.8466 H   0  0  0  0  0  0  0  0  0  0  0  0
    6.4032   16.9854   -0.8567 H   0  0  0  0  0  0  0  0  0  0  0  0
    2.7193   16.3911   -0.8767 H   0  0  0  0  0  0  0  0  0  0  0  0
    3.4101   14.7712   -1.0405 H   0  0  0  0  0  0  0  0  0  0  0  0
    3.0160   14.3470    1.3648 H   0  0  0  0  0  0  0  0  0  0  0  0
    2.3580   15.9776    1.5535 H   0  0  0  0  0  0  0  0  0  0  0  0
    1.5029   14.7882    0.5626 H   0  0  0  0  0  0  0  0  0  0  0  0
  1  2  2  0  0  0  0
  2  3  1  0  0  0  0
  2  4  1  0  0  0  0
  4  5  1  0  0  0  0
  4  6  1  0  0  0  0
  6  7  1  0  0  0  0
  6  8  1  0  0  0  0
  8  9  1  0  0  0  0
  5 10  1  0  0  0  0
  5 11  1  0  0  0  0
  5 12  1  0  0  0  0
  4 13  1  0  0  0  0
  6 14  1  0  0  0  0
  7 15  1  0  0  0  0
  7 16  1  0  0  0  0
  7 17  1  0  0  0  0
  8 18  1  0  0  0  0
  8 19  1  0  0  0  0
  9 20  1  0  0  0  0
  9 21  1  0  0  0  0
  9 22  1  0  0  0  0
M  END
>  <Alias name>
Isoleucine

>  <Cp(sol,298)>   J/mol/K
188.28

$$$$
m-Dinitrobenzene
  ChemBrain IXL

 16 16  0  0  0  0  0  0  0  0  1 V2000
    3.8211   17.4964    0.0000 C   0  0  0  0  0  0  0  0  0  0  0  0
    5.0288   18.1945   -0.0005 C   0  0  0  0  0  0  0  0  0  0  0  0
    6.2373   17.4976   -0.0044 C   0  0  0  0  0  0  0  0  0  0  0  0
    6.2379   16.1026   -0.0079 C   0  0  0  0  0  0  0  0  0  0  0  0
    5.0302   15.4045   -0.0075 C   0  0  0  0  0  0  0  0  0  0  0  0
    3.8217   16.1014   -0.0035 C   0  0  0  0  0  0  0  0  0  0  0  0
    8.5849   15.9888   -0.0125 O   0  5  0  0  0  0  0  0  0  0  0  0
    7.5114   15.3683   -0.0121 N   0  3  0  0  0  0  0  0  0  0  0  0
    7.5120   14.1283   -0.0153 O   0  0  0  0  0  0  0  0  0  0  0  0
    2.5496   14.1258   -0.0061 O   0  5  0  0  0  0  0  0  0  0  0  0
    2.5490   15.3658   -0.0030 N   0  3  0  0  0  0  0  0  0  0  0  0
    1.4749   15.9853    0.0005 O   0  0  0  0  0  0  0  0  0  0  0  0
    2.8829   18.0375    0.0031 H   0  0  0  0  0  0  0  0  0  0  0  0
    5.0283   19.2775    0.0023 H   0  0  0  0  0  0  0  0  0  0  0  0
    7.1749   18.0396   -0.0048 H   0  0  0  0  0  0  0  0  0  0  0  0
    5.0307   14.3215   -0.0102 H   0  0  0  0  0  0  0  0  0  0  0  0
  1  2  4  0  0  0  0
  2  3  4  0  0  0  0
  3  4  4  0  0  0  0
  4  5  4  0  0  0  0
  5  6  4  0  0  0  0
  6  1  4  0  0  0  0
  7  8  1  0  0  0  0
  8  9  2  0  0  0  0
  8  4  1  0  0  0  0
 10 11  1  0  0  0  0
 11 12  2  0  0  0  0
 11  6  1  0  0  0  0
  1 13  1  0  0  0  0
  2 14  1  0  0  0  0
  3 15  1  0  0  0  0
  5 16  1  0  0  0  0
M  END
>  <Alias name>
1,3-Dinitrobenzene

>  <Cp(sol,298)>   J/mol/K
188.3

$$$$
Pentaerythritol
  ChemBrain IXL

 21 20  0  0  0  0  0  0  0  0  1 V2000
    4.5251   14.6761    0.1223 C   0  0  0  0  0  0  0  0  0  0  0  0
    4.0064   15.9146   -0.6374 C   0  0  0  0  0  0  0  0  0  0  0  0
    3.4107   14.1223    1.0334 C   0  0  0  0  0  0  0  0  0  0  0  0
    4.9557   13.6054   -0.8840 C   0  0  0  0  0  0  0  0  0  0  0  0
    5.7450   15.0693    0.9713 C   0  0  0  0  0  0  0  0  0  0  0  0
    3.6051   16.9494    0.3268 O   0  0  0  0  0  0  0  0  0  0  0  0
    2.2504   13.7423    0.2141 O   0  0  0  0  0  0  0  0  0  0  0  0
    6.0632   14.1359   -1.6865 O   0  0  0  0  0  0  0  0  0  0  0  0
    6.8560   15.4455    0.0739 O   0  0  0  0  0  0  0  0  0  0  0  0
    3.2601   17.7784   -0.0731 H   0  0  0  0  0  0  0  0  0  0  0  0
    1.4887   13.3772    0.7167 H   0  0  0  0  0  0  0  0  0  0  0  0
    6.8084   14.5200   -1.1558 H   0  0  0  0  0  0  0  0  0  0  0  0
    7.6855   15.7121    0.5290 H   0  0  0  0  0  0  0  0  0  0  0  0
    4.7911   16.3012   -1.2760 H   0  0  0  0  0  0  0  0  0  0  0  0
    3.1530   15.6354   -1.2430 H   0  0  0  0  0  0  0  0  0  0  0  0
    3.1158   14.8827    1.7459 H   0  0  0  0  0  0  0  0  0  0  0  0
[truncated: 1,792,820 more chars]
