# Supplementary material for: Calculation of the Isobaric Heat Capacities of the Liquid and Solid Phase of Organic Compounds at and around 298.15 K Based on Their “True” Molecular Volume
Source: Molecules. 2019 Apr 24;24(8):1626. doi: 10.3390/molecules24081626 (PMC6514989; doi:10.3390/molecules24081626)
Supplement: Supplementary file 1 [file molecules-24-01626-s001.zip › Table 4.xls]

## Sheet: Tabelle1
Molecule name	Cp(liq,298) exp	Cp(liq,298) calc	Deviation	Dev. in %
Tetramethyoxysilane	240.5	239.4	1.1	0.45738	1.21	0.209197
Hexamethyldisiloxane	309.09	300.8	8.29	2.68207	68.7241	7.19348
2,4,6,8-Tetramethylcyclotetrasiloxane	354.4	348.8	5.6	1.58014	31.36	2.49683
Hexamethylcyclotrisiloxane	360	350.9	9.1	2.52778	82.81	6.38966
Tetraethoxysilane	364.4	361.3	3.1	0.850714	9.61	0.723713
Octamethyltrisiloxane	420.64	416.2	4.44	1.05553	19.7136	1.11415
Octamethylcyclotetrasiloxane	495.94	459.9	36.04	7.26701	1298.88	52.8094
1,1,3,3-Tetraethyl-5,5-dimethylcyclotrisiloxane	502.9	471.1	31.8	6.32332	1011.24	39.9844
Octamethyltetrasiloxane	509.6	474.5	35.1	6.88776	1232.01	47.4412
Tetrapropoxysilane	460.1	482.7	-22.6	-4.91198	510.76	24.1275
1,1,3,3-Tetramethyl-1,3-diphenyldisiloxane	508.1	499.4	8.7	1.71226	75.69	2.93184
1,1,1,3,5,5,5-Heptamethyl-3-phenyltrisiloxane	519.6	517.1	2.5	0.481139	6.25	0.231495
Decamethyltetrasiloxane	538.77	529.6	9.17	1.70202	84.0889	2.89689
Hexaethylcyclotrisiloxane	535.1	531.6	3.5	0.654083	12.25	0.427825
Decamethylcyclopentasiloxane	634.63	574.2	60.43	9.52208	3651.78	90.6701
1,1,1,5,5,5-Hexamethyl-3,3-diphenyltrisiloxane	648	601.3	46.7	7.20679	2180.89	51.9378
Tetrabutoxysilane	580.2	604.2	-24	-4.1365	576	17.1107
1,1-Diphenyl-3,3,5,5,7,7-hexamethylcyclotetrasiloxane	633	664.3	-31.3	-4.94471	979.69	24.4501
1,1,3,3-Tetraethyl-5,5-diphenylcylotrisiloxane	629.6	667.6	-38	-6.03558	1444	36.4282
Octaethylcyclotetrasiloxane	746	695.5	50.5	6.76944	2550.25	45.8253
Tetraheptoxysilane	909.4	968.5	-59.1	-6.49879	3492.81	42.2343
Tetraoctoxysilane	1095.4	1089.9	5.5	0.5021	30.25	0.252104
Tetradecoxysilane	1373.5	1332.9	40.6	2.95595	1648.36	8.73765
Mean			8.13783	1.50478	912.984	22.0271
Standard deviation			30.2156	4.69331
